# Supplementary material for: Islands of linkage in an ocean of pervasive recombination reveals two-speed evolution of human cytomegalovirus genomes
Source: Virus Evol. 2016 Jun 15;2(1):vew017. doi: 10.1093/ve/vew017 (PMC6167919; doi:10.1093/ve/vew017)
Supplement: Supplementary Data [file vew017_Supplementary_Data.zip]

Archive with 19 entries (19 files):
- Sup_Figs/Figure S1.tif
- Sup_Figs/Figure S10.tif
- Sup_Figs/Figure S11.tif
- Sup_Figs/Figure S12.tif
- Sup_Figs/Figure S2.tif
- Sup_Figs/Figure S3.tif
- Sup_Figs/Figure S4.tif
- Sup_Figs/Figure S5.tif
- Sup_Figs/Figure S6.tif
- Sup_Figs/Figure S7.tif
- Sup_Figs/Figure S8.tif
- Sup_Figs/Figure S9.tif
- Sup_Figs/Thumbs.db
- Sup_Files/SupFileS1.zip
- Sup_Files/SupFileS2.pdf
- Sup_Files/SupFileS3.xls
- Sup_Files/SupFileS4.xlsx
- Sup_Files/SupFileS5.pdf
- SupplementaryTables_fromFigshare.xls
