# Supplementary material for: Islands of linkage in an ocean of pervasive recombination reveals two-speed evolution of human cytomegalovirus genomes
Source: Virus Evol. 2016 Jun 15;2(1):vew017. doi: 10.1093/ve/vew017 (PMC6167919; doi:10.1093/ve/vew017)
Supplement: Supplementary Data [file vew017_Supplementary_Data.zip › Sup_Files/SupFileS3.xls]

## Sheet: sequence_name_aliases
sequence_id	HCMV_strain
AY446894	Merlin
cmv10	NL/Rot1/Urine/2012
cmv11	NL/Rot2/Urine/2012
cmv12	NL/Rot3/Nasal/2012
cmv13	NL/Rot4/Nasal/2012
cmv14	NL/Rot5/Urine/2012
cmv15	NL/Rot6/Nasal/2012
cmv17	NL/Rot7/Urine/2012
cmv22	UK/Lon1/Blood/2013
cmv24	UK/Lon2/Blood/2013
cmv25	UK/Lon6/Urine/2011
cmv26	UK/Lon7/Urine/2011
cmv27	UK/Lon8/Urine/2012
cmv31	UK/Lon3/Plasma/2012
cmv32	UK/Lon9/Urine/2012
cmv36	UK/Lon4/Bile/2011
cmv38	UK/Lon5/Blood/2010
gq221974	3157
gq221975	JP
gq396662	HAN38
gq396663	HAN20
gq466044	3301
gu179288	U8
gu179289	VR1814
gu179290	U11
hq380895	JHC
jx512199	HAN1
jx512200	HAN2
jx512201	HAN3
jx512202	HAN8
jx512203	HAN12
jx512204	HAN16
jx512205	HAN19
jx512206	HAN22
jx512207	HAN28
jx512208	HAN31
kc519319	BE/9/2010
kc519320	BE/10/2010
kc519321	BE/11/2010
kc519322	BE/21/2010
kc519323	BE/27/2010
kf021605	TR

## Sheet: bipart_labels
bipart	labels
1	jx512200
2	gu179290
3	kc519320
4	jx512200, gu179290, kc519320
5	jx512200, gq396663, gu179290, kc519320
6	jx512200, gq396663, gu179290, kc519320, kc519322
7	jx512200, gq466044, jx512205, gq396663, cmv26, gq396662, jx512204, cmv27, gu179290, cmv11, cmv13, cmv15, kc519320, kf021605, kc519322, hq380895, kc519321
8	jx512200, gq466044, jx512205, gq396663, cmv26, gq396662, jx512204, cmv27, gu179290, cmv11, cmv12, cmv13, cmv15, kc519320, kf021605, kc519322, hq380895, kc519321
9	jx512201, jx512202, jx512203, gq221974, cmv22, cmv25, cmv24, AY446894, kc519319, cmv38, cmv32, cmv31, cmv36, cmv10, cmv14, cmv17, jx512199
10	jx512201, jx512202, gq221974, cmv25, cmv10, jx512199
11	jx512201
12	jx512202, jx512199
13	jx512202
14	jx512199
15	gq221974, cmv25, cmv10
16	gq221974, cmv10
17	gq221974
18	cmv10
19	cmv25
20	jx512203, cmv22, AY446894, cmv31, cmv14, cmv17
21	jx512203, cmv22, cmv14, cmv17
22	jx512203, cmv22, cmv14
23	jx512203
24	cmv22, cmv14
25	cmv22
26	cmv14
27	cmv17
28	AY446894
29	cmv31
30	cmv24, kc519319, cmv38
31	cmv24
32	kc519319
33	cmv38
34	cmv32
35	cmv36
36	jx512206, jx512208, jx512207, gu179289, gu179288, gq221975, kc519323
37	jx512206
38	jx512208
39	jx512207
40	gu179289, gq221975
41	gu179289
42	gq221975
43	gu179288
44	kc519323
45	cmv12
46	gq466044, hq380895
47	gq466044
48	hq380895
49	jx512205, cmv26, gq396662, jx512204, cmv13, cmv15, kc519321
50	jx512205, cmv26, gq396662, jx512204, kc519321
51	jx512205, cmv26, jx512204, kc519321
52	jx512205, cmv26, jx512204
53	jx512205, jx512204
54	jx512205
55	jx512204
56	cmv26
57	kc519321
58	gq396662
59	cmv13, cmv15
60	cmv13
61	cmv15
62	cmv27
63	cmv11, kf021605
64	cmv11
65	kf021605
66	kc519322
67	gq396663
68	jx512200, gu179290
69	jx512200, jx512202, gu179290
70	jx512201, jx512204, cmv25, cmv24, gu179289, cmv38, cmv36, cmv12, cmv14, cmv15, kf021605, jx512199, kc519322
71	jx512201, cmv24, gu179289, cmv38, cmv36, cmv12, cmv14, jx512199
72	jx512201, gu179289, cmv38, cmv36, cmv12, cmv14, jx512199
73	jx512201, gu179289, cmv36, cmv12, cmv14
74	jx512201, gu179289, cmv36, cmv14
75	jx512201, cmv36, cmv14
76	jx512204, cmv15
77	jx512203, gq466044, jx512205, gq396663, cmv26, gq396662, cmv22, jx512207, kc519319, cmv32, cmv13, gq221975, kc519320, hq380895, kc519321
78	jx512203, gq466044, jx512205, gq396663, gq396662, jx512207, gq221975, kc519320, hq380895
79	jx512203, gq466044, jx512205, gq396663, jx512207, gq221975, kc519320
80	jx512203, jx512205, gq396663, gq221975, kc519320
81	jx512203, jx512205, gq221975, kc519320
82	gq466044, jx512207
83	cmv26, cmv22
84	kc519319, cmv32, kc519321
85	kc519319, cmv32
86	jx512206, jx512208, AY446894, gu179288, cmv31, cmv17, kc519323
87	jx512206, jx512208, gu179288
88	gq221974, cmv27, cmv10, cmv11
89	cmv27, cmv11
90	jx512200, jx512202, jx512208, kc519321
91	jx512201, jx512203, gq466044, jx512205, jx512206, gq396663, gq396662, jx512204, cmv22, cmv25, jx512207, gu179288, cmv36, cmv14, gq221975, kc519320, kf021605, kc519322, hq380895
92	jx512201, jx512203, jx512205, gq396663, cmv36, cmv14, gq221975, kc519320, hq380895
93	jx512201, cmv36, cmv14, hq380895
94	gq466044, jx512206, gq396662, jx512204, cmv22, cmv25, jx512207, gu179288, kf021605, kc519322
95	gq466044, jx512206, gq396662, jx512204, cmv25, jx512207, gu179288, kf021605, kc519322
96	gq466044, jx512204, jx512207
97	jx512206, gu179288
98	cmv25, kf021605, kc519322
99	cmv25, kf021605
100	cmv26, gq221974, AY446894, cmv31, cmv10, cmv15, cmv17, kc519323
101	cmv26, cmv15
102	AY446894, cmv31, cmv17
103	cmv24, gu179289, gu179290
104	cmv24, gu179289
105	cmv27, kc519319, cmv32, cmv11, cmv12, cmv13
106	cmv27, cmv11, cmv12
107	kc519319, cmv32, cmv13
108	cmv11, kc519323
109	jx512200, jx512208, cmv38, cmv11, kc519323, hq380895, kc519321
110	jx512200, gq466044, jx512208, jx512204, jx512207, cmv38, cmv11, kc519323, hq380895, kc519321
111	jx512201, jx512202, cmv26, gq221974, cmv22, cmv25, AY446894, cmv31, cmv36, cmv10, cmv14, cmv15, cmv17, kf021605, kc519322
112	jx512202, cmv26, gq221974, cmv22, cmv25, AY446894, cmv31, cmv10, cmv15, cmv17, kf021605, kc519322
113	jx512202, cmv22, cmv25, kf021605, kc519322
114	cmv26, gq221974, AY446894, cmv31, cmv10, cmv15, cmv17
115	jx512203, jx512205, gq396663, gq396662, gq221975, kc519320
116	jx512203, jx512205, gq396662, gq221975, kc519320
117	jx512206, cmv24, cmv27, gu179289, gu179288, kc519319, cmv32, gu179290, cmv12, cmv13, jx512199
118	jx512206, cmv24, cmv27, gu179289, gu179288, kc519319, cmv32, gu179290, cmv13
119	jx512206, cmv27, gu179288, kc519319, cmv32
120	cmv12, jx512199
121	jx512200, jx512208, cmv38, hq380895, kc519321
122	jx512201, jx512203, jx512205, gq396663, gq396662, cmv36, cmv14, gq221975, kc519320
123	jx512200, jx512201, jx512203, gq466044, jx512205, gq396663, jx512208, gq396662, jx512204, jx512207, cmv38, cmv36, cmv11, cmv14, gq221975, kc519320, kc519323, hq380895, kc519321
124	cmv22, cmv25, kf021605, kc519322
125	gq221974, AY446894, cmv31, cmv10, cmv17
126	jx512206, cmv27, gu179288
127	cmv24, gu179289, kc519319, cmv32, gu179290, cmv13
128	cmv24, gu179289, gu179290, cmv13
129	gu179289, gu179290, cmv13
130	jx512206, cmv24, cmv27, gu179289, gu179288, gu179290, cmv13
131	jx512200, jx512201, jx512203, gq466044, jx512205, gq396663, jx512208, gq396662, jx512204, jx512207, cmv38, cmv36, cmv11, cmv14, gq221975, kc519320, kc519323, kc519321
132	jx512200, gq466044, jx512208, jx512204, jx512207, cmv38, cmv11, kc519323, kc519321
133	jx512200, jx512208, cmv11, kc519323, kc519321
134	jx512200, jx512208, kc519323, kc519321
135	jx512200, jx512208, kc519321
136	gq466044, jx512204, jx512207, cmv38
137	jx512202, cmv26, gq221974, cmv22, cmv25, AY446894, cmv31, cmv10, cmv15, cmv17, kf021605, kc519322, hq380895
138	jx512202, cmv25, kf021605, kc519322
139	jx512201, jx512203, jx512205, gq396663, cmv26, gq396662, gq221974, AY446894, cmv31, cmv36, cmv10, cmv14, cmv15, gq221975, cmv17, kc519320, hq380895
140	jx512201, cmv26, gq221974, AY446894, cmv31, cmv36, cmv10, cmv14, cmv15, cmv17
141	gq221974, AY446894, cmv31, cmv10, cmv15, cmv17
142	gq396663, hq380895
143	gq466044, jx512204, cmv38
144	gq466044, jx512204
145	jx512200, jx512208
146	jx512200, jx512202, jx512206, jx512208, cmv22, cmv25, cmv24, cmv27, gu179289, gu179288, kc519319, cmv32, gu179290, cmv11, cmv13, kf021605, jx512199, kc519322, kc519323, kc519321
147	jx512201, jx512203, jx512205, gq396662, cmv36, cmv14, gq221975, kc519320
148	gq466044, cmv26, jx512204, gq221974, AY446894, jx512207, cmv38, cmv31, cmv10, cmv12, cmv15, cmv17, hq380895
149	gq466044, cmv26, jx512204, jx512207, cmv38, cmv12, hq380895
150	gq466044, cmv26, jx512204, jx512207, cmv38, hq380895
151	gq466044, cmv26, jx512204, cmv38
152	jx512204, cmv38
153	jx512207, hq380895
154	jx512202, jx512206, cmv22, cmv25, cmv24, cmv27, gu179289, gu179288, gu179290, cmv13, kf021605, jx512199, kc519322
155	jx512202, jx512206, cmv22, cmv25, cmv24, cmv27, gu179289, gu179288, gu179290, cmv13, kf021605, kc519322
156	jx512200, jx512208, AY446894, cmv31, cmv17, kc519321
157	jx512200, jx512208, AY446894, cmv31, cmv17, kc519323, kc519321
158	jx512200, jx512208, AY446894, cmv31, cmv11, cmv17, kc519323, kc519321
159	jx512202, gq466044, cmv26, jx512204, gq221974, cmv22, cmv25, jx512207, cmv38, cmv10, cmv12, cmv15, kf021605, jx512199, kc519322, hq380895
160	gq466044, cmv26, jx512204, gq221974, jx512207, cmv38, cmv10, cmv12, cmv15, jx512199, hq380895
161	gq466044, cmv26, jx512204, gq221974, jx512207, cmv38, cmv10, cmv12, cmv15, hq380895
162	gq466044, jx512204, jx512207, cmv38, hq380895
163	gq221974, cmv10, cmv12, cmv15
164	gq221974, cmv10, cmv15
165	jx512201, gq466044, jx512204, cmv38, cmv36, cmv14
166	jx512206, gq396663, gq221974, cmv24, cmv27, gu179289, gu179288, kc519319, cmv32, gu179290, cmv10, cmv12, cmv13, cmv15, jx512199
167	jx512206, gq221974, cmv24, cmv27, gu179289, gu179288, kc519319, cmv32, gu179290, cmv10, cmv12, cmv13, cmv15, jx512199
168	gq221974, cmv10, cmv12, cmv15, jx512199
169	gq221974, cmv10, cmv12, jx512199
170	jx512206, cmv24, cmv27, gu179288
171	jx512200, jx512202, jx512203, jx512205, jx512208, cmv26, gq396662, cmv22, cmv25, AY446894, jx512207, cmv31, cmv11, gq221975, cmv17, kc519320, kf021605, kc519322, kc519323, hq380895, kc519321
172	jx512200, jx512202, jx512208, gq396662, cmv25, AY446894, jx512207, cmv31, cmv11, cmv17, kf021605, kc519322, kc519323, hq380895, kc519321
173	jx512202, cmv25, jx512207, kf021605, kc519322
174	jx512200, jx512208, AY446894, cmv31, cmv11, cmv17, kc519323, hq380895, kc519321
175	jx512203, jx512205, cmv26, cmv22, gq221975, kc519320
176	jx512201, cmv14
177	jx512201, gq466044, gq396663, cmv38, cmv36, cmv14
178	jx512201, gq466044, gq396663, cmv36, cmv14
179	jx512208, AY446894, jx512207, cmv31, cmv11, cmv17, kc519323, hq380895, kc519321
180	jx512208, jx512207, cmv11
181	jx512207, cmv11
182	AY446894, cmv31, cmv17, kc519323, hq380895, kc519321
183	kc519323, hq380895, kc519321
184	kc519323, hq380895
185	jx512200, jx512201, gq466044, gq396663, jx512208, gq396662, AY446894, jx512207, cmv38, cmv31, cmv36, cmv11, cmv14, cmv17, kc519323, hq380895, kc519321
186	jx512202, cmv25, kc519319, cmv32, kf021605, kc519322
187	jx512203, jx512205, jx512206, cmv26, jx512204, gq221974, cmv22, cmv24, cmv27, gu179289, gu179288, gu179290, cmv10, cmv12, cmv13, cmv15, gq221975, kc519320, jx512199
188	jx512203, jx512205, cmv26, jx512204, cmv22, cmv15, gq221975, kc519320
189	jx512203, jx512205, cmv26, jx512204, cmv22, gq221975, kc519320
190	jx512203, jx512205, cmv22, gq221975, kc519320
191	jx512206, gq221974, cmv24, cmv27, gu179289, gu179288, gu179290, cmv10, cmv12, cmv13, jx512199
192	AY446894, jx512207, cmv31, cmv11, cmv17, kc519323, hq380895, kc519321
193	AY446894, jx512207, cmv31, cmv11, cmv17, hq380895, kc519321
194	AY446894, cmv31, cmv17, kc519321
195	jx512200, jx512208, gq396662
196	jx512200, jx512208, gq396662, gq221974, AY446894, cmv31, cmv10, cmv11, cmv12, cmv17, jx512199
197	jx512200, jx512208, gq396662, gq221974, AY446894, cmv31, cmv10, cmv11, cmv12, cmv17, jx512199, kc519323, kc519321
198	jx512200, jx512208, gq396662, jx512204, gq221974, AY446894, cmv31, cmv10, cmv11, cmv12, cmv17, jx512199, kc519323, kc519321
199	jx512201, gq466044, gq396663, cmv38, cmv36, cmv14, hq380895
200	jx512202, cmv26, cmv25, jx512207, kc519319, cmv32, kf021605, kc519322
201	jx512202, cmv26, cmv25, kc519319, cmv32, kf021605, kc519322
202	jx512206, cmv24, cmv27, gu179289, gu179288, gu179290, cmv13, cmv15
203	kc519323, kc519321
204	gq221974, AY446894, cmv31, cmv10, cmv11, cmv12, cmv17, jx512199
205	gq221974, AY446894, cmv31, cmv10, cmv12, cmv17, jx512199
206	AY446894, cmv31, cmv12, cmv17
207	jx512200, jx512202, jx512208, cmv26, gq396662, gq221974, cmv25, AY446894, jx512207, kc519319, cmv32, cmv31, cmv10, cmv11, cmv12, cmv15, cmv17, kf021605, jx512199, kc519322
208	jx512201, jx512203, gq466044, jx512205, gq396663, jx512204, cmv22, cmv38, cmv36, cmv14, gq221975, kc519320, kc519323, hq380895, kc519321
209	gq396663, cmv38
210	jx512203, jx512205, jx512204, cmv22, gq221975, kc519320, kc519323, kc519321
211	jx512205, gq221975
212	jx512204, kc519323, kc519321
213	jx512202, jx512208, cmv26, gq396662, gq221974, cmv25, AY446894, jx512207, kc519319, cmv32, cmv31, cmv10, cmv11, cmv12, cmv15, cmv17, kf021605, jx512199, kc519322
214	jx512202, jx512208, cmv26, gq396662, cmv25, jx512207, kc519319, cmv32, kf021605, kc519322
215	jx512202, cmv26, kc519319, cmv32
216	gq221974, AY446894, cmv31, cmv10, cmv11, cmv12, cmv15, cmv17, jx512199
217	jx512200, jx512202, jx512208, cmv26, gq396662, cmv25, jx512207, kc519319, cmv32, kf021605, kc519322
218	jx512201, jx512203, gq466044, jx512205, gq396663, jx512204, cmv22, cmv38, cmv36, gq221975, kc519320, kc519323, hq380895, kc519321
219	jx512201, gq466044, gq396663, jx512204, cmv38, cmv36, kc519323, hq380895, kc519321
220	jx512201, gq466044, gq396663, cmv38, cmv36, hq380895
221	jx512201, gq466044, gq396663, cmv38, cmv36
222	jx512201, gq466044, cmv38, cmv36
223	jx512201, cmv36
224	cmv27, gu179290
225	jx512201, gq466044, cmv36, cmv14, cmv15
226	jx512201, gq466044, cmv36, cmv14
227	jx512200, jx512201, gq466044, jx512208, gq396662, cmv36, cmv14, cmv15
228	jx512200, jx512201, gq466044, jx512208, gq396662, jx512204, jx512207, cmv36, cmv14, cmv15, hq380895
229	jx512200, jx512201, gq466044, jx512208, gq396662, jx512204, jx512207, cmv36, cmv14, cmv15, hq380895, kc519321
230	jx512200, jx512201, gq466044, jx512208, gq396662, jx512204, jx512207, cmv36, cmv14, cmv15, kc519323, hq380895, kc519321
231	jx512200, jx512201, jx512203, gq466044, jx512205, gq396663, jx512208, gq396662, jx512204, cmv22, jx512207, cmv36, cmv14, cmv15, gq221975, kc519320, kc519323, hq380895, kc519321
232	jx512202, jx512206, cmv26, cmv25, cmv24, cmv27, gu179289, gu179288, kc519319, cmv38, cmv32, gu179290, cmv12, cmv13, kf021605, kc519322
233	jx512202, jx512206, cmv26, cmv25, cmv24, cmv27, gu179289, gu179288, kc519319, cmv38, cmv32, gu179290, cmv13, kf021605, kc519322
234	jx512206, cmv27, gu179288, cmv13
235	gq221974, AY446894, cmv31, cmv10, cmv11, cmv17, jx512199
236	gq221974, AY446894, cmv31, cmv10, cmv17, jx512199
237	jx512203, jx512205, gq396663, cmv22, gq221975, kc519320
238	jx512204, jx512207, hq380895
239	jx512204, hq380895
240	jx512200, jx512208, gq396662, cmv11
241	jx512200, jx512208, gq396662, jx512207, cmv11, cmv15
242	jx512201, jx512203, jx512205, gq396663, jx512204, cmv22, cmv27, cmv36, cmv14, gq221975, kc519320, kc519323, hq380895, kc519321
243	jx512201, jx512203, jx512205, gq396663, jx512204, cmv22, cmv27, cmv36, cmv14, gq221975, kc519320, hq380895
244	jx512201, cmv22, cmv27, cmv36, cmv14, hq380895
245	jx512201, cmv27, cmv36, cmv14, hq380895
246	jx512200, jx512201, jx512203, jx512205, gq396663, jx512208, gq396662, jx512204, cmv22, cmv27, jx512207, cmv36, cmv11, cmv14, cmv15, gq221975, kc519320, kc519323, hq380895, kc519321
247	jx512202, jx512206, cmv26, gq221974, cmv25, cmv24, AY446894, gu179289, gu179288, kc519319, cmv38, cmv32, gu179290, cmv31, cmv10, cmv12, cmv13, cmv17, kf021605, jx512199, kc519322
248	jx512202, jx512206, cmv26, cmv25, cmv24, gu179289, gu179288, kc519319, cmv38, cmv32, gu179290, cmv12, cmv13, kf021605, kc519322
249	jx512202, cmv26, cmv25, kc519319, cmv38, cmv32, cmv12, kf021605, kc519322
250	jx512202, cmv25, cmv38, cmv32, cmv12, kf021605, kc519322
251	jx512206, cmv24, gu179289, gu179288, gu179290, cmv13
252	jx512207, cmv15
253	jx512200, gq466044, jx512208, gq396662, cmv11
254	jx512200, gq466044, jx512208, gq396662, jx512207, cmv11, cmv15
255	jx512201, jx512204, cmv22, cmv27, cmv36, cmv14, kc519323, hq380895, kc519321
256	jx512201, cmv22, cmv27, cmv36, cmv14, kc519323, hq380895, kc519321
257	jx512202, gq221974, AY446894, gu179289, gu179290, cmv31, cmv10, cmv12, cmv17, jx512199
258	jx512202, gq221974, AY446894, cmv31, cmv10, cmv12, cmv17, jx512199
259	gu179289, gu179290
260	jx512206, gu179288, cmv13
261	cmv26, kc519319, cmv32
262	cmv26, kc519319
263	gq396662, cmv11
264	jx512200, jx512208, cmv26, kc519319, cmv32
265	jx512200, jx512208, cmv26, cmv25, kc519319, cmv38, cmv32, kf021605, kc519322, kc519321
266	jx512200, jx512208, cmv26, jx512204, cmv25, kc519319, cmv38, cmv32, kf021605, kc519322, kc519321
267	jx512201, jx512202, gq466044, gq396662, cmv22, cmv24, cmv27, AY446894, jx512207, gu179289, gu179288, gu179290, cmv31, cmv36, cmv11, cmv12, cmv13, cmv14, cmv15, jx512199, hq380895
268	jx512201, jx512202, gq466044, gq396662, AY446894, gu179289, gu179290, cmv31, cmv36, cmv12, cmv14, cmv15
269	jx512201, jx512202, gq466044, AY446894, gu179289, gu179290, cmv31, cmv36, cmv12, cmv14
270	jx512202, gq466044, AY446894, gu179289, gu179290, cmv31, cmv12
271	jx512202, AY446894, gu179289, gu179290, cmv31, cmv12
272	jx512202, cmv12
273	AY446894, cmv31
274	gq396662, cmv15
275	cmv24, gu179288, cmv13
276	gu179288, cmv13
277	cmv27, cmv11, hq380895
278	cmv27, hq380895
279	jx512203, jx512205, jx512206, gq396663, gq221974, cmv10, gq221975, cmv17, kc519320, kc519323
280	cmv10, cmv17
281	cmv25, cmv38, kf021605, kc519322, kc519321
282	cmv25, cmv38, kf021605, kc519322
283	jx512200, jx512208, cmv22, jx512207
284	jx512200, jx512208, cmv22, jx512207, cmv15
285	jx512201, jx512203, jx512205, jx512206, gq396663, gq396662, gq221974, cmv27, gu179289, gu179290, cmv11, cmv14, gq221975, cmv17, kc519320, jx512199, kc519323
286	jx512202, jx512204, cmv25, kc519319, cmv38, cmv12, kf021605, kc519322
287	jx512202, jx512204, cmv25, cmv38, cmv12, kf021605, kc519322
288	gq466044, cmv26, cmv32, kc519321
289	AY446894, cmv31, cmv36
290	jx512200, jx512208, jx512199
291	jx512201, jx512202, cmv24, cmv27, gu179289, gu179288, kc519319, gu179290, cmv36, cmv11, cmv12, cmv13, cmv14, cmv17, kc519323, hq380895
292	jx512201, cmv24, cmv27, gu179289, gu179288, gu179290, cmv36, cmv11, cmv13, cmv14, cmv17, kc519323, hq380895
293	jx512201, cmv27, cmv11, cmv14, kc519323, hq380895
294	cmv11, kc519323, hq380895
295	cmv11, hq380895
296	cmv24, gu179288, cmv36, cmv13, cmv17
297	gu179288, cmv36, cmv13, cmv17
298	gu179288, cmv13, cmv17
299	jx512202, kc519319, cmv12
300	jx512203, jx512205, jx512206, gq396663, gq221974, gq221975, kc519320
301	gq466044, gq396662, cmv15
302	cmv26, cmv22, cmv32
303	cmv26, cmv32
304	jx512204, cmv25, cmv38, cmv10, kf021605, kc519322
305	jx512204, cmv25, cmv38, kf021605, kc519322
306	jx512200, jx512201, jx512208, jx512199
307	jx512200, jx512201, jx512208, cmv25, cmv38, kf021605, jx512199, kc519322
308	jx512200, jx512201, jx512208, jx512204, cmv25, cmv38, kf021605, jx512199, kc519322, kc519323, kc519321
309	jx512200, jx512201, jx512208, jx512204, cmv25, cmv38, cmv36, kf021605, jx512199, kc519322, kc519323, kc519321
310	jx512202, AY446894, jx512207, gu179288, kc519319, cmv31, cmv10, cmv12, cmv13
311	jx512200, jx512208, cmv14
312	jx512200, jx512208, gu179288, cmv13, cmv14
313	jx512201, cmv26, cmv25, cmv38, kf021605, kc519322
314	jx512201, cmv25, cmv38, kf021605, kc519322
315	jx512200, jx512201, jx512208, cmv26, cmv25, gu179288, cmv38, cmv13, cmv14, kf021605, kc519322
316	jx512200, jx512201, gq466044, jx512208, cmv26, cmv25, gu179288, cmv38, cmv13, cmv14, kf021605, kc519322, kc519323
317	jx512200, jx512201, gq466044, jx512208, cmv26, jx512204, cmv25, gu179288, cmv38, cmv32, cmv13, cmv14, kf021605, kc519322, kc519323
318	jx512200, jx512201, gq466044, jx512208, cmv26, jx512204, cmv25, gu179288, cmv38, cmv32, cmv13, cmv14, cmv17, kf021605, kc519322, kc519323
319	jx512202, cmv24, AY446894, jx512207, gu179289, kc519319, gu179290, cmv31, cmv36, cmv10, cmv12, jx512199
320	jx512202, cmv24, AY446894, jx512207, kc519319, cmv31, cmv36, cmv10, cmv12, jx512199
321	cmv36, cmv10
322	jx512203, jx512205, jx512206, gq396663, gq396662, gq221974, cmv22, cmv27, cmv11, cmv15, gq221975, kc519320, hq380895, kc519321
323	gq396662, cmv22, cmv27, cmv11, cmv15, hq380895, kc519321
324	gq396662, cmv22, cmv27, cmv15, hq380895, kc519321
325	gq396662, cmv22, cmv27, cmv15, kc519321
326	gq396662, cmv22, cmv15, kc519321
327	gq396662, cmv22, cmv15
328	jx512204, cmv32
329	jx512200, jx512208, cmv22, cmv14
330	jx512200, jx512201, jx512208, cmv26, cmv22, cmv25, cmv38, cmv14, cmv15, kf021605, kc519322, kc519321
331	jx512202, jx512203, jx512205, jx512206, gq396663, gq221974, cmv24, AY446894, jx512207, kc519319, cmv31, cmv36, cmv10, cmv12, gq221975, kc519320, jx512199
332	gu179289, cmv32, gu179290
333	cmv17, kc519323
334	jx512201, gq466044, cmv26, gq396662, cmv22, cmv38, cmv15, kc519322, kc519321
335	jx512201, cmv26, gq396662, cmv22, cmv15, kc519321
336	jx512201, gq396662, cmv22, cmv15, kc519321
337	jx512201, cmv22, cmv15, kc519321
338	jx512201, cmv22, cmv15
339	cmv22, cmv15
340	gq466044, cmv38, kc519322
341	cmv38, kc519322
342	jx512200, jx512201, gq466044, jx512208, cmv26, gq396662, cmv22, cmv38, cmv15, kc519322, kc519321
343	jx512200, jx512201, gq466044, jx512208, cmv26, gq396662, cmv22, jx512207, cmv38, cmv36, cmv12, cmv15, kc519322, kc519321
344	jx512203, jx512205, jx512206, gq396663, jx512204, gq221974, cmv24, cmv27, gu179289, gu179288, cmv32, gu179290, cmv11, cmv13, cmv14, gq221975, cmv17, kc519320, kc519323, hq380895
345	jx512203, jx512205, jx512204, gq221974, cmv24, cmv27, gu179289, gu179288, cmv32, gu179290, cmv11, cmv13, cmv14, gq221975, cmv17, kc519320, kc519323, hq380895
346	jx512204, gu179288, cmv13
347	gq221974, cmv27, gu179289, cmv32, gu179290, cmv11, cmv14, cmv17, kc519323, hq380895
348	gq221974, cmv27, cmv11, cmv14, hq380895
349	gq221974, cmv27, cmv11, hq380895
350	gq221974, cmv11, hq380895
351	gu179289, cmv32, gu179290, cmv17, kc519323
352	cmv32, cmv17, kc519323
353	jx512201, jx512202, cmv22, cmv25, cmv24, AY446894, kc519319, cmv31, kf021605, jx512199
354	jx512203, jx512205, cmv10, cmv12, cmv14, gq221975, kc519320
355	jx512206, gq396663, jx512204, gq221974, cmv27, gu179288, cmv32, gu179290, cmv11, cmv13, cmv17, kc519323, hq380895
356	jx512206, gq396663
357	jx512200, jx512208, jx512204, gu179288, cmv13, cmv17, kc519323
358	jx512200, gq466044, jx512208, jx512204, jx512207, gu179288, kc519319, cmv38, cmv36, cmv13, cmv17, kc519323
359	jx512200, gq466044, jx512208, gq396662, jx512204, jx512207, gu179288, kc519319, cmv38, cmv36, cmv13, cmv17, kc519323
360	jx512201, jx512202, jx512203, jx512205, gq221974, cmv25, cmv27, AY446894, cmv32, cmv31, cmv10, cmv15, gq221975, kc519320, kf021605, jx512199
361	jx512201, jx512203, jx512205, cmv10, cmv15, gq221975, kc519320
362	jx512201, jx512203, jx512205, cmv15, gq221975, kc519320
363	jx512202, gq221974, cmv25, cmv27, AY446894, cmv32, cmv31, kf021605, jx512199
364	jx512202, gq221974, cmv25, AY446894, cmv31, kf021605, jx512199
365	jx512202, cmv25, AY446894, cmv31, kf021605, jx512199
366	jx512206, gq396663, cmv26, cmv22, cmv24, gu179289, gu179290, cmv11, cmv12, cmv14, kc519322, hq380895, kc519321
367	jx512206, gq396663, cmv26, gu179289, gu179290, cmv11, cmv12, cmv14, hq380895, kc519321
368	jx512206, gq396663, cmv26, gu179289, cmv14, kc519321
369	jx512206, gq396663, cmv26, gu179289, cmv14
370	gu179290, cmv11, cmv12, hq380895
371	gu179290, cmv12, hq380895
372	cmv22, cmv24
373	gq466044, jx512207, kc519319, cmv38, cmv36
374	jx512200, gq466044, jx512208, kc519319, cmv38
375	jx512200, gq466044, jx512208, jx512207, kc519319, cmv38, cmv36
376	jx512202, gq221974, cmv25, AY446894, cmv32, cmv31, kf021605, jx512199
377	jx512206, gq396663, cmv26, jx512204, cmv22, cmv24, gu179289, gu179288, gu179290, cmv11, cmv12, cmv13, cmv14, cmv17, kc519322, kc519323, hq380895, kc519321
378	jx512206, gq396663, cmv26, cmv22, cmv24, gu179289, gu179290, cmv11, cmv12, cmv14, cmv17, kc519322, kc519323, hq380895, kc519321
379	jx512206, gq396663, gu179290, cmv11, cmv12, cmv14, kc519322, hq380895
380	jx512206, gq396663, cmv14, kc519322
381	jx512206, gq396663, cmv14
382	cmv12, hq380895
383	cmv26, cmv22, cmv24, gu179289, kc519321
384	cmv26, gu179289, kc519321
385	cmv26, gu179289
386	gq466044, gq396662, cmv27, jx512207, kc519319, cmv38, cmv32, cmv36, cmv10, cmv11
387	gq466044, gq396662, cmv27, jx512207, kc519319, cmv38, cmv36, cmv10, cmv11
388	gq466044, cmv38
389	cmv27, cmv10, cmv11
390	jx512201, jx512203, jx512205, gq221975, kc519320
391	jx512206, gq396663, cmv26, cmv22, cmv24, gu179289, cmv12, cmv14, kc519321
392	cmv26, kc519321
393	jx512202, jx512204, gq221974, cmv25, AY446894, gu179288, cmv31, cmv13, kf021605, jx512199
394	jx512200, jx512208, cmv15
395	jx512200, gq466044, jx512208, cmv26, cmv27, cmv38, cmv32, cmv11, cmv15
396	jx512200, jx512202, gq466044, jx512208, cmv26, jx512204, gq221974, cmv25, cmv27, AY446894, gu179288, cmv38, cmv32, cmv31, cmv11, cmv13, cmv15, kf021605, jx512199, kc519322
397	jx512201, jx512203, jx512205, jx512206, gq396663, gq396662, gu179289, cmv12, cmv14, gq221975, cmv17, kc519320, kc519323
398	cmv22, cmv24, kc519321
399	jx512207, kc519319, gu179290, cmv36, cmv10
400	kc519319, cmv10
401	gq466044, cmv26, cmv38, cmv32
402	gq466044, cmv38, cmv32
403	jx512200, cmv26, cmv22, cmv10, cmv15, kc519321
404	jx512200, cmv26, gq396662, cmv22, kc519319, cmv10, cmv15, kc519320, kc519321
405	jx512200, gq466044, cmv26, gq396662, cmv22, cmv27, kc519319, cmv38, cmv32, cmv10, cmv11, cmv15, kc519320, hq380895, kc519321
406	jx512201, jx512202, jx512203, jx512205, jx512206, gq396663, cmv25, AY446894, jx512207, gu179289, cmv31, cmv14, gq221975, kf021605, jx512199, kc519322
407	jx512203, jx512206, gu179289
408	kc519319, kc519320
409	jx512200, kc519320
410	jx512200, kc519320, kc519321
411	jx512200, cmv26, gq396662, cmv25, kc519319, cmv32, cmv10, cmv15, kc519320, kf021605, kc519321
412	jx512200, cmv26, gq396662, cmv22, cmv25, cmv27, kc519319, cmv32, cmv10, cmv11, cmv15, kc519320, kf021605, hq380895, kc519321
413	jx512208, jx512204, cmv24, gu179288, cmv13
414	gq221974, cmv12
415	cmv36, kc519322
416	cmv22, cmv27, cmv11, hq380895
417	cmv26, gq396662, cmv15
418	cmv26, gq396662
419	cmv25, kc519319, cmv10, kf021605
420	jx512200, kc519319, gu179290, kc519320
421	jx512200, cmv26, kc519319, cmv32, gu179290, kc519320
422	jx512200, cmv26, gq396662, cmv22, kc519319, cmv32, gu179290, cmv15, kc519320, kc519321
423	jx512200, jx512203, jx512206, cmv26, gq396662, cmv22, gu179289, kc519319, cmv32, gu179290, cmv14, cmv15, kc519320, kc519321
424	jx512201, jx512202, gq466044, jx512205, gq396663, gq221974, AY446894, cmv31, cmv36, gq221975, jx512199, kc519322, kc519323
425	jx512201, jx512202, gq466044, AY446894, cmv31, cmv36, kc519322
426	jx512205, gq396663, gq221974, gq221975, jx512199, kc519323
427	jx512205, gq396663, gq221974, gq221975, kc519323
428	gq396663, kc519323
429	jx512208, jx512204, cmv24, cmv27, jx512207, gu179288, cmv38, cmv11, cmv12, cmv13, cmv17, hq380895
430	jx512208, jx512204, cmv24, jx512207, gu179288, cmv38, cmv13, cmv17
431	jx512208, jx512204, cmv24, jx512207, gu179288, cmv13
432	cmv27, cmv11, cmv12, hq380895
433	jx512203, jx512206, gu179289, cmv14
434	gq396662, cmv15, kc519321
435	gq396662, kc519321
436	jx512201, jx512202, gq466044, cmv26, gq396662, cmv25, cmv27, AY446894, cmv32, cmv31, cmv36, cmv10, cmv15, kf021605, jx512199, kc519322, kc519321
437	jx512201, jx512202, gq466044, cmv26, gq396662, cmv25, cmv32, cmv36, cmv15, kf021605, jx512199, kc519322, kc519321
438	cmv32, cmv15, kc519321
439	cmv15, kc519321
440	AY446894, cmv31, cmv10
441	jx512203, jx512205, jx512206, gq396663, jx512208, jx512204, gq221974, cmv22, cmv24, jx512207, gu179289, gu179288, cmv38, cmv12, cmv13, cmv14, gq221975, cmv17, kc519323
442	jx512203, jx512205, jx512206, gq396663, gq221974, gu179289, cmv12, cmv14, gq221975, kc519323
443	jx512200, jx512204, kc519319, gu179290, kc519320
444	jx512200, jx512204, AY446894, kc519319, gu179290, cmv31, cmv12, kc519320
445	jx512200, jx512201, jx512202, gq466044, jx512204, cmv25, AY446894, jx512207, kc519319, gu179290, cmv31, cmv36, cmv10, cmv12, kc519320, kf021605, jx512199, kc519322
446	jx512205, gq396663, jx512208, cmv26, gq221974, cmv24, gu179288, cmv38, cmv13, cmv14, gq221975, cmv17, kc519323, hq380895
447	jx512205, jx512208, gq221974, cmv24, gu179288, cmv13, gq221975, cmv17, kc519323
448	jx512205, jx512208, cmv24, gu179288, cmv13, gq221975, cmv17
449	gq221974, kc519323
450	gq396662, cmv22, cmv32, cmv15
451	jx512201, jx512202, jx512203, gq466044, jx512206, cmv26, gq396662, cmv22, cmv25, AY446894, jx512207, gu179289, cmv32, cmv31, cmv36, cmv10, cmv15, kf021605, jx512199, kc519322, kc519321
452	jx512201, jx512202, gq466044, gq396662, cmv25, AY446894, jx512207, cmv31, cmv36, cmv10, kf021605, jx512199, kc519322
453	jx512201, jx512202, gq466044, cmv25, AY446894, jx512207, cmv31, cmv36, cmv10, kf021605, jx512199, kc519322
454	jx512205, gq221974, cmv12, cmv14, gq221975, kc519323
455	gq221974, cmv12, cmv14, kc519323
456	jx512208, jx512204, cmv24, gu179288, cmv38, cmv13, cmv17
457	jx512200, jx512201, jx512202, gq466044, jx512204, cmv25, AY446894, jx512207, kc519319, gu179290, cmv31, cmv36, cmv10, cmv12, kc519320, jx512199
458	jx512200, jx512201, jx512202, gq466044, jx512204, cmv25, AY446894, jx512207, kc519319, cmv38, gu179290, cmv31, cmv36, cmv10, cmv12, cmv17, kc519320, jx512199
459	jx512203, jx512205, jx512206, jx512208, cmv26, gq396662, gq221974, cmv22, cmv24, cmv27, gu179289, gu179288, cmv11, cmv13, cmv15, gq221975, kf021605, kc519323, hq380895, kc519321
460	jx512203, jx512205, jx512206, jx512208, cmv26, gq396662, cmv22, cmv24, gu179289, gu179288, cmv13, cmv15, gq221975, kc519323, kc519321
461	jx512205, jx512208, cmv26, gq396662, cmv22, cmv24, gu179288, cmv13, cmv15, gq221975, kc519323, kc519321
462	jx512205, jx512208, cmv24, gu179288, cmv13, gq221975
463	jx512205, cmv24, gq221975
464	jx512208, gu179288, cmv13
465	cmv26, gq396662, cmv22, kc519321
466	gq396662, cmv22
467	gq221974, cmv27, cmv11, kf021605, hq380895
468	gq396663, cmv14, kc519322
469	gq396663, kc519322
470	gq396663, cmv26, gq396662, gq221974, cmv22, cmv27, cmv11, cmv14, kf021605, kc519323, hq380895
471	gq396663, cmv26, kc519323
472	gq221974, cmv27, cmv11, cmv14, kf021605, hq380895
473	gq221974, cmv11, cmv14, kf021605, hq380895
474	jx512201, jx512207
475	jx512205, cmv38, cmv32, gq221975
476	jx512205, cmv32, gq221975
477	gq396663, cmv26, gq396662, gq221974, cmv22, cmv24, cmv14, cmv15, kc519323, kc519321
478	gq396663, cmv26, gq396662, gq221974, cmv22, cmv24, cmv14, kc519323
479	gq396663, cmv26, gq396662, gq221974, cmv24, cmv14, kc519323
480	gq396663, gq221974, cmv24, cmv14, kc519323
481	gq396663, cmv24, kc519323
482	gq396663, cmv24
483	gq221974, cmv14
484	jx512202, gq466044, jx512206, jx512208, cmv25, cmv27, gu179289, gu179288, cmv36, cmv10, cmv11, cmv13, cmv17, kc519320, kf021605, kc519322, hq380895
485	cmv27, cmv11, kf021605, hq380895
486	cmv11, kf021605, hq380895
487	jx512200, gq396663, cmv27, cmv32, gu179290, cmv12, jx512199
488	jx512200, gq396663, cmv27, cmv32, gu179290, cmv12, jx512199, kc519323
489	jx512200, gq396663, cmv24, cmv27, cmv32, gu179290, cmv12, jx512199, kc519323
490	jx512202, gq466044, jx512206, cmv25, AY446894, jx512207, gu179289, gu179288, cmv31, cmv36, cmv17, kc519320, kc519322
491	jx512202, gq466044, cmv25, AY446894, gu179288, cmv31, cmv36, cmv17, kc519320, kc519322
492	jx512206, jx512207, gu179289
493	jx512203, jx512205, jx512208, cmv38, cmv13, gq221975
494	jx512204, gq221974, kc519319
495	cmv22, kc519321
496	cmv11, cmv14, cmv15, kf021605, hq380895
497	cmv14, cmv15, kf021605, hq380895
498	kf021605, hq380895
499	jx512200, gu179290, cmv12, jx512199
500	jx512200, gq396663, cmv24, cmv27, jx512207, cmv32, gu179290, cmv12, jx512199
501	jx512200, gq396663, cmv26, gq396662, jx512204, cmv22, cmv24, cmv27, jx512207, kc519319, cmv32, gu179290, cmv11, cmv12, cmv15, kf021605, jx512199, kc519323, hq380895, kc519321
502	jx512202, jx512203, gq466044, jx512205, jx512206, jx512208, gq221974, cmv25, AY446894, gu179289, gu179288, cmv38, cmv31, cmv36, cmv10, cmv13, cmv14, gq221975, cmv17, kc519320, kc519322
503	jx512202, gq466044, jx512206, jx512208, cmv25, AY446894, gu179289, gu179288, cmv31, cmv36, cmv10, cmv13, cmv17, kc519320, kc519322
504	jx512208, cmv13
505	jx512203, jx512205, cmv38, gq221975
506	jx512203, jx512205, gq221975
507	cmv26, gq396662, jx512204, cmv22, kc519319, cmv11, cmv15, kf021605, kc519323, hq380895, kc519321
508	gq396662, jx512204, kc519319, cmv11, cmv15, kf021605, kc519323, hq380895
509	jx512204, kc519319, hq380895
510	jx512204, kc519319
511	gq396663, cmv24, cmv27, jx512207, cmv32
512	gq396663, cmv24, cmv32
513	jx512200, gq396663, cmv24, cmv27, cmv32, gu179290, cmv12, jx512199
514	jx512200, gq396663, cmv24, cmv27, cmv32, gu179290, cmv12, cmv14, jx512199
515	jx512200, gq396663, cmv26, cmv24, cmv27, cmv32, gu179290, cmv12, cmv14, jx512199
516	jx512201, jx512202, gq466044, gq396662, cmv25, AY446894, gu179288, cmv31, cmv36, cmv10, cmv11, cmv15, cmv17, kc519320, kc519322
517	jx512201, jx512202, gq466044, cmv25, AY446894, gu179288, cmv31, cmv36, cmv10, cmv11, cmv15, cmv17, kc519320, kc519322
518	jx512201, cmv10, cmv11
519	jx512201, cmv10
520	jx512202, gq466044, cmv25, AY446894, gu179288, cmv31, cmv36, cmv15, cmv17, kc519320, kc519322
521	jx512203, jx512205, jx512206, jx512208, jx512204, gq221974, cmv22, jx512207, gu179289, kc519319, cmv38, cmv13, gq221975, kf021605, kc519323, hq380895, kc519321
522	jx512206, jx512204, gq221974, jx512207, gu179289, kc519319, kf021605, kc519323, hq380895, kc519321
523	jx512206, jx512204, gq221974, jx512207, gu179289, kc519319, kc519323, kc519321
524	jx512206, jx512204, gq221974, jx512207, gu179289, kc519319, kc519323
525	jx512206, gu179289
526	jx512204, gq221974, kc519319, kc519323
527	cmv22, cmv38
528	jx512200, gq396663, cmv27, gu179290, cmv12
529	jx512201, jx512202, gq466044, jx512206, cmv25, AY446894, gu179289, gu179288, cmv31, cmv36, cmv17, kc519320, jx512199, kc519322
530	jx512201, jx512202, gq466044, jx512206, cmv25, AY446894, gu179289, gu179288, cmv31, cmv36, kc519320, kc519322
531	cmv17, jx512199
532	jx512203, jx512205, jx512208, cmv26, gq396662, cmv22, cmv38, cmv13, cmv15, gq221975, kc519321
533	jx512203, jx512205, jx512208, gq396662, cmv22, cmv38, cmv13, cmv15, gq221975, kc519321
534	jx512203, jx512205, jx512208, cmv38, cmv13, cmv15, gq221975, kc519321
535	jx512203, jx512205, jx512208, cmv38, cmv13, gq221975, kc519321
536	jx512204, gq221974, kc519319, cmv32, cmv10
537	gq221974, cmv32, cmv10
538	cmv24, jx512207, kc519323
539	jx512200, gq396663, gu179290, cmv12
540	jx512201, jx512202, jx512203, gq466044, jx512205, jx512206, jx512208, gq396662, cmv25, AY446894, gu179289, gu179288, cmv38, cmv32, cmv31, cmv36, cmv13, cmv15, gq221975, kc519320, kc519322
541	jx512201, jx512202, jx512203, gq466044, jx512205, jx512206, jx512208, cmv25, AY446894, gu179289, gu179288, cmv38, cmv32, cmv31, cmv36, cmv13, gq221975, kc519320, kc519322
542	jx512201, jx512202, gq466044, cmv25, AY446894, gu179288, cmv31, cmv36, kc519320, kc519322
543	jx512203, jx512205, jx512208, cmv38, cmv32, cmv13, gq221975
544	cmv26, jx512204, gq221974, cmv22, cmv24, jx512207, kc519319, cmv10, cmv11, cmv14, cmv17, kf021605, jx512199, kc519323, hq380895, kc519321
545	cmv26, jx512204, gq221974, cmv22, cmv24, jx512207, kc519319, cmv10, cmv11, cmv14, cmv17, kf021605, jx512199, kc519323, kc519321
546	jx512204, gq221974, cmv24, jx512207, kc519319, cmv11, cmv14, kf021605, jx512199, kc519323
547	cmv24, jx512207, cmv11, cmv14, kf021605, jx512199, kc519323
548	cmv24, jx512207, cmv14, jx512199, kc519323
549	cmv24, jx512207, cmv14, kc519323
550	jx512207, kc519323
551	jx512200, gu179290, cmv12
552	jx512200, jx512203, jx512205, jx512208, gq396662, cmv38, cmv32, gu179290, cmv12, cmv13, cmv15, gq221975, kc519321
553	jx512200, jx512203, jx512205, gq396663, jx512208, gq396662, cmv38, cmv32, gu179290, cmv12, cmv13, cmv15, gq221975, kc519321
554	jx512200, jx512203, jx512205, gq396663, jx512208, gq396662, gq221974, cmv38, cmv32, gu179290, cmv12, cmv13, cmv15, gq221975, kc519321
555	jx512200, jx512203, jx512205, gq396663, jx512208, gq396662, jx512204, gq221974, kc519319, cmv38, cmv32, gu179290, cmv12, cmv13, cmv15, gq221975, kc519321
556	cmv22, cmv24, jx512207, cmv10, cmv11, cmv14, cmv17, kf021605, kc519323, hq380895
557	cmv27, jx512199
558	jx512203, jx512205, jx512208, gq396662, cmv38, cmv32, cmv13, cmv15, gq221975
559	jx512203, jx512205, jx512208, gq396662, cmv38, cmv13, gq221975
560	jx512200, jx512202, jx512203, jx512205, jx512208, gu179288, cmv38, gu179290, cmv12, cmv13, gq221975, kc519320
561	jx512201, gq466044, jx512206, gq396663, gq396662, jx512204, cmv22, cmv25, AY446894, gu179289, kc519319, cmv32, cmv31, cmv36, cmv15, kc519322, kc519321
562	jx512201, gq396663, jx512204, kc519319, cmv36
563	gq396663, jx512204, kc519319
564	gq466044, cmv25, AY446894, cmv31, kc519322
565	jx512206, gq396662, cmv22, gu179289, cmv32, cmv15, kc519321
566	jx512206, cmv22, gu179289, kc519321
567	gq396662, cmv32, cmv15
568	cmv32, cmv15
569	gq221974, cmv24, cmv27, jx512207, cmv10, cmv11, cmv14, cmv17, kf021605, jx512199, kc519323, hq380895
570	cmv24, cmv27, jx512207, cmv10, cmv11, cmv14, cmv17, kf021605, jx512199, kc519323, hq380895
571	cmv24, cmv27, jx512207, cmv10, cmv11, cmv14, cmv17, kf021605, jx512199, kc519323
572	cmv24, jx512207, cmv10, cmv14, jx512199, kc519323
573	cmv24, jx512207, cmv10, kc519323
574	cmv27, cmv11, kf021605
575	cmv27, kf021605
576	jx512202, gu179288, kc519320
577	gu179288, kc519320
578	jx512200, jx512202, gq221974, gu179288, gu179290, cmv10, cmv12, kc519320
579	jx512200, jx512202, gq221974, gu179288, cmv32, gu179290, cmv10, cmv12, kc519320
580	jx512200, jx512202, jx512203, jx512205, jx512208, gq221974, cmv27, gu179289, gu179288, cmv38, cmv32, gu179290, cmv10, cmv12, cmv13, cmv15, gq221975, kc519320
581	jx512201, gq466044, gq396663, cmv26, gq396662, cmv25, AY446894, cmv31, cmv36, cmv14, cmv17, kf021605, jx512199, kc519322, kc519321
582	jx512201, gq466044, gq396663, cmv26, gq396662, cmv25, AY446894, cmv31, cmv36, cmv17, kf021605, jx512199, kc519322, kc519321
583	gq466044, gq396663, cmv26, gq396662, cmv25, AY446894, cmv31, cmv17, kf021605, jx512199, kc519322, kc519321
584	gq466044, cmv26, gq396662, cmv25, AY446894, cmv31, kc519322
585	gq466044, cmv26, cmv25, AY446894, cmv31, kc519322
586	gq466044, AY446894, cmv31
587	cmv25, kc519322
588	gq396663, cmv17, kf021605, jx512199, kc519321
589	gq396663, cmv17, kf021605, jx512199
590	gq396663, cmv17, jx512199
591	jx512206, jx512204, cmv24, jx512207, cmv11, kc519323, hq380895
592	jx512206, jx512204
593	cmv24, jx512207, cmv11, kc519323, hq380895
594	cmv27, gu179289
595	jx512200, jx512202, gu179288, gu179290, cmv10, cmv12, kc519320
596	jx512200, jx512202, gu179288, kc519319, gu179290, cmv10, cmv12, kc519320
597	jx512200, jx512202, cmv22, gu179288, kc519319, gu179290, cmv10, cmv12, kc519320
598	jx512200, jx512202, jx512203, jx512205, jx512208, gq221974, cmv22, cmv27, gu179289, gu179288, kc519319, cmv38, cmv32, gu179290, cmv10, cmv12, cmv13, cmv15, gq221975, kc519320
599	jx512201, gq466044, cmv26, gq396662, cmv25, AY446894, cmv31, cmv36, cmv14, kc519322
600	gq466044, cmv26, gq396662, cmv25, AY446894, cmv31, cmv14, kc519322
601	gq466044, gq396662, cmv25, AY446894, cmv31, kc519322
602	cmv26, cmv14
603	gq396663, kc519321
604	cmv17, kf021605, jx512199
605	jx512203, jx512205, jx512208, gq221974, cmv27, gu179289, cmv38, cmv32, cmv13, cmv15, gq221975
606	jx512203, jx512205, jx512208, gq221974, gu179289, cmv38, cmv13, gq221975
607	jx512203, jx512205, jx512208, gu179289, cmv38, cmv13, gq221975
608	cmv27, cmv32, cmv15
609	jx512200, jx512202, jx512206, jx512204, gq221974, cmv25, gu179288, gu179290, cmv10, cmv12, kc519320
610	jx512200, jx512202, jx512206, jx512204, gq221974, cmv25, cmv27, gu179288, gu179290, cmv10, cmv12, kc519320
611	jx512200, jx512202, jx512206, jx512204, gq221974, cmv25, cmv27, gu179288, kc519319, gu179290, cmv10, cmv12, kc519320
612	jx512201, cmv26, gq396662, cmv36, kc519321
613	jx512203, jx512205, jx512208, gu179289, cmv38, gq221975
614	gq466044, AY446894, cmv31, kc519322, hq380895
615	gq466044, AY446894, cmv31, kc519322
616	cmv24, cmv17
617	cmv11, cmv15, kf021605
618	jx512200, cmv25, AY446894, gu179290, cmv31, cmv10, kc519320
619	jx512201, jx512199
620	jx512202, jx512203, jx512205, gq396663, jx512208, cmv26, jx512204, gq221974, cmv22, cmv24, cmv27, jx512207, gu179289, gu179288, kc519319, cmv38, cmv13, cmv15, gq221975, kc519322, kc519323
621	jx512202, jx512203, jx512205, gq396663, jx512208, cmv26, jx512204, gq221974, cmv22, cmv24, cmv27, jx512207, gu179289, gu179288, cmv38, cmv13, cmv15, gq221975, kc519322, kc519323
622	jx512202, jx512203, jx512205, gq396663, jx512208, jx512204, gq221974, cmv22, cmv24, cmv27, jx512207, gu179289, gu179288, cmv38, cmv13, cmv15, gq221975, kc519322, kc519323
623	jx512202, jx512203, jx512205, gq396663, jx512208, jx512204, gq221974, cmv24, cmv27, jx512207, gu179288, cmv38, cmv13, cmv15, gq221975, kc519322, kc519323
624	jx512202, gq396663, jx512204, gu179288
625	jx512202, jx512204, gu179288
626	jx512203, jx512205, jx512208, gq221974, cmv24, jx512207, cmv38, cmv13, gq221975, kc519322, kc519323
627	jx512203, jx512205, jx512208, cmv24, jx512207, cmv38, cmv13, gq221975, kc519322, kc519323
628	gq466044, jx512206, cmv32, cmv11, cmv12, cmv17, kf021605, kc519321
629	gq466044, jx512206, cmv32, cmv11, cmv12, kf021605, kc519321
630	gq466044, jx512206, cmv32, cmv12, kf021605, kc519321
631	gq466044, jx512206, cmv32, cmv12, kc519321
632	cmv32, kc519321
633	gq466044, jx512206, cmv26, gq396662, cmv25, cmv32, gu179290, cmv10, cmv12, kc519320
634	gq466044, jx512206, cmv26, cmv25, gu179290, cmv10, cmv12, kc519320
635	jx512203, jx512205, gq396663, jx512208, gq221974, cmv27, cmv38, cmv15, gq221975, kc519322
636	jx512200, cmv25, gu179290, kc519320
637	jx512200, jx512206, cmv25, gu179290, cmv10, cmv11, cmv12, kc519320
638	jx512200, jx512206, cmv25, gu179290, cmv10, cmv11, cmv12, kc519320, kf021605, hq380895
639	jx512200, jx512202, gq466044, jx512206, gq396662, jx512204, cmv25, cmv24, gu179288, gu179290, cmv36, cmv10, cmv11, cmv12, cmv14, kc519320, kf021605, hq380895, kc519321
640	jx512201, cmv26, cmv22, AY446894, jx512207, gu179289, kc519319, cmv31, cmv13, cmv17, jx512199, kc519323
641	jx512201, gu179289, cmv17
642	cmv26, cmv22, AY446894, jx512207, cmv31, jx512199, kc519323
643	jx512207, jx512199, kc519323
644	jx512203, jx512205, gq396663, jx512208, gq221974, cmv27, cmv38, gq221975, kc519322
645	gq396663, jx512208, gq221974, cmv27, kc519322
646	jx512202, jx512204, cmv24, gu179288
647	gq466044, gq396662, cmv36, kc519321
648	cmv36, kc519321
649	jx512200, jx512206, cmv22, cmv25, AY446894, gu179290, cmv31, cmv10, cmv11, cmv12, kc519320
650	jx512200, jx512206, gq221974, cmv22, cmv25, AY446894, gu179290, cmv31, cmv10, cmv11, cmv12, kc519320
651	jx512201, jx512202, gq466044, gq396663, jx512208, cmv26, gq396662, jx512204, cmv27, gu179289, gu179288, cmv38, cmv32, cmv36, cmv13, cmv15, cmv17, kf021605, kc519322, hq380895, kc519321
652	jx512201, jx512202, gq466044, gq396663, jx512208, cmv26, gq396662, cmv27, gu179289, gu179288, cmv38, cmv32, cmv36, cmv13, cmv15, cmv17, kf021605, kc519322, hq380895, kc519321
653	jx512201, gq466044, gq396663, jx512208, gq396662, cmv27, gu179289, cmv38, cmv32, cmv36, cmv13, cmv15, cmv17, kc519322, kc519321
654	jx512201, gq396663, jx512208, gq396662, cmv27, gu179289, cmv38, cmv32, cmv36, cmv13, cmv15, cmv17, kc519322, kc519321
655	jx512201, gq396663, jx512208, cmv27, cmv38, cmv36, cmv17, kc519322, kc519321
656	jx512201, cmv38
657	gq396663, jx512208, cmv27, cmv36, cmv17, kc519322
658	gu179289, cmv32
659	jx512202, gu179288, hq380895
660	jx512202, gu179288
661	jx512203, jx512205, cmv24, kc519319, cmv14, gq221975, jx512199
662	jx512203, jx512205, kc519319, cmv14, gq221975, jx512199
663	jx512205, kc519319, cmv14, gq221975, jx512199
664	jx512205, gq221975, jx512199
665	kc519319, cmv14
666	jx512200, jx512206, gq396663, cmv22, cmv25, AY446894, gu179289, gu179290, cmv31, cmv36, cmv11, cmv12, kc519320
667	jx512200, jx512206, gq396663, jx512208, cmv22, cmv25, AY446894, gu179289, gu179290, cmv31, cmv36, cmv11, cmv12, cmv17, kc519320, kc519322
668	jx512200, jx512205, jx512206, gq396663, jx512208, cmv22, cmv25, AY446894, gu179289, gu179290, cmv31, cmv36, cmv11, cmv12, gq221975, cmv17, kc519320, kc519322
669	jx512200, jx512205, jx512206, gq396663, jx512208, cmv22, cmv25, AY446894, gu179289, cmv38, gu179290, cmv31, cmv36, cmv11, cmv12, gq221975, cmv17, kc519320, kc519322
670	jx512201, jx512202, jx512203, gq466044, cmv26, gq396662, jx512204, gq221974, cmv24, cmv27, jx512207, gu179288, kc519319, cmv10, cmv13, cmv14, cmv15, kf021605, jx512199, kc519323, hq380895
671	jx512201, jx512202, jx512203, gq466044, cmv26, gq396662, jx512204, gq221974, cmv24, cmv27, jx512207, gu179288, kc519319, cmv10, cmv14, kf021605, jx512199, kc519323, hq380895
672	jx512201, gq396662
673	jx512202, jx512203, jx512204, cmv27, gu179288, kc519319, cmv14
674	jx512202, jx512203, gu179288
675	jx512203, gu179288
676	jx512204, cmv27, kc519319, cmv14
677	jx512204, cmv27, kc519319
678	jx512204, cmv27
679	gq466044, gq221974, cmv24, cmv10, kc519323
680	gq221974, cmv24, cmv10, kc519323
681	cmv26, kf021605, hq380895
682	jx512200, jx512205, jx512206, gq396663, jx512208, cmv22, cmv27, AY446894, cmv38, gu179290, cmv31, cmv12, gq221975, cmv17, kc519320, kc519322
683	jx512200, jx512205, jx512206, gq396663, jx512208, cmv22, cmv25, cmv27, AY446894, cmv38, gu179290, cmv31, cmv12, gq221975, cmv17, kc519320, kc519322
684	jx512200, jx512202, jx512205, jx512206, gq396663, jx512208, cmv22, cmv25, cmv27, AY446894, cmv38, cmv32, gu179290, cmv31, cmv12, gq221975, cmv17, kc519320, kc519322
685	jx512201, jx512203, cmv26, gq396662, jx512204, gq221974, cmv24, jx512207, gu179289, gu179288, kc519319, cmv10, cmv11, cmv13, cmv14, cmv15, kf021605, jx512199, kc519323, hq380895, kc519321
686	jx512201, jx512203, gq221974, cmv24, jx512207, gu179289, gu179288, cmv10, cmv11, cmv14, kf021605, jx512199, kc519323
687	jx512201, jx512203, gq221974, cmv24, jx512207, gu179289, gu179288, cmv10, cmv14, jx512199, kc519323
688	jx512201, jx512203, gq221974, cmv24, jx512207, gu179288, cmv10, cmv14, jx512199, kc519323
689	cmv26, cmv13
690	gq466044, cmv36
691	gq466044, cmv25, cmv32
692	gq466044, cmv25
693	jx512201, jx512203, cmv26, gq396662, jx512204, gq221974, cmv24, jx512207, gu179288, kc519319, cmv36, cmv10, cmv11, cmv13, cmv14, cmv15, kf021605, jx512199, kc519323, hq380895
694	jx512201, jx512203, cmv26, gq396662, jx512204, gq221974, cmv24, jx512207, gu179288, kc519319, cmv10, cmv11, cmv13, cmv14, cmv15, kf021605, jx512199, kc519323, hq380895
695	jx512201, jx512203, jx512204, gq221974, cmv24, jx512207, gu179288, kc519319, cmv10, cmv11, cmv14, kf021605, jx512199, kc519323
696	jx512201, jx512203, jx512204, gq221974, cmv24, jx512207, gu179288, kc519319, cmv10, cmv14, jx512199, kc519323
697	jx512201, jx512203, gq221974, jx512207, gu179288, cmv10, cmv14, jx512199, kc519323
698	jx512201, jx512203, jx512207, gu179288, cmv10, cmv14
699	jx512201, jx512207, cmv14
700	jx512207, cmv14
701	cmv26, gq396662, cmv13, cmv15, hq380895
702	cmv26, gq396662, cmv13, cmv15
703	cmv26, gq396662, cmv13
704	jx512200, jx512205, jx512206, gq396663, cmv22, cmv25, cmv27, AY446894, cmv38, gu179290, cmv31, cmv12, gq221975, cmv17, kc519320, jx512199, kc519322
705	jx512200, jx512202, gq466044, jx512205, jx512206, gq396663, cmv22, cmv25, cmv27, AY446894, cmv38, cmv32, gu179290, cmv31, cmv12, gq221975, cmv17, kc519320, jx512199, kc519322
706	jx512201, jx512208, gq221974, cmv24, jx512207, gu179289, cmv10, cmv11, cmv13, cmv14, kf021605, kc519323, hq380895
707	jx512201, jx512208, gq221974, cmv24, jx512207, gu179289, cmv10, cmv13, cmv14, kc519323
708	jx512201, jx512208, cmv13
709	cmv26, gq396662, jx512204, kc519319, cmv15, kc519321
710	jx512205, gq221975, kc519322
711	jx512200, gq396663, cmv22, AY446894, gu179290, cmv31, cmv12, kc519320
712	jx512200, gq396663, cmv22, AY446894, gu179290, cmv31, cmv12, kc519320, kc519322
713	jx512200, jx512205, gq396663, cmv22, cmv27, AY446894, cmv38, gu179290, cmv31, cmv12, gq221975, cmv17, kc519320, kc519322
714	jx512200, jx512205, gq396663, cmv22, cmv25, cmv27, AY446894, cmv38, gu179290, cmv31, cmv12, gq221975, cmv17, kc519320, kc519322
715	jx512201, jx512203, jx512208, gq221974, cmv24, jx512207, gu179289, gu179288, cmv36, cmv10, cmv13, cmv14, jx512199, kc519323
716	jx512201, jx512203, jx512208, gq221974, cmv24, jx512207, gu179289, gu179288, cmv36, cmv10, cmv13, cmv14, kc519323
717	jx512202, gq466044, jx512206, cmv26, gq396662, jx512204, kc519319, cmv32, cmv11, cmv15, kf021605, hq380895, kc519321
718	jx512202, gq466044, cmv26, jx512204, kc519319, cmv32, cmv11, kf021605, hq380895, kc519321
719	jx512202, gq466044, cmv26, jx512204, kc519319, cmv32, cmv11, hq380895, kc519321
720	jx512202, gq466044, cmv26, jx512204, kc519319, cmv32, kc519321
721	gq466044, cmv26, jx512204, kc519319, cmv32, kc519321
722	cmv26, cmv32, kc519321
723	jx512206, gq396662, cmv15
724	jx512206, cmv15
725	jx512200, jx512205, cmv22, AY446894, cmv38, gu179290, cmv31, cmv12, gq221975, cmv17, kc519320, kc519322
726	jx512200, gq466044, jx512205, cmv22, AY446894, cmv38, gu179290, cmv31, cmv12, gq221975, cmv17, kc519320, kc519322
727	jx512200, gq466044, jx512205, gq396662, cmv22, AY446894, cmv38, gu179290, cmv31, cmv12, gq221975, cmv17, kc519320, kc519322
728	jx512200, gq466044, jx512205, gq396662, cmv22, AY446894, cmv38, gu179290, cmv31, cmv11, cmv12, gq221975, cmv17, kc519320, kf021605, kc519322, hq380895
729	jx512201, jx512206, gq396663, jx512208, jx512204, cmv24, cmv27, jx512207, gu179289, gu179288, kc519319, cmv36, cmv10, cmv13, cmv14, kc519323
730	jx512201, gq396663, jx512208, jx512204, cmv24, cmv27, jx512207, gu179289, gu179288, kc519319, cmv36, cmv10, cmv13, cmv14, kc519323
731	jx512201, gq396663, jx512204, cmv24, cmv27, jx512207, gu179289, gu179288, kc519319, cmv36, cmv10, cmv14, kc519323
732	gq396663, jx512207, cmv10, kc519323
733	cmv24, cmv27, gu179289, gu179288, cmv36, cmv14
734	cmv24, gu179288, cmv14
735	jx512202, jx512203, cmv26, gq221974, cmv25, cmv32, cmv15, jx512199, kc519321
736	jx512202, cmv26, cmv25, cmv32, cmv15, jx512199, kc519321
737	jx512202, cmv32, kc519321
738	jx512202, cmv32
739	cmv26, cmv25, cmv15, jx512199
740	cmv25, jx512199
741	jx512203, gq221974
742	jx512205, cmv38, gq221975, cmv17, kc519322
743	jx512200, cmv22, AY446894, gu179290, cmv31, cmv12, kc519320
744	jx512200, gq396663, cmv22, cmv24, cmv27, AY446894, jx512207, gu179290, cmv31, cmv36, cmv12, cmv14, kc519320, kc519323
745	jx512200, gq396663, jx512204, cmv22, cmv24, cmv27, AY446894, jx512207, gu179289, kc519319, gu179290, cmv31, cmv36, cmv12, cmv14, kc519320, kc519323
746	jx512201, jx512203, gq466044, jx512205, gq221974, cmv25, cmv32, gq221975, jx512199, kc519321
747	jx512201, jx512203, gq466044, jx512205, gq221974, cmv25, cmv32, gq221975, jx512199
748	jx512201, gq466044, gq221974, cmv32
749	jx512201, gq466044, gq221974
750	jx512201, gq221974
751	jx512203, jx512205, cmv25, gq221975, jx512199
752	jx512203, cmv25, jx512199
753	jx512202, jx512206, jx512208, cmv26, gq396662, gu179288, cmv38, cmv10, cmv11, cmv13, cmv15, cmv17, kf021605, kc519322, hq380895
754	jx512202, cmv26, gq396662, cmv11, cmv15, kf021605, hq380895
755	jx512202, cmv26, gq396662, cmv15
756	jx512206, jx512208, gu179288, cmv38, cmv10, cmv13, cmv17, kc519322
757	jx512206, jx512208, gu179288, cmv38, cmv13, cmv17, kc519322
758	jx512206, cmv38, cmv17, kc519322
759	cmv38, cmv17, kc519322
760	cmv38, cmv17
761	gq396663, cmv24, cmv27, jx512207, cmv36, cmv14, kc519323
762	gq396663, jx512207, kc519323
763	cmv24, cmv27, cmv36, cmv14
764	cmv24, cmv27, cmv14
765	cmv24, cmv27
766	cmv22, AY446894, cmv31
767	jx512202, cmv26, gq396662, cmv15, kc519321
768	jx512202, cmv26, cmv15, kc519321
769	jx512202, cmv26, kc519321
770	gu179288, cmv10, cmv11, kf021605
771	jx512206, gq396663, jx512208, cmv27, jx512207, gu179289, cmv38, cmv36, cmv13, cmv14, cmv17, jx512199, kc519322, kc519323
772	jx512208, cmv17
773	jx512200, jx512201, gq466044, gq221974, cmv22, AY446894, cmv32, gu179290, cmv31, cmv12, kc519320
774	jx512202, jx512204, kc519319
775	jx512206, gq396663, jx512208, cmv24, jx512207, gu179289, cmv38, cmv36, cmv13, cmv14, cmv17, jx512199, kc519322, kc519323
776	jx512206, jx512208, cmv24, jx512207, gu179289, cmv38, cmv13, cmv14, cmv17, jx512199, kc519322, kc519323
777	cmv24, cmv14
778	gu179289, jx512199
779	cmv26, gq396662, kc519321
780	gq396662, cmv27, cmv11, kf021605, hq380895
781	jx512202, cmv26
782	jx512206, gq396663, cmv25, cmv24, jx512207, gu179289, cmv38, cmv10, cmv14, cmv17, jx512199, kc519322, kc519323
783	cmv25, jx512207, cmv10, cmv14, kc519323
784	cmv25, jx512207, kc519323
785	jx512200, gu179290, cmv12, kc519320
786	jx512201, gq466044, jx512208, gq221974, cmv22, AY446894, gu179288, cmv31, cmv36, cmv13, kc519321
787	jx512200, jx512201, gq466044, jx512208, gq221974, cmv22, AY446894, gu179288, gu179290, cmv31, cmv36, cmv12, cmv13, kc519320, kc519321
788	jx512202, jx512205, jx512206, cmv26, gq396662, cmv27, cmv11, cmv15, gq221975, kf021605, hq380895
789	jx512202, jx512205, jx512206, cmv26, gq396662, cmv15, gq221975
790	jx512202, jx512205, jx512206, cmv26, gq396662, gq221975
791	jx512205, jx512206, gq396662, gq221975
792	jx512205, jx512206, gq221975
793	jx512203, gq396663, jx512204, cmv25, cmv24, jx512207, gu179289, kc519319, cmv38, cmv32, cmv10, cmv14, cmv17, jx512199, kc519322, kc519323
794	gq396663, jx512204, cmv25, cmv24, jx512207, gu179289, kc519319, cmv38, cmv32, cmv10, cmv14, cmv17, jx512199, kc519322, kc519323
795	gq396663, cmv25, cmv24, jx512207, gu179289, cmv38, cmv10, cmv14, cmv17, jx512199, kc519322, kc519323
796	jx512204, kc519319, cmv32
797	jx512200, gu179290, cmv12, kc519320, kc519321
798	jx512200, jx512201, gq466044, jx512208, gq221974, cmv22, AY446894, gu179289, gu179288, gu179290, cmv31, cmv36, cmv12, cmv13, kc519320, jx512199, kc519321
799	jx512202, jx512205, jx512206, cmv26, gq396662, cmv24, cmv27, cmv32, cmv11, cmv15, gq221975, kf021605, hq380895
800	jx512202, jx512205, jx512206, cmv26, gq396662, cmv24, cmv27, cmv32, cmv15, gq221975
801	jx512202, cmv26, gq396662, cmv32, cmv15
802	jx512202, cmv26, cmv15
803	gq396663, jx512204, cmv25, jx512207, kc519319, cmv38, cmv10, cmv14, cmv17, kc519322, kc519323
804	jx512201, gq466044, jx512208, gq221974, cmv22, AY446894, gu179288, cmv31, cmv36, cmv13
805	jx512201, gq466044, jx512208, gq221974, cmv22, AY446894, gu179288, cmv31, cmv36
806	cmv38, cmv10, cmv14, cmv17, kc519322
807	jx512202, jx512203, cmv26, gq396662, cmv24, cmv27, cmv32, cmv11, cmv15, kf021605, hq380895, kc519321
808	jx512202, jx512203, gq396662, cmv32, cmv15
809	cmv26, cmv24, cmv27, cmv11, kf021605, hq380895, kc519321
810	cmv24, cmv27, cmv11, kf021605, hq380895
811	cmv24, cmv11, kf021605, hq380895
812	jx512200, kc519320, kc519323
813	jx512201, jx512202, jx512203, jx512205, jx512206, gq396663, cmv26, gq396662, cmv25, cmv27, gu179289, cmv32, gu179290, cmv11, cmv15, gq221975, cmv17, kf021605, kc519322, hq380895, kc519321
814	jx512201, jx512202, jx512203, jx512205, jx512206, gq396663, cmv26, gq396662, cmv25, cmv27, gu179289, cmv32, gu179290, cmv11, cmv15, gq221975, cmv17, kf021605, kc519322, kc519321
815	jx512201, gq396663, cmv25, gu179289
816	jx512201, gq396663, gu179289
817	jx512202, jx512203, jx512205, jx512206, cmv26, gq396662, cmv27, cmv32, gu179290, cmv11, cmv15, gq221975, cmv17, kf021605, kc519322, kc519321
818	jx512202, jx512205, jx512206, cmv26, gq396662, cmv32, gu179290, cmv15, gq221975, cmv17, kc519322
819	gu179290, cmv17, kc519322
820	cmv17, kc519322
821	jx512203, cmv27, cmv11, kf021605, kc519321
822	jx512203, kc519321
823	gq466044, gq221974, cmv22, cmv24, AY446894, gu179288, kc519319, cmv31, cmv36, cmv13, jx512199
824	jx512200, cmv25, gu179289, gu179290, cmv12, cmv14, kc519320, jx512199, kc519323
825	jx512200, cmv25, gu179289, gu179290, cmv10, cmv12, cmv14, kc519320, jx512199, kc519323
826	jx512200, cmv25, jx512207, gu179289, cmv38, gu179290, cmv10, cmv12, cmv14, cmv17, kc519320, jx512199, kc519322, kc519323
827	jx512201, jx512202, jx512203, gq466044, jx512208, cmv26, gq396662, jx512204, gq221974, cmv22, cmv24, AY446894, gu179288, kc519319, cmv32, cmv31, cmv36, cmv15, hq380895, kc519321
828	jx512201, jx512202, jx512203, gq466044, jx512208, cmv26, gq396662, jx512204, gq221974, cmv22, cmv24, AY446894, gu179288, kc519319, cmv32, cmv31, cmv36, cmv15
829	jx512201, gq466044, jx512208, jx512204, gq221974, cmv22, cmv24, AY446894, gu179288, kc519319, cmv31, cmv36
830	jx512201, gq466044, jx512208, gq221974, cmv22, cmv24, AY446894, gu179288, cmv31, cmv36
831	jx512208, cmv22, AY446894, cmv31, cmv36
832	jx512202, cmv32, cmv15
833	jx512202, cmv15
834	hq380895, kc519321
835	jx512205, jx512206, gq396663, cmv13, gq221975
836	jx512205, jx512206, cmv13, gq221975
837	jx512207, cmv38, cmv17, kc519322
838	cmv25, cmv14, kc519323
839	cmv25, kc519323
840	gq466044, gq221974, cmv22, cmv24, AY446894, gu179288, kc519319, cmv31, cmv36, cmv13
841	gq466044, gq221974, cmv24, gu179288, cmv13
842	jx512200, gq466044, jx512208, gq221974, cmv22, cmv24, AY446894, gu179288, kc519319, cmv38, cmv31, cmv36, cmv10, cmv13, cmv14, kc519320, kc519323
843	jx512201, jx512202, jx512205, jx512206, gq396663, gq396662, jx512204, cmv27, jx512207, gu179289, gu179290, cmv12, cmv15, gq221975, jx512199, hq380895, kc519321
844	jx512201, jx512202, jx512205, jx512206, gq396663, gq396662, jx512204, jx512207, gu179289, gu179290, cmv12, cmv15, gq221975, jx512199, hq380895, kc519321
845	jx512201, gq396663, gq396662, gu179289, cmv15, jx512199, hq380895
846	jx512201, gq396663, gq396662, gu179289, cmv15, jx512199
847	jx512201, gq396663, gu179289, jx512199
848	jx512202, jx512205, jx512206, jx512204, jx512207, gu179290, cmv12, gq221975, kc519321
849	jx512202, kc519321
850	jx512204, jx512207, gu179290, cmv12
851	jx512203, cmv26, cmv25, cmv32, cmv11, cmv17, kf021605, kc519322
852	jx512203, cmv26, cmv25, cmv32, cmv17, kc519322
853	jx512203, cmv26
854	cmv25, cmv32, cmv17, kc519322
855	cmv25, cmv32
856	jx512200, jx512203, gq466044, jx512208, cmv26, gq221974, cmv22, cmv24, AY446894, gu179288, kc519319, cmv38, cmv36, cmv10, cmv11, cmv13, cmv14, kc519320, kf021605, kc519323
857	jx512201, jx512202, gq396663, gq396662, jx512204, cmv25, cmv27, jx512207, gu179289, cmv32, gu179290, cmv31, cmv12, cmv15, cmv17, jx512199, kc519322, hq380895, kc519321
858	jx512201, jx512202, gq396663, jx512204, cmv25, cmv27, jx512207, gu179289, cmv32, gu179290, cmv31, cmv12, cmv15, cmv17, jx512199, kc519322, hq380895, kc519321
859	jx512201, jx512202, gq396663, jx512204, cmv25, jx512207, gu179289, cmv32, gu179290, cmv31, cmv12, cmv15, cmv17, jx512199, kc519322, hq380895, kc519321
860	jx512202, jx512204, cmv25, jx512207, cmv32, gu179290, cmv31, cmv12, cmv15, cmv17, kc519322, kc519321
861	jx512202, jx512204, cmv25, jx512207, cmv32, gu179290, cmv31, cmv12, cmv17, kc519322, kc519321
862	jx512202, cmv25, cmv32, cmv31, cmv17, kc519322, kc519321
863	cmv25, cmv32, cmv31, cmv17, kc519322
864	jx512203, cmv26, kf021605
865	jx512201, gq396663, gu179289, jx512199, hq380895
866	jx512208, cmv22
867	jx512202, jx512203, jx512205, jx512206, cmv26, jx512204, jx512207, gu179290, cmv11, cmv12, gq221975, kf021605, kc519321
868	jx512202, jx512205, jx512206, gq221975, kc519321
869	AY446894, cmv36
870	jx512200, AY446894, cmv36, kc519320
871	jx512200, gq221974, cmv24, AY446894, gu179288, cmv38, cmv32, cmv36, cmv10, cmv13, cmv14, kc519320, kc519323
872	jx512200, gq221974, cmv24, AY446894, gu179288, cmv38, cmv32, cmv36, cmv10, cmv13, cmv14, kc519320, kc519323, hq380895
873	jx512201, gq396663, jx512208, gu179289, jx512199
874	jx512200, jx512201, gq466044, gq396663, jx512208, gq221974, cmv24, AY446894, gu179289, gu179288, cmv38, cmv32, cmv36, cmv10, cmv13, cmv14, kc519320, jx512199, kc519323, hq380895
875	jx512202, jx512203, jx512205, jx512206, cmv26, gq396662, jx512204, cmv22, cmv25, cmv27, jx512207, kc519319, gu179290, cmv31, cmv11, cmv12, cmv15, gq221975, cmv17, kc519322, kc519321
876	jx512202, jx512205, jx512206, gq396662, jx512204, jx512207, kc519319, cmv31, cmv15, gq221975, cmv17, kc519322, kc519321
877	jx512202, jx512205, jx512206, gq396662, jx512204, jx512207, cmv15, gq221975, kc519321
878	jx512202, jx512205, jx512206, jx512204, jx512207, gq221975
879	jx512202, jx512205, jx512206, gq221975
880	jx512204, jx512207
881	cmv31, cmv17, kc519322
882	cmv22, cmv25
883	gu179290, cmv12
884	gq221974, cmv24, gu179288, cmv10, cmv13, cmv14, kc519323
885	gq221974, cmv10, cmv14
886	jx512200, gq466044, jx512206, jx512208, gq221974, cmv25, cmv24, gu179289, gu179288, cmv38, gu179290, cmv10, cmv12, cmv14, kc519320, jx512199, kc519322, kc519323
887	jx512202, jx512203, jx512205, gq396663, cmv26, gq396662, jx512204, cmv22, cmv27, AY446894, kc519319, cmv32, cmv31, cmv11, cmv13, cmv15, gq221975, cmv17, kf021605, kc519321
888	jx512205, gq396663, cmv26, cmv32, gq221975
889	jx512205, gq396663, cmv32, gq221975
890	gq396663, cmv32
891	jx512204, cmv13, cmv17
892	jx512204, cmv17
893	jx512208, gu179289, gu179290
894	jx512208, gu179289
895	cmv24, gu179288, kc519323
896	jx512200, jx512201, gq466044, gq396663, jx512208, gq221974, cmv24, jx512207, gu179289, gu179288, cmv38, gu179290, cmv10, cmv12, cmv14, kc519320, jx512199, kc519322, kc519323
897	jx512204, cmv25, cmv13
898	jx512204, cmv25
899	cmv22, AY446894, cmv31, cmv36, cmv17
900	cmv22, AY446894, cmv36
901	cmv31, cmv17
902	gq466044, gq221974, cmv24, gu179288, cmv38, cmv10, cmv12, cmv14, jx512199, kc519323
903	gq396663, jx512207, gu179290
904	jx512200, cmv13
905	jx512200, jx512202, cmv22, cmv13
906	jx512201, jx512203, gq466044, jx512206, jx512204, jx512207, gu179288, kc519319, gu179290, cmv36, cmv17, kc519320, kc519323
907	jx512201, jx512203, jx512206, jx512204, jx512207, cmv17, kc519323
908	jx512201, jx512203, jx512204, jx512207, cmv17, kc519323
909	jx512203, jx512207
910	gu179290, cmv36
911	gq396663, gq221974, cmv24, gu179289, cmv10, cmv14, jx512199, kc519322
912	gq396663, gu179289
913	cmv24, jx512199, kc519322
914	jx512199, kc519322
915	jx512208, cmv27, AY446894, cmv38, cmv31, cmv12
916	jx512208, AY446894, cmv31, cmv12
917	AY446894, cmv31, cmv12
918	cmv27, cmv38
919	jx512202, cmv22
920	jx512200, jx512206, gu179288, cmv13
921	jx512200, jx512206, cmv26, gu179288, cmv13
922	jx512200, jx512206, cmv26, gu179288, kc519319, cmv13
923	jx512201, jx512203, gq466044, gq396663, jx512204, cmv24, cmv27, AY446894, jx512207, cmv38, cmv31, cmv11, cmv12, cmv14, cmv17, jx512199, kc519322, hq380895
924	jx512201, jx512203, gq466044, gq396663, jx512204, cmv24, jx512207, cmv14, cmv17
925	jx512201, gq396663, jx512204, cmv24, cmv14, cmv17
926	jx512202, gq396662, cmv15, kc519321
927	jx512205, cmv25, cmv32, gq221975
928	gu179289, kc519320
929	gu179290, cmv36, kc519323
930	jx512200, jx512206, gu179288, cmv13, hq380895
931	jx512200, jx512206, gu179288, cmv13, kf021605, hq380895
932	jx512200, jx512206, gu179288, cmv11, cmv13, kf021605, hq380895
933	jx512201, jx512203, gq466044, gq396663, jx512204, cmv24, AY446894, jx512207, gu179290, cmv31, cmv36, cmv12, cmv14, cmv17, jx512199, kc519322
934	jx512201, jx512203, gq466044, gq396663, jx512204, cmv24, AY446894, jx512207, cmv31, cmv12, cmv17, jx512199, kc519322
935	jx512203, gq466044, AY446894, jx512207, cmv31, cmv12
936	jx512203, AY446894, jx512207, cmv31, cmv12
937	gq396663, jx512204, cmv17
938	gu179290, cmv36, cmv14
939	jx512205, cmv26, gq221975
940	jx512208, gq221974, gu179289, kc519319, cmv10, kc519320, kc519323
941	gq221974, gu179289, cmv10, kc519320, kc519323
942	gu179289, kc519320, kc519323
943	kc519320, kc519323
944	jx512200, cmv26, kc519319, cmv13
945	jx512200, jx512202, cmv26, kc519319, cmv13
946	jx512200, jx512202, jx512206, cmv26, kc519319, cmv13
947	jx512201, gq396663, jx512208, gu179289, cmv14
948	jx512201, gq396663, jx512208, cmv14
949	jx512201, gq396663, cmv14
950	jx512200, jx512201, jx512202, jx512205, jx512206, gq396663, jx512208, cmv26, gq396662, cmv22, gu179289, gu179288, kc519319, cmv13, cmv14, cmv15, gq221975, kc519320
951	jx512203, cmv25, jx512207, cmv32, kc519321
952	jx512204, AY446894, cmv31, cmv12, cmv17
953	gq221974, cmv24, cmv27, gu179290, cmv36, cmv10, jx512199, kc519322, kc519323, hq380895
954	cmv27, jx512199, kc519322
955	cmv38, cmv11, kf021605
956	jx512205, gq396662, cmv22, gq221975
957	jx512205, cmv22, gq221975
958	jx512200, jx512203
959	jx512200, jx512202, jx512203, gq396662
960	jx512200, jx512202, jx512203, cmv26, gq396662, kc519319, cmv13
961	jx512201, gq396663, jx512208, gu179289, cmv14, cmv15
962	jx512201, gq396663
963	gq466044, jx512204, cmv24, cmv27, gu179288, cmv38, gu179290, cmv36, cmv11, cmv17, kc519320, jx512199, kc519322, kc519323, hq380895
964	gq466044, jx512204, cmv27, gu179288, cmv38, cmv17, kc519320
965	gq466044, jx512204, gu179288, cmv17, kc519320
966	gq466044, kc519320
967	jx512204, gu179288, cmv17
968	cmv24, gu179290, cmv36, kc519323
969	jx512199, kc519322, hq380895
970	jx512206, cmv22, cmv25, cmv32, kc519321
971	cmv22, cmv25, cmv32, kc519321
972	gq221974, jx512207, cmv10
973	cmv26, kc519319, cmv13
974	jx512202, gq396662
975	jx512200, jx512203, jx512208, gu179288
976	jx512200, jx512202, jx512203, jx512208, gq396662, gu179288, jx512199, kc519322
977	jx512200, jx512202, jx512203, jx512208, gq396662, cmv22, cmv25, jx512207, gu179288, cmv32, kf021605, jx512199, kc519322, hq380895, kc519321
978	jx512201, gq466044, jx512205, jx512206, gq396663, jx512204, gq221974, cmv27, AY446894, gu179289, cmv38, cmv31, cmv10, cmv11, cmv12, cmv14, cmv15, gq221975, cmv17, kc519320
979	jx512201, gq466044, jx512205, jx512206, gq396663, gq221974, cmv27, AY446894, gu179289, cmv31, cmv10, cmv11, cmv12, cmv14, cmv15, gq221975, kc519320
980	jx512201, jx512205, gq396663, gq221974, cmv27, AY446894, gu179289, cmv31, cmv10, cmv11, cmv12, cmv14, cmv15, gq221975
981	jx512201, jx512205, gq396663, gq221974, cmv27, AY446894, gu179289, cmv31, cmv10, cmv12, cmv14, cmv15, gq221975
982	jx512201, gq396663, gu179289, cmv14
983	jx512205, gq221974, cmv27, AY446894, cmv31, cmv10, cmv12, gq221975
984	gq466044, jx512206, kc519320
985	gq466044, jx512206
986	jx512204, cmv38, cmv17
987	cmv26, cmv24, kc519319, gu179290, cmv36, cmv13, kc519323
988	cmv22, cmv25, jx512207, cmv32, kf021605, hq380895, kc519321
989	cmv22, cmv25, jx512207
990	jx512202, gq396662, jx512199, kc519322
991	jx512200, jx512203, gu179288
992	jx512200, jx512203, jx512208, jx512207, gu179288
993	jx512200, jx512203, gq466044, jx512208, gq221974, cmv27, jx512207, gu179288, cmv38, cmv10, cmv17, kc519320, kf021605, jx512199, kc519322, hq380895
994	jx512201, jx512202, jx512206, gq396663, cmv26, jx512204, cmv22, cmv25, cmv24, gu179289, kc519319, cmv32, gu179290, cmv36, cmv13, cmv14, cmv15, kc519323, kc519321
995	jx512201, gq396663, jx512204, cmv22, cmv25, cmv24, gu179289, cmv32, gu179290, cmv36, cmv14, kc519323, kc519321
996	jx512201, gq396663, jx512204, cmv24, gu179289, gu179290, cmv36, cmv14, kc519323
997	jx512202, jx512206, cmv26, kc519319, cmv13, cmv15
998	jx512206, cmv26, kc519319, cmv13, cmv15
999	jx512205, gq396662, gq221975
1000	gq221974, cmv10, jx512199, kc519322
1001	jx512208, jx512207
1002	jx512200, jx512203, AY446894, gu179288, cmv31, cmv12
1003	jx512200, jx512203, jx512205, gq396662, gq221974, cmv27, AY446894, gu179288, cmv38, cmv31, cmv10, cmv11, cmv12, gq221975
1004	jx512200, jx512203, jx512205, gq396662, gq221974, cmv27, AY446894, gu179288, cmv38, cmv31, cmv10, cmv11, cmv12, gq221975, kf021605, kc519322, hq380895
1005	jx512201, jx512202, jx512206, gq396663, cmv26, jx512204, cmv22, cmv25, cmv24, gu179289, kc519319, cmv32, gu179290, cmv36, cmv13, cmv14, cmv15, jx512199, kc519323, kc519321
1006	jx512201, jx512202, gq396663, cmv26, jx512204, cmv22, cmv25, cmv24, gu179289, kc519319, cmv32, gu179290, cmv36, cmv13, cmv14, cmv15, kc519323, kc519321
1007	jx512201, gq396663, jx512204, cmv22, cmv25, gu179289, cmv32, gu179290, cmv36, cmv14, kc519321
1008	jx512201, gq396663, jx512204, gu179289, cmv14
1009	jx512204, gu179289
1010	cmv25, cmv32, gu179290, cmv36
1011	cmv24, kc519323
1012	jx512202, cmv26, kc519319, cmv13, cmv15
1013	cmv26, kc519319, cmv13, cmv15
1014	jx512207, cmv17
1015	kf021605, kc519322, hq380895
1016	jx512205, gq396662, cmv11, gq221975
1017	jx512201, gq396663, jx512204, cmv24, gu179289, kc519323
1018	jx512204, cmv24, gu179289, kc519323
1019	jx512200, jx512201, jx512203, gq396663, jx512204, cmv25, cmv24, cmv27, gu179289, gu179288, cmv32, gu179290, cmv36, kf021605, kc519322, kc519323, hq380895
1020	jx512200, jx512201, jx512203, gq396663, gq396662, jx512204, cmv25, cmv24, cmv27, gu179289, gu179288, cmv32, gu179290, cmv36, kf021605, kc519322, kc519323, hq380895
1021	jx512200, jx512201, jx512203, gq396663, gq396662, jx512204, gq221974, cmv25, cmv24, cmv27, gu179289, gu179288, cmv32, gu179290, cmv36, cmv10, kf021605, kc519322, kc519323, hq380895
1022	jx512202, jx512205, cmv26, cmv22, kc519319, cmv38, cmv11, cmv13, cmv15, gq221975, kc519321
1023	kc519319, cmv13
1024	jx512205, cmv22, cmv38, cmv11, gq221975, kc519321
1025	gq466044, AY446894, cmv31, cmv12
1026	jx512206, jx512207, jx512199
1027	cmv14, cmv17, kc519320
1028	jx512201, gq396663, jx512204, cmv24, AY446894, gu179289, cmv31, cmv12, kc519320, kc519323
1029	jx512204, AY446894, gu179289, cmv31, cmv12, kc519320
1030	jx512204, AY446894, cmv31, cmv12, kc519320
1031	jx512204, AY446894, cmv31, cmv12
1032	jx512202, cmv26, cmv22, cmv15
1033	jx512202, cmv26, cmv22
1034	jx512205, gq396662, gq221974, cmv25, cmv27, cmv38, cmv32, cmv36, cmv10, cmv11, gq221975, kf021605, hq380895
1035	gq221974, cmv27, cmv38, cmv10
1036	jx512208, gu179290, kc519322
1037	jx512208, gu179290
1038	cmv14, cmv17
1039	jx512200, jx512202, jx512203, jx512205, cmv26, gq396662, cmv22, cmv25, cmv27, gu179288, kc519319, cmv32, cmv36, cmv13, cmv15, gq221975, kc519321
1040	jx512201, gq396663, cmv24, cmv38
1041	jx512201, gq396663, cmv24
1042	gq466044, jx512208, gq221974, gu179290, cmv10, cmv14, cmv17, jx512199, kc519322
1043	gq466044, gq221974, cmv10, cmv14, cmv17, jx512199
1044	cmv14, cmv17, jx512199
1045	jx512206, jx512207, cmv11, kf021605
1046	jx512206, jx512207, kf021605
1047	jx512206, jx512207
1048	jx512202, jx512205, cmv26, gq396662, cmv22, cmv25, cmv27, kc519319, cmv32, cmv36, cmv13, cmv15, gq221975, kc519321
1049	jx512202, cmv26, cmv22, cmv25, cmv27, cmv32, cmv15
1050	jx512202, cmv26, cmv22, cmv25, cmv32, cmv15
1051	jx512205, gq396662, cmv36, gq221975
1052	jx512205, cmv36, gq221975
1053	kc519319, cmv13, kc519321
1054	jx512200, jx512203, jx512204, gu179288, cmv12, kc519323
1055	jx512200, jx512203, jx512204, AY446894, gu179288, cmv31, cmv12, kc519323
1056	jx512200, jx512203, jx512208, jx512204, AY446894, gu179289, gu179288, gu179290, cmv31, cmv12, kc519322, kc519323
1057	jx512201, gq396663, cmv24, cmv38, cmv14, cmv17, jx512199
1058	cmv24, cmv38, cmv14, cmv17, jx512199
1059	jx512202, cmv26, cmv25, cmv32
1060	gq466044, jx512205, jx512206, gq396662, gq221974, cmv22, cmv27, jx512207, kc519319, cmv36, cmv10, cmv11, cmv13, cmv15, gq221975, kc519320, kf021605, kc519321
1061	gq466044, jx512205, jx512206, gq396662, gq221974, cmv22, cmv27, jx512207, cmv36, cmv10, cmv11, cmv15, gq221975, kc519320, kf021605
1062	gq466044, jx512205, jx512206, gq396662, gq221974, cmv22, cmv27, jx512207, cmv36, cmv10, cmv11, cmv15, gq221975, kc519320
1063	jx512200, gu179288
1064	jx512201, gq466044, jx512205, jx512206, gq396663, gq221974, cmv22, cmv25, cmv24, cmv27, jx512207, cmv38, cmv32, cmv10, cmv14, cmv15, gq221975, cmv17, kc519320, jx512199
1065	jx512201, gq466044, jx512206, gq396663, gq221974, cmv22, cmv25, cmv24, cmv27, jx512207, cmv38, cmv32, cmv10, cmv14, cmv15, cmv17, kc519320, jx512199
1066	jx512201, gq466044, gq396663, gq221974, cmv24, cmv38, cmv10, cmv14, cmv17, kc519320, jx512199
1067	jx512206, cmv22, cmv25, cmv27, jx512207, cmv32, cmv15
1068	jx512206, cmv27, jx512207
1069	jx512202, cmv26, gq396662
1070	kc519319, cmv36, cmv13, kf021605, hq380895, kc519321
1071	kc519319, cmv13, kf021605, hq380895, kc519321
1072	cmv13, kc519321
1073	jx512200, jx512203, AY446894, gu179288, cmv31, cmv12, cmv14, cmv17, jx512199, kc519323
1074	jx512202, jx512205, cmv26, gq396662, gq221974, cmv22, cmv25, cmv27, jx512207, kc519319, cmv32, cmv10, cmv11, cmv13, cmv15, gq221975, kc519321
1075	cmv27, kc519319, cmv11, cmv13, kc519321
1076	gq466044, cmv24, gu179289, kc519322
1077	gq466044, gu179289, kc519322
1078	jx512206, kf021605, hq380895
1079	jx512200, jx512203, AY446894, gu179288, cmv31, cmv12, cmv14, kc519323
1080	jx512200, jx512203, AY446894, gu179288, cmv31, cmv12, cmv14, kc519320, kc519323
1081	jx512200, jx512203, jx512206, AY446894, jx512207, gu179288, cmv31, cmv12, cmv14, kc519320, kc519323
1082	jx512200, jx512203, gq466044, jx512206, jx512204, gq221974, AY446894, jx512207, gu179289, gu179288, cmv31, cmv36, cmv10, cmv12, cmv14, kc519320, kc519322, kc519323
1083	jx512200, jx512203, gq466044, jx512206, jx512204, gq221974, AY446894, jx512207, gu179289, gu179288, cmv38, cmv31, cmv36, cmv10, cmv12, cmv14, kc519320, kc519322, kc519323
1084	jx512201, jx512202, gq396663, jx512208, cmv26, gq396662, cmv22, cmv25, cmv27, kc519319, cmv32, gu179290, cmv11, cmv13, cmv15, kf021605, hq380895, kc519321
1085	jx512201, gq396663, jx512208, gu179290
1086	jx512202, cmv26, gq396662, cmv22, cmv25, kc519319, cmv32, cmv13, cmv15, kc519321
1087	jx512202, cmv26, gq396662, cmv22, kc519319, cmv13
1088	jx512202, cmv26, gq396662, cmv22, kc519319
1089	jx512202, cmv26, gq396662, cmv22
1090	cmv25, cmv32, cmv15, kc519321
1091	cmv25, cmv32, kc519321
1092	gq466044, gu179289, cmv36, kc519322
1093	gu179289, cmv36, kc519322
1094	jx512200, gu179288, kc519320
1095	jx512200, jx512203, AY446894, gu179288, cmv31, cmv12, kc519320, kc519323
1096	jx512200, jx512201, jx512203, gq396663, jx512208, AY446894, gu179288, gu179290, cmv31, cmv12, kc519320, kc519323
1097	jx512202, jx512205, cmv26, gq396662, cmv22, cmv25, cmv27, kc519319, cmv38, cmv32, cmv11, cmv13, cmv15, gq221975, kf021605, hq380895, kc519321
1098	jx512202, jx512205, cmv26, gq396662, cmv22, cmv25, kc519319, cmv38, cmv32, cmv13, cmv15, gq221975, kc519321
1099	jx512205, cmv25, kc519319, cmv38, cmv32, cmv15, gq221975
1100	jx512205, cmv25, cmv32, cmv15, gq221975
1101	gq466044, jx512206, jx512204, gq221974, cmv24, jx512207, gu179289, cmv36, cmv10, cmv14, cmv17, jx512199, kc519322
1102	gq466044, jx512206, gq221974, jx512207, gu179289, cmv36, cmv10, cmv14, kc519322
1103	gq466044, gu179289, cmv36, cmv14, kc519322
1104	gq466044, cmv36, kc519322
1105	cmv24, cmv17, jx512199
1106	gq466044, jx512206, jx512204, gq221974, jx512207, gu179289, cmv36, cmv10, cmv14, kc519322
1107	jx512200, jx512203, cmv24, AY446894, gu179288, cmv31, cmv12, kc519320, kc519323
1108	jx512201, gq396663, gu179290, cmv36
1109	jx512200, jx512201, jx512203, gq396663, cmv24, AY446894, gu179288, gu179290, cmv31, cmv36, cmv12, kc519320, kc519323
1110	jx512200, jx512201, jx512203, gq396663, cmv24, AY446894, gu179289, gu179288, gu179290, cmv31, cmv36, cmv12, kc519320, kc519323
1111	jx512202, jx512205, cmv26, gq396662, jx512204, cmv22, cmv25, kc519319, cmv38, cmv32, cmv11, cmv13, cmv15, gq221975, kc519321
1112	jx512202, jx512205, cmv26, gq396662, jx512204, cmv22, cmv25, kc519319, cmv38, cmv32, cmv13, cmv15, gq221975, kc519321
1113	cmv26, cmv22, kc519319, cmv32, cmv15
1114	cmv26, cmv22, kc519319, cmv32
1115	jx512205, cmv38, gq221975
1116	gq466044, jx512208, gq221974, cmv10, kc519322
1117	gq466044, gq221974, cmv10, kc519322
1118	jx512200, jx512201, jx512203, gq396663, AY446894, gu179288, cmv31, cmv12, kc519320, kc519323
1119	jx512202, jx512205, cmv26, cmv22, cmv25, kc519319, cmv38, cmv32, cmv13, cmv15, gq221975, cmv17, jx512199, kc519321
1120	jx512202, jx512205, cmv26, cmv22, cmv25, kc519319, cmv38, cmv32, cmv13, cmv15, gq221975, kc519321
1121	jx512202, cmv26, cmv38, cmv13, cmv15, gq221975, kc519321
1122	cmv38, gq221975
1123	cmv13, cmv15, kc519321
1124	jx512205, kc519319
1125	gq466044, jx512206, jx512208, jx512204, cmv24, cmv27, jx512207, gu179289, cmv11, kf021605, kc519322
1126	gq466044, jx512208, gu179289
1127	gq466044, jx512208
1128	jx512200, jx512201, jx512203, gq396663, jx512204, AY446894, gu179288, cmv31, cmv12, cmv17, kc519320, jx512199, kc519323
1129	jx512200, jx512201, jx512203, gq396663, jx512204, cmv27, AY446894, gu179288, cmv31, cmv11, cmv12, cmv17, kc519320, kf021605, jx512199, kc519323
1130	jx512202, jx512205, cmv22, cmv25, kc519319, cmv32
1131	jx512202, jx512205, cmv22, cmv25, kc519319
1132	gq466044, jx512206, jx512208, gq221974, cmv24, jx512207, gu179289, cmv38, gu179290, cmv36, cmv10, cmv14, kc519322
1133	jx512206, gq221974, cmv24, gu179290, cmv36, cmv14, kc519322
1134	cmv26, gq396662, cmv13, cmv15, gq221975, kc519321
1135	cmv26, gq396662, cmv13, cmv15, kc519321
1136	gq396662, cmv13, cmv15, kc519321
1137	jx512200, jx512201, jx512203, gq396663, AY446894, jx512207, gu179288, cmv31, cmv12, kc519320, kc519323
1138	jx512200, jx512201, jx512203, gq466044, gq396663, jx512208, jx512204, gq221974, AY446894, jx512207, gu179288, cmv31, cmv10, cmv12, kc519320, kc519323
1139	jx512202, jx512205, cmv26, gq396662, cmv22, cmv25, kc519319, cmv32, cmv11, cmv13, cmv15, gq221975, kf021605
1140	jx512202, jx512205, cmv26, gq396662, cmv22, cmv25, kc519319, cmv32, cmv13, cmv15, gq221975
1141	jx512202, jx512205, cmv26, gq396662, cmv22, cmv25, kc519319, cmv32, cmv13, gq221975
1142	jx512202, cmv26, gq396662, cmv32, cmv13
1143	jx512202, cmv26, gq396662, cmv13
1144	jx512205, cmv22, cmv25, kc519319, gq221975
1145	jx512205, cmv22, cmv25, kc519319
1146	jx512206, gu179289, cmv17, jx512199, kc519322
1147	jx512206, kc519322
1148	cmv24, gu179290, cmv36, cmv14
1149	gq466044, jx512208, jx512204
1150	jx512200, jx512201, jx512203, gq396663, jx512204, AY446894, gu179288, cmv31, cmv12, kc519320, kc519323
1151	jx512202, cmv26, gq396662, cmv32, cmv13, cmv15
1152	gq466044, jx512208, jx512207, cmv38
1153	gq466044, jx512208, jx512207
1154	jx512206, cmv24, gu179289, gu179290, cmv36, cmv17, jx512199, kc519322
1155	cmv27, cmv14, hq380895
1156	jx512200, jx512203, AY446894, jx512207, gu179288, cmv31, kc519320, kc519323
1157	jx512200, jx512203, gq466044, jx512205, jx512204, cmv22, cmv27, AY446894, jx512207, gu179288, kc519319, cmv38, cmv31, cmv11, cmv12, gq221975, kc519320, kf021605, kc519323, hq380895
1158	jx512201, jx512206, gq396663, jx512208, gq221974, cmv25, cmv24, gu179289, gu179290, cmv36, cmv10, cmv14, cmv17, jx512199, kc519322
1159	jx512201, jx512206, gq396663, jx512208, gq221974, cmv25, cmv24, gu179289, gu179290, cmv36, cmv10, cmv17, jx512199, kc519322
1160	jx512201, gq396663, gq221974, cmv10
1161	cmv25, cmv17
1162	jx512202, cmv26, gq396662, cmv32, cmv13, cmv15, kc519321
1163	jx512202, cmv26, gq396662, cmv13, cmv15, kc519321
1164	jx512205, jx512204, cmv22, cmv27, kc519319, cmv11, cmv12, gq221975, kf021605, hq380895
1165	jx512205, jx512204, cmv22, cmv27, kc519319, cmv11, gq221975, kf021605, hq380895
1166	jx512205, cmv22, kc519319, gq221975
1167	jx512205, kc519319, gq221975
1168	cmv26, gq396662, cmv13, kc519321
1169	gq466044, jx512205, jx512204, cmv22, cmv27, kc519319, cmv38, cmv11, cmv12, gq221975, kf021605, hq380895
1170	jx512205, cmv27, kc519319, cmv11, gq221975
1171	jx512204, cmv12
1172	jx512200, jx512203, cmv25, AY446894, jx512207, gu179288, cmv31, kc519320
1173	jx512200, jx512203, gq466044, cmv25, AY446894, jx512207, gu179288, gu179290, cmv31, cmv36, kc519320, kc519323
1174	jx512201, jx512206, gq396663, jx512208, jx512204, gq221974, cmv24, gu179289, kc519319, cmv10, cmv14, cmv17, jx512199, kc519322
1175	jx512201, gq396663, jx512204, gq221974, cmv24, gu179289, kc519319, cmv10, cmv14, cmv17, jx512199, kc519322
1176	jx512201, gq396663, jx512204, gq221974, cmv24, kc519319, cmv10
1177	jx512202, jx512205, cmv26, gq396662, cmv22, cmv27, cmv38, cmv32, cmv11, cmv12, cmv13, cmv15, gq221975, kf021605, hq380895, kc519321
1178	jx512202, cmv13
1179	cmv26, gq396662, cmv15, kc519321
1180	jx512205, cmv22, cmv27, cmv38, cmv32, gq221975, kf021605, hq380895
1181	jx512205, cmv22, cmv38, cmv32, gq221975, kf021605
1182	jx512205, cmv22, cmv38, cmv32, gq221975
1183	gq466044, kc519323
1184	jx512202, jx512205, cmv26, gq396662, cmv22, cmv38, cmv32, cmv13, cmv15, gq221975, cmv17, hq380895, kc519321
1185	jx512202, cmv38, cmv32, cmv13
1186	jx512202, cmv38, cmv13
1187	jx512205, cmv26, gq396662, cmv22, cmv15, gq221975, kc519321
1188	jx512205, cmv26, gq396662, cmv22, gq221975, kc519321
1189	jx512201, jx512206, gq396663, jx512208, jx512204, gq221974, cmv24, kc519319, gu179290, cmv36, cmv10, cmv14, jx512199, kc519322
1190	jx512201, gq396663, gq221974, cmv24, cmv10
1191	jx512201, gq396663, jx512208, gq221974, cmv24, cmv10, cmv17
1192	jx512201, gq396663, jx512208, gq221974, cmv24, cmv10
1193	jx512200, jx512201, jx512203, gq396663, jx512208, gq221974, cmv24, jx512207, gu179288, cmv10, cmv17, kc519320
1194	jx512202, jx512205, cmv26, gq396662, cmv22, cmv38, cmv32, cmv13, cmv15, gq221975, kc519321
1195	jx512202, cmv26, gq396662, cmv22, cmv13, cmv15, kc519321
1196	jx512202, cmv26, gq396662, cmv22, cmv13, kc519321
1197	gq466044, jx512206, AY446894, cmv31, kc519323
1198	cmv27, cmv12
1199	jx512200, jx512201, jx512203, gq466044, jx512206, gq396663, jx512204, cmv25, jx512207, gu179289, gu179288, gu179290, cmv36, cmv14, cmv17, kc519320, jx512199, kc519322, kc519323
1200	jx512202, jx512205, cmv26, gq396662, cmv22, cmv38, cmv32, cmv11, cmv13, cmv15, gq221975, kf021605, kc519321
1201	jx512202, cmv22, cmv15
1202	jx512205, cmv38, cmv32, gq221975, kc519321
1203	cmv38, cmv32, gq221975
1204	gq396662, cmv13
1205	jx512208, gq221974, cmv24, AY446894, cmv31, cmv10
1206	jx512208, gq221974, cmv24, cmv10
1207	gq221974, cmv24, cmv10
1208	cmv27, cmv12, hq380895
1209	jx512201, gq396663, gu179288
1210	gq466044, jx512206, kc519322
1211	jx512201, gq466044, gq396663, kc519323
1212	jx512208, gq221974, cmv10
1213	cmv26, gq396662, cmv22, cmv38, cmv32, cmv15, gq221975, kc519321
1214	cmv26, gq396662, cmv38, cmv32, cmv15, gq221975
1215	jx512200, jx512203, jx512208, gq221974, jx512207, gu179288, kc519319, cmv10, cmv14, kc519320
1216	jx512202, cmv22, kc519321
1217	cmv27, cmv11, cmv12, kf021605, hq380895
1218	cmv12, kf021605, hq380895
1219	gq466044, kc519322, kc519323
1220	jx512208, gq221974, jx512207, cmv10, cmv14
1221	jx512208, gq221974, cmv10, cmv14
1222	jx512201, gq466044, jx512206, gq396663, jx512208, jx512204, cmv25, cmv24, AY446894, gu179289, cmv31, cmv17, jx512199, kc519322, kc519323
1223	jx512201, gq466044, jx512206, gq396663, jx512204, cmv25, cmv24, AY446894, gu179289, cmv31, cmv17, jx512199, kc519322, kc519323
1224	jx512206, cmv25, gu179289
1225	jx512204, jx512199
1226	jx512202, jx512205, cmv26, gq396662, cmv22, cmv32, cmv11, cmv13, cmv15, gq221975, kc519321
1227	jx512202, jx512205, cmv26, gq396662, cmv22, cmv13, cmv15, kc519321
1228	jx512202, gq396662, cmv22, cmv13, cmv15, kc519321
1229	jx512202, cmv22, cmv13, cmv15, kc519321
1230	jx512202, cmv22, cmv13, cmv15
1231	jx512202, cmv13, cmv15
1232	cmv32, gq221975
1233	cmv38, cmv12, kf021605
1234	cmv12, kf021605
1235	gq221974, gu179290, cmv36, cmv10, cmv14
1236	jx512202, jx512205, cmv26, gq396662, cmv22, cmv25, cmv27, gu179289, cmv38, cmv32, gu179290, cmv36, cmv11, cmv12, cmv13, cmv15, gq221975, hq380895, kc519321
1237	jx512202, jx512205, cmv26, gq396662, cmv22, cmv25, cmv27, gu179289, cmv38, cmv32, gu179290, cmv36, cmv11, cmv12, cmv13, cmv15, gq221975, kc519321
1238	jx512202, jx512205, cmv22, cmv32, cmv13, cmv15, gq221975, kc519321
1239	jx512202, jx512205, cmv22, cmv32, cmv13, cmv15, gq221975
1240	jx512202, jx512205, cmv22, cmv13, cmv15
1241	cmv25, cmv27, gu179289, cmv38, gu179290, cmv36, cmv12
1242	cmv25, gu179289
1243	gq466044, jx512204, kc519319, kf021605, jx512199
1244	jx512204, kc519319, jx512199
1245	jx512206, cmv14
1246	jx512200, jx512203, jx512207, kc519320
1247	jx512201, gq396663, gq221974, gu179288, cmv10
1248	jx512200, jx512201, jx512203, gq396663, jx512204, gq221974, cmv25, cmv24, AY446894, jx512207, gu179288, kc519319, cmv31, cmv10, cmv14, cmv17, kc519320, jx512199, kc519323
1249	jx512200, jx512201, jx512203, gq396663, jx512204, gq221974, cmv25, cmv24, AY446894, jx512207, gu179288, kc519319, cmv31, cmv10, cmv14, cmv17, kc519320, jx512199, kc519323, hq380895
1250	jx512202, jx512205, cmv26, gq396662, cmv22, cmv32, cmv13, cmv15, gq221975, kc519321
1251	jx512202, cmv26, gq396662, cmv22, cmv32, gq221975, kc519321
1252	jx512202, cmv26, gq396662, cmv22, gq221975, kc519321
1253	cmv26, gq396662, cmv22, gq221975
1254	cmv26, gq396662, cmv22
1255	gq466044, jx512206, jx512208, cmv27, gu179289, cmv38, gu179290, cmv36, cmv12, kf021605, kc519322
1256	gq466044, gu179290, cmv36, kc519322
1257	jx512206, jx512208, cmv27, gu179289
1258	jx512206, jx512208, gu179289
1259	cmv38, cmv12
1260	jx512204, cmv25, kc519319
1261	cmv24, AY446894, cmv31, cmv17, jx512199, kc519323
1262	jx512202, jx512205, jx512206, jx512208, cmv26, gq396662, cmv22, cmv27, gu179289, cmv38, cmv32, cmv11, cmv12, cmv13, cmv15, gq221975, kf021605, hq380895, kc519321
1263	jx512202, jx512205, jx512206, jx512208, cmv26, gq396662, cmv22, cmv27, gu179289, cmv38, cmv32, cmv12, cmv13, cmv15, gq221975, kf021605, kc519321
1264	jx512202, jx512205, cmv26, gq396662, cmv22, cmv13, cmv15, gq221975, kc519321
1265	jx512205, cmv13, cmv15
1266	jx512205, cmv13
1267	jx512200, jx512203, jx512207
1268	jx512200, jx512203, cmv25, jx512207
1269	jx512200, jx512203, gq466044, jx512208, jx512204, gq221974, cmv25, cmv24, AY446894, jx512207, kc519319, gu179290, cmv31, cmv36, cmv10, cmv17, kc519320, jx512199, kc519322, kc519323
1270	jx512205, cmv38, cmv15, gq221975
1271	cmv27, kf021605, hq380895
1272	gu179289, cmv12
1273	cmv36, cmv17
1274	jx512200, jx512203, cmv25, jx512207, kc519320
1275	jx512200, jx512203, gq221974, cmv25, jx512207, cmv10, kc519320
1276	jx512200, jx512203, gq466044, jx512208, jx512204, gq221974, cmv25, cmv24, jx512207, kc519319, cmv36, cmv10, cmv17, kc519320, jx512199, kc519322, kc519323
1277	jx512202, jx512205, cmv26, gq396662, cmv22, cmv27, cmv11, cmv13, cmv15, kf021605, kc519321
1278	jx512202, cmv26, gq396662, cmv22, kc519321
1279	jx512200, jx512203, gq466044, jx512208, jx512204, gq221974, cmv24, jx512207, kc519319, cmv36, cmv10, cmv17, kc519320, jx512199, kc519322, kc519323
1280	jx512200, jx512203, gq466044, jx512205, jx512208, jx512204, gq221974, cmv24, jx512207, kc519319, cmv36, cmv10, cmv17, kc519320, jx512199, kc519322, kc519323
1281	jx512201, jx512206, gq396663, AY446894, gu179289, gu179288, cmv38, cmv32, gu179290, cmv31, cmv12, cmv14, gq221975
1282	jx512201, gu179288, cmv14
1283	jx512206, gq396663, AY446894, gu179289, cmv38, cmv32, gu179290, cmv31, cmv12, gq221975
1284	AY446894, gu179290, cmv31
1285	jx512202, cmv26, gq396662, cmv22, cmv15, kc519321
1286	jx512202, cmv26, cmv22, cmv15, kc519321
1287	cmv25, cmv27, cmv11, kf021605
1288	jx512208, jx512204, kc519319
1289	jx512200, jx512203, gq221974, jx512207, cmv10, kc519320
1290	jx512201, gu179288
1291	jx512202, jx512205, jx512208, cmv26, gq396662, jx512204, cmv22, cmv24, cmv27, kc519319, cmv38, cmv36, cmv11, cmv12, cmv13, cmv14, cmv15, kf021605, kc519322, hq380895, kc519321
1292	jx512202, jx512205, cmv26, gq396662, cmv22, cmv27, cmv38, cmv11, cmv13, cmv15, kf021605, hq380895, kc519321
1293	cmv27, cmv38, cmv11, kf021605, hq380895
1294	cmv27, cmv38, kf021605, hq380895
1295	cmv38, kf021605, hq380895
1296	jx512208, jx512204, cmv24, kc519319, cmv36, cmv14, kc519322
1297	cmv24, cmv36, cmv14
1298	cmv36, cmv14
1299	gq466044, jx512199
1300	jx512206, gq396663, AY446894, gu179289, cmv32, gu179290, cmv31, gq221975
1301	jx512206, gq396663, gu179289, cmv32, gq221975
1302	jx512206, gq396663, gu179289
1303	jx512200, jx512201, gq466044, jx512206, gq396663, cmv25, AY446894, jx512207, gu179289, kc519319, gu179290, cmv31, cmv36, cmv17, kc519320, jx512199, kc519323
1304	jx512202, jx512205, cmv26, gq396662, cmv22, cmv24, cmv27, cmv38, cmv32, cmv13, cmv15, gq221975, kc519321
1305	jx512202, jx512205, cmv26, gq396662, cmv22, cmv24, cmv32, cmv13, cmv15, gq221975, kc519321
1306	jx512205, cmv22, cmv24, cmv32, cmv15, gq221975
1307	jx512205, cmv24, cmv32, cmv15, gq221975
1308	cmv24, cmv32, cmv15, gq221975
1309	cmv24, cmv32, gq221975
1310	gq466044, cmv17, jx512199
1311	jx512208, jx512204, kc519320
1312	jx512208, jx512204
1313	jx512202, jx512205, cmv26, gq396662, cmv22, cmv24, cmv27, cmv38, cmv32, cmv11, cmv12, cmv13, cmv15, gq221975, kf021605, hq380895, kc519321
1314	jx512202, jx512205, cmv26, gq396662, cmv22, cmv13, kc519321
1315	jx512202, jx512205, cmv26, gq396662, cmv22, kc519321
1316	jx512202, jx512205, cmv26, gq396662, cmv22
1317	cmv24, cmv27, cmv38, cmv32, cmv12, cmv15, gq221975, kf021605, hq380895
1318	cmv24, cmv27, cmv38, cmv32, cmv12, cmv15, gq221975, kf021605
1319	cmv27, cmv38, cmv12, kf021605
1320	cmv27, cmv38, cmv12
1321	jx512201, gq396663, gq221974, AY446894, gu179290, cmv31, cmv36, cmv10, kc519323
1322	gq221974, cmv36, cmv10
1323	AY446894, gu179290, cmv31, kc519323
1324	jx512200, cmv25
1325	jx512200, jx512203, gq466044, cmv25
1326	jx512201, gq396663, gq221974, jx512207, gu179289, kc519319, cmv36, cmv10, cmv14, cmv17, jx512199
1327	jx512201, gq396663, gq221974, jx512207, gu179289, kc519319, cmv10, cmv14
1328	jx512201, gq396663, gq221974, jx512207, kc519319, cmv10, cmv14
1329	gq221974, jx512207, kc519319, cmv10, cmv14
1330	jx512207, kc519319
1331	cmv36, cmv17, jx512199
1332	jx512202, jx512205, jx512208, cmv26, gq396662, jx512204, cmv22, cmv24, cmv27, cmv38, cmv32, cmv11, cmv12, cmv15, gq221975, kc519320, kf021605, kc519322, hq380895, kc519321
1333	jx512202, jx512205, jx512208, cmv26, gq396662, jx512204, cmv22, cmv24, cmv32, cmv15, gq221975, kc519320, kc519322, kc519321
1334	jx512202, cmv26, gq396662, kc519321
1335	jx512208, kc519320
1336	cmv24, cmv32
1337	cmv27, cmv38, cmv12, kf021605, hq380895
1338	cmv27, cmv38, kf021605
1339	jx512203, gq466044
1340	cmv25, cmv24, cmv32
1341	jx512205, jx512204, gu179289, kc519319
1342	cmv36, gq221975, kc519321
1343	jx512203, cmv27, cmv38, cmv17, kf021605, jx512199
1344	jx512201, gq466044, jx512206, gq396663, jx512208, gq221974, AY446894, gu179290, cmv31, cmv10, cmv14, kc519320, kc519322, kc519323
1345	gq466044, cmv31
1346	jx512200, kc519323
1347	jx512200, jx512202, jx512205, jx512206, gq396662, jx512204, gq221974, cmv22, cmv25, jx512207, kc519319, cmv13, kc519322, kc519323
1348	jx512200, jx512202, jx512205, jx512206, gq396662, jx512204, gq221974, cmv22, cmv25, jx512207, kc519319, cmv13, gq221975, kc519322, kc519323
1349	jx512200, jx512202, jx512205, jx512206, gq396662, jx512204, gq221974, cmv22, cmv25, jx512207, gu179288, kc519319, cmv12, cmv13, gq221975, kc519322, kc519323
1350	jx512201, jx512203, gq466044, gq396663, jx512208, cmv27, AY446894, cmv38, gu179290, cmv31, cmv10, cmv11, cmv14, cmv17, kc519320, kf021605, jx512199, hq380895
1351	jx512201, gq466044, gq396663, jx512208, gu179290, cmv31, cmv14, kc519320
1352	jx512203, cmv27, AY446894, cmv10, cmv17, jx512199
1353	jx512203, AY446894, cmv10, cmv17, jx512199
1354	jx512203, AY446894, cmv17, jx512199
1355	jx512203, AY446894, jx512199
1356	cmv24, cmv32, cmv36
1357	gu179288, cmv12
1358	jx512206, gq221974, kc519322
1359	gq396662, cmv22, cmv25, jx512207
1360	cmv22, jx512207
1361	jx512205, jx512204, AY446894, gu179289, kc519319, cmv38, cmv10, cmv12, kf021605, hq380895
1362	jx512205, jx512204, AY446894, gu179289, kc519319, cmv10, cmv12, hq380895
1363	jx512205, jx512204, AY446894, gu179289, kc519319, cmv10, cmv12
1364	jx512206, gu179290, cmv17, jx512199
1365	jx512201, jx512202, gq396663, cmv26, gq396662, cmv22, cmv36, cmv13, cmv14, cmv15, gq221975
1366	jx512202, gq396662, cmv15
1367	cmv22, cmv36
1368	jx512202, jx512205, cmv26, gq396662, cmv12, gq221975, kc519321
1369	cmv26, cmv12, kc519321
1370	gq466044, jx512204, gu179289, kc519319, cmv31
1371	jx512204, gu179289, kc519319
1372	jx512207, cmv38, cmv14, kf021605, hq380895
1373	cmv38, kf021605
1374	jx512206, gu179288, gu179290, cmv17, jx512199
1375	jx512201, jx512203, gq396663, jx512208, gq221974, kc519320, kc519322
1376	jx512201, jx512203, gq396663, jx512208, gq221974, kc519320
1377	jx512200, AY446894, jx512207, gu179290, cmv14, kc519323
1378	jx512201, jx512203, gq466044, jx512206, gq396663, jx512208, gq221974, gu179288, cmv31, cmv10, cmv17, jx512199
1379	jx512202, jx512205, gq221975
1380	cmv26, cmv27, cmv11, cmv12, kf021605, hq380895, kc519321
1381	gq396662, jx512204, cmv22, cmv25, cmv24, gu179289, kc519319, cmv32, cmv36, cmv15
1382	gq396662, jx512204, gu179289, kc519319, cmv15
1383	cmv22, cmv25, cmv24, cmv32, cmv36
1384	gu179290, kc519323
1385	jx512205, cmv22, cmv36, gq221975
1386	jx512200, jx512205, cmv22, cmv36, cmv13, gq221975
1387	jx512201, gq396663, jx512207
1388	jx512200, jx512201, jx512205, gq396663, cmv22, cmv25, cmv24, jx512207, cmv32, cmv36, cmv13, gq221975
1389	jx512200, jx512201, jx512205, gq396663, gq396662, jx512204, cmv22, cmv25, cmv24, AY446894, jx512207, gu179289, kc519319, cmv38, cmv32, cmv36, cmv13, gq221975, kf021605
1390	jx512203, gq466044, jx512206, jx512208, gq221974, gu179288, cmv31, cmv10, cmv14, cmv17, kc519320, jx512199, kc519322
1391	jx512203, jx512206, gq221974, cmv10, cmv17, kc519320, jx512199
1392	jx512203, jx512206, gq221974, cmv17, kc519320, jx512199
1393	jx512206, cmv17, kc519320, jx512199
1394	jx512206, kc519320
1395	jx512208, gu179288, kc519322
1396	cmv12, kc519321
1397	gq396662, jx512204, AY446894, gu179289, kc519319
1398	cmv26, gq396662, cmv22, cmv25, cmv24, cmv38, cmv32, gu179290, cmv36, cmv11, kc519323, kc519321
1399	gq396662, cmv25, cmv24, cmv38, cmv32, gu179290, cmv11, kc519323, kc519321
1400	cmv25, cmv24, cmv38, cmv32, gu179290, cmv11, kc519323, kc519321
1401	cmv38, gu179290, cmv11, kc519323, kc519321
1402	jx512200, cmv26, gq396662, cmv22, cmv25, cmv24, cmv38, cmv32, gu179290, cmv36, cmv11, kc519323, kc519321
1403	jx512200, cmv26, gq396662, cmv22, cmv25, cmv24, cmv38, cmv32, gu179290, cmv36, cmv11, kc519323, hq380895, kc519321
1404	jx512201, jx512203, gq396663, jx512204, cmv27, AY446894, kc519319, cmv13, kf021605
1405	jx512201, jx512203, gq396663
1406	jx512204, AY446894, kc519319, cmv13
1407	jx512204, AY446894, kc519319
1408	jx512202, jx512205, cmv15, gq221975
1409	gq466044, jx512208, jx512207, gu179288, cmv31, cmv14, kc519322
1410	jx512208, jx512207, gu179288, cmv14, kc519322
1411	jx512208, jx512207, gu179288, kc519322
1412	jx512206, gq221974, cmv10, cmv17, kc519320, jx512199
1413	jx512200, jx512202, jx512205, cmv26, gq396662, gq221975
1414	jx512200, jx512202, jx512205, cmv26, gq396662, cmv38, cmv14, gq221975
1415	jx512200, jx512202, jx512205, cmv26, gq396662, cmv22, cmv38, cmv14, gq221975
1416	jx512200, jx512202, gq466044, jx512205, cmv26, gq396662, cmv22, cmv25, cmv38, cmv14, gq221975, kc519321
1417	jx512200, jx512202, gq466044, jx512205, cmv26, gq396662, cmv22, cmv25, cmv38, cmv14, gq221975, kc519320, kc519321
1418	jx512201, jx512203, jx512206, gq396663, jx512208, gq221974, cmv27, gu179289, gu179288, gu179290, cmv36, cmv10, cmv11, cmv12, cmv13, cmv15, cmv17, jx512199, kc519322, kc519323, hq380895
1419	jx512201, jx512203, jx512206, gq396663, jx512208, gq221974, gu179290, cmv36, cmv10, cmv17, jx512199, kc519323
1420	jx512201, jx512203, jx512206, gq396663, gq221974, gu179290, cmv10, cmv17, jx512199, kc519323
1421	jx512208, cmv36
1422	cmv27, gu179288, cmv15, kc519322, hq380895
1423	gu179288, cmv15, kc519322, hq380895
1424	jx512204, AY446894, jx512207, kc519319, cmv31, kf021605
1425	jx512204, AY446894, kc519319, cmv31, kf021605
1426	gq466044, cmv25, kc519321
1427	cmv38, cmv14
1428	gu179288, kc519322
1429	jx512208, cmv36, cmv13
1430	gu179289, cmv38, gu179290, cmv31, cmv15, kc519323, hq380895
1431	cmv38, cmv31, cmv15
1432	cmv31, cmv15
1433	jx512200, AY446894
1434	jx512200, jx512202, jx512205, AY446894, gq221975
1435	jx512200, jx512202, jx512205, cmv26, gq396662, AY446894, cmv38, cmv14, gq221975
1436	jx512200, jx512202, gq466044, jx512205, cmv26, gq396662, gq221974, cmv22, cmv25, AY446894, cmv38, cmv10, cmv14, gq221975, kc519320, kc519321
1437	jx512201, jx512203, jx512206, gq396663, jx512208, gu179290, cmv31, cmv36, cmv11, cmv12, cmv13, cmv17, jx512199, kc519323
1438	jx512201, jx512203, jx512206, gq396663, jx512208, gu179290, cmv31, cmv36, cmv12, cmv13, cmv17, jx512199, kc519323
1439	jx512201, jx512203, jx512206, gq396663, jx512208, gu179290, cmv36, cmv13, cmv17, jx512199, kc519323
1440	cmv31, cmv12
1441	jx512204, cmv24, cmv27, jx512207, gu179289, gu179288, kc519319, cmv32, cmv15, kf021605, kc519322, hq380895
1442	jx512204, cmv24, jx512207, gu179289, kc519319, cmv32
1443	jx512204, jx512207, gu179289, kc519319
1444	cmv27, gu179288, cmv15, kf021605, kc519322, hq380895
1445	gq466044, gq221974, cmv22, cmv25, cmv10, kc519320, kc519321
1446	gq466044, gq221974, cmv25, cmv10, kc519320, kc519321
1447	gq466044, cmv25, kc519320, kc519321
1448	gq466044, cmv25, kc519320
1449	cmv26, gq396662, cmv38, cmv14
1450	jx512202, jx512205, cmv26, gq396662, gu179289, cmv38, cmv31, cmv11, cmv12, cmv13, cmv15, gq221975, kf021605, jx512199, hq380895, kc519321
1451	jx512202, jx512205, cmv26, gq396662, gu179289, cmv38, cmv31, cmv12, cmv13, cmv15, gq221975, kf021605, jx512199, hq380895, kc519321
1452	jx512202, cmv26, gq396662, gu179289, cmv38, cmv12, cmv13, cmv15, kf021605, jx512199, hq380895
1453	jx512202, cmv26, gq396662, cmv12, cmv13, cmv15
1454	cmv26, gq396662, cmv12, cmv15
1455	cmv26, gq396662, cmv12
1456	gu179289, cmv38, kf021605, jx512199, hq380895
1457	gu179289, cmv38, kf021605, hq380895
1458	gu179289, kf021605, hq380895
1459	gu179289, hq380895
1460	jx512205, cmv31, gq221975
1461	gq396663, gq221974, cmv22, cmv25, cmv24, cmv27, cmv32, gu179290, cmv10, cmv14, kc519323
1462	gq396663, gq221974, cmv25, gu179290, cmv10, cmv14, kc519323
1463	cmv22, cmv24, cmv27, cmv32
1464	cmv22, cmv24, cmv32
1465	jx512200, jx512208, cmv38, cmv11
1466	jx512201, cmv14, kc519320
1467	jx512200, jx512201, jx512208, cmv38, cmv11, cmv14, kc519320
1468	jx512202, jx512205, cmv26, gq396662, cmv22, cmv24, cmv32, cmv15, gq221975, kc519321
1469	jx512200, jx512201, jx512202, jx512205, jx512208, cmv26, gq396662, cmv22, cmv24, cmv38, cmv32, cmv31, cmv11, cmv14, cmv15, gq221975, kc519320, kc519321
1470	jx512203, gq466044, jx512206, gq396663, jx512204, gq221974, cmv25, AY446894, jx512207, gu179289, kc519319, gu179290, cmv36, cmv10, cmv12, cmv17, kf021605, jx512199, kc519322, kc519323, hq380895
1471	gq466044, jx512206, gq396663, gq221974, cmv25, AY446894, jx512207, gu179290, cmv36, cmv10, cmv12, cmv17, kf021605, jx512199, kc519322, kc519323
1472	gq466044, gq396663, gq221974, cmv25, AY446894, gu179290, cmv10, kc519323
1473	gq396663, cmv25
1474	AY446894, gu179290, kc519323
1475	jx512200, AY446894, cmv31, cmv12
1476	jx512200, jx512205, cmv26, gq396662, AY446894, cmv31, cmv12, gq221975
1477	jx512200, jx512205, cmv26, gq396662, AY446894, cmv31, cmv11, cmv12, gq221975
1478	jx512200, jx512205, cmv26, gq396662, AY446894, cmv31, cmv11, cmv12, gq221975, kf021605
1479	jx512200, jx512205, cmv26, gq396662, cmv27, AY446894, jx512207, cmv31, cmv11, cmv12, gq221975, kf021605, kc519322
1480	jx512201, jx512203, jx512206, jx512208, jx512204, gu179288, kc519319, cmv36, cmv14, cmv17, kc519320, jx512199
1481	jx512203, jx512204, kc519319
1482	jx512206, cmv17
1483	jx512208, gu179288, cmv36, cmv14
1484	jx512208, gu179288, cmv36
1485	jx512202, gq466044, gq396663, gq221974, cmv22, cmv25, cmv24, gu179289, cmv38, cmv32, gu179290, cmv10, cmv13, cmv15, kc519323, hq380895, kc519321
1486	jx512202, cmv22, cmv24, cmv32, cmv13, cmv15, kc519321
1487	jx512202, cmv13, cmv15, kc519321
1488	gq466044, gq396663, gq221974, cmv25, gu179289, cmv38, gu179290, cmv10, kc519323, hq380895
1489	gq466044, gq396663, gq221974, cmv25, gu179290, cmv10, kc519323
1490	cmv38, hq380895
1491	jx512207, kc519322
1492	jx512205, cmv26, gq396662, gq221975
1493	jx512200, jx512201, jx512208, cmv38, cmv31, cmv11, cmv14, kc519320
1494	jx512202, jx512205, cmv26, gq396662, cmv22, cmv24, cmv32, gq221975, kc519321
1495	jx512202, cmv26, gq396662, cmv22, cmv24, cmv32, kc519321
1496	jx512203, gq466044, jx512206, gq396663, jx512204, gq221974, cmv25, jx512207, gu179289, kc519319, cmv36, cmv10, cmv12, cmv17, kf021605, jx512199, kc519322, hq380895
1497	gq466044, jx512206, gq221974, jx512207, cmv36, cmv10, cmv12, cmv17, kf021605, jx512199, kc519322
1498	jx512207, cmv36, cmv12
1499	cmv27, AY446894, gu179288, gu179290, kc519323
1500	AY446894, gu179288, gu179290, kc519323
1501	jx512200, jx512208, cmv27, cmv38
1502	jx512201, gu179289, hq380895
1503	jx512201, gu179289
1504	jx512202, jx512206, jx512207, cmv31, cmv36, cmv14, cmv15, cmv17, kc519322
1505	jx512202, jx512206, cmv31, cmv36, cmv15, cmv17
1506	jx512202, cmv31, cmv36, cmv15
1507	jx512202, cmv31, cmv15
1508	jx512202, cmv31
1509	jx512203, gq466044, gq396663, jx512204, gq221974, cmv25, kc519319, cmv10
1510	gq466044, gq396663, gq221974, cmv25, cmv10
1511	jx512205, cmv26, gq396662, cmv22, cmv24, AY446894, gu179288, cmv32, gu179290, cmv12, cmv13, gq221975, kc519323, kc519321
1512	jx512205, cmv22, cmv24, AY446894, gu179288, cmv32, gu179290, cmv12, cmv13, gq221975, kc519323, kc519321
1513	jx512205, cmv22, cmv24, AY446894, gu179288, cmv32, gu179290, cmv12, cmv13, gq221975, kc519323
1514	jx512205, cmv22, cmv24, cmv32, cmv12, cmv13, gq221975
1515	jx512205, cmv22, cmv24, cmv32, cmv13, gq221975
1516	kc519320, jx512199
1517	jx512200, jx512208, cmv38
1518	jx512201, jx512203, gq466044, jx512206, gq396663, jx512204, cmv25, gu179288, kc519319, cmv36, cmv14, kc519320
1519	jx512205, gq396662, gq221974, cmv27, AY446894, jx512207, gu179290, cmv31, cmv10, cmv11, cmv12, cmv13, gq221975, cmv17, kf021605, jx512199, kc519322, kc519323, hq380895, kc519321
1520	jx512205, gq396662, cmv31, cmv13, gq221975, kc519321
1521	jx512205, gq221975, kc519321
1522	gq396662, cmv31, cmv13
1523	gq221974, cmv27, AY446894, jx512207, gu179290, cmv10, cmv11, cmv12, cmv17, kf021605, jx512199, kc519322, kc519323, hq380895
1524	gq221974, cmv27, AY446894, jx512207, gu179290, cmv10, cmv11, cmv17, kf021605, jx512199, kc519322, kc519323, hq380895
1525	gq221974, AY446894, jx512207, gu179290, cmv10, cmv11, kf021605, kc519323, hq380895
1526	gq221974, AY446894, jx512207, gu179290, cmv10, cmv11, kf021605, kc519323
1527	cmv27, cmv17, jx512199, kc519322
1528	cmv17, jx512199, kc519322
1529	jx512200, jx512208, AY446894, jx512207, gu179290
1530	jx512202, cmv22, cmv24, cmv32, cmv15, kf021605
1531	cmv22, cmv24, cmv32, cmv15
1532	jx512205, cmv26, gq396662, cmv31, gq221975, kc519321
1533	jx512205, cmv26, cmv31, gq221975
1534	AY446894, gu179290
1535	jx512201, jx512203, gq466044, jx512206, gq396663, jx512204, gq221974, cmv25, kc519319, cmv10, cmv12, cmv13, cmv14, cmv17, kc519320, kc519323
1536	jx512201, gq466044, cmv14
1537	jx512203, jx512206, gq396663, jx512204, gq221974, cmv25, kc519319, cmv10, cmv12, cmv13, cmv17, kc519320, kc519323
1538	gq396663, jx512204, cmv25, kc519319, cmv12, cmv13, cmv17, kc519323
1539	jx512202, cmv22, cmv24, cmv32, cmv15, kc519321
1540	jx512202, cmv22, cmv24, cmv32, cmv15
1541	jx512205, cmv26, gu179288, cmv38, gq221975, kc519322
1542	gu179288, cmv38
1543	cmv27, gu179289, cmv31, cmv11, kf021605, hq380895
1544	gu179289, cmv31, cmv11, kf021605, hq380895
1545	gu179289, cmv31, kf021605, hq380895
1546	gu179289, kf021605
1547	cmv31, hq380895
1548	jx512207, cmv36
1549	jx512200, jx512205, jx512208, cmv26, gq396662, cmv22, cmv24, AY446894, jx512207, cmv32, gu179290, cmv36, cmv15, gq221975, jx512199, kc519321
1550	jx512200, jx512205, jx512208, cmv26, gq396662, cmv22, cmv24, AY446894, jx512207, gu179288, cmv32, gu179290, cmv36, cmv15, gq221975, jx512199, kc519321
1551	jx512202, gq396663, gq221974, cmv25, cmv38, cmv10, cmv12, cmv13, cmv17, kc519322, kc519323
1552	jx512203, jx512206, kc519320
1553	gu179289, cmv11
1554	jx512201, kc519322
1555	jx512200, jx512201, jx512208, kc519322
1556	jx512200, jx512201, jx512208, cmv11, kc519322
1557	jx512200, jx512201, jx512208, jx512207, cmv38, cmv36, cmv11, kc519322
1558	jx512202, jx512203, gq396663, gq396662, gq221974, cmv22, cmv25, cmv24, gu179289, gu179288, cmv32, cmv10, cmv12, cmv13, cmv17, kf021605, jx512199, kc519323, hq380895, kc519321
1559	jx512202, jx512203, gq396663, gq396662, gq221974, cmv22, cmv25, cmv24, gu179288, cmv32, cmv10, cmv13, cmv17, kf021605, jx512199, kc519323, hq380895, kc519321
1560	jx512202, cmv17
1561	jx512203, gq396663, cmv25, gu179288, cmv13, kc519323
1562	gq396662, cmv22, cmv24, cmv32, kf021605, jx512199, hq380895, kc519321
1563	gq396662, cmv22, cmv24, cmv32
1564	kf021605, jx512199, hq380895
1565	gq466044, jx512205, jx512206, cmv26, jx512204, cmv27, AY446894, kc519319, gu179290, cmv31, cmv14, cmv15, gq221975, kc519320
1566	gq466044, jx512206, jx512204, kc519319, cmv14
1567	gq466044, jx512206, cmv14
1568	jx512205, cmv26, cmv27, AY446894, gu179290, cmv31, cmv15, gq221975, kc519320
1569	jx512205, cmv26, cmv15, gq221975
1570	cmv27, cmv31
1571	AY446894, gu179290, kc519320
1572	jx512207, cmv38, cmv36
1573	jx512200, jx512206, jx512208, jx512204, kc519319, cmv38, cmv14
1574	jx512200, jx512206, jx512208, jx512204, kc519319, cmv38, cmv14, cmv17
1575	jx512201, jx512202, jx512203, gq466044, gq396663, cmv25, AY446894, jx512207, gu179288, gu179290, cmv36, cmv12, cmv13, kc519321
1576	jx512201, gq466044, cmv36
1577	jx512201, gq466044
1578	jx512202, jx512203, gq396663, cmv25, AY446894, jx512207, gu179288, gu179290, cmv12, cmv13, kc519321
1579	jx512202, AY446894, jx512207, gu179290
1580	jx512203, gq396663, cmv25, gu179288, cmv12, cmv13, kc519321
1581	jx512203, gq396663, cmv25, gu179288, cmv12, cmv13
1582	gq396663, gu179288
1583	jx512205, cmv26, cmv22, cmv24, cmv32, cmv15, gq221975, kc519322
1584	cmv22, cmv24, cmv32, kc519322
1585	gq396662, jx512199
1586	gq221974, gu179289, cmv31, cmv10, cmv11, kc519320, kf021605, hq380895
1587	gq221974, cmv10, kc519320
1588	cmv31, cmv11, hq380895
1589	jx512206, jx512204, kc519319, cmv38, cmv14
1590	jx512200, jx512201, gq466044, jx512206, jx512208, gq396662, jx512204, cmv22, cmv24, AY446894, kc519319, cmv32, gu179290, cmv14
1591	jx512200, jx512201, jx512202, gq466044, jx512206, jx512208, gq396662, jx512204, cmv22, cmv24, AY446894, kc519319, cmv32, gu179290, cmv14, cmv15
1592	jx512200, jx512201, jx512202, gq466044, jx512206, jx512208, gq396662, jx512204, cmv22, cmv24, AY446894, jx512207, kc519319, cmv32, gu179290, cmv14, cmv15, kc519323
1593	jx512203, gq396663, cmv25, gu179288, cmv38, cmv36, cmv11, cmv12, cmv13, hq380895, kc519321
1594	jx512203, gq396663, cmv25, gu179288, cmv38, cmv11, cmv12, cmv13, hq380895, kc519321
1595	jx512203, gq396663, cmv25, gu179288, cmv38, cmv11, cmv12, cmv13, hq380895
1596	jx512203, gq396663, gu179288, cmv38, cmv11, cmv12, hq380895
1597	gq221974, cmv27, gu179289, cmv31, cmv10, cmv17, kc519320, kf021605, jx512199, kc519322
1598	jx512206, jx512204, kc519319, cmv14
1599	jx512200, gq466044, jx512208
1600	jx512200, gq466044, jx512208, cmv32
1601	jx512200, gq466044, jx512208, gq396662, AY446894, kc519319, cmv32, gu179290, cmv31, cmv36, cmv15, kf021605
1602	jx512200, gq466044, jx512208, gq396662, gq221974, AY446894, jx512207, kc519319, cmv32, gu179290, cmv31, cmv36, cmv10, cmv15, cmv17, kc519320, kf021605, kc519322, kc519323, kc519321
1603	jx512201, jx512203, jx512205, jx512206, gq396663, cmv26, jx512204, cmv27, gu179288, cmv38, cmv11, cmv12, cmv14, gq221975, jx512199, hq380895
1604	jx512201, jx512203, jx512205, jx512206, gq396663, cmv26, jx512204, gu179288, cmv38, cmv11, cmv12, cmv14, gq221975, hq380895
1605	jx512201, jx512203, jx512206, gq396663, jx512204, gu179288, cmv38, cmv12, cmv14, hq380895
1606	jx512206, jx512204, cmv14, hq380895
1607	jx512206, jx512204, cmv14
1608	jx512205, cmv26, cmv11, gq221975
1609	jx512202, cmv22, cmv25, cmv24, gu179289, cmv13
1610	jx512202, cmv22, gu179289
1611	cmv25, cmv13
1612	gq221974, jx512207, cmv10, cmv17, kc519320, kc519322, kc519323, kc519321
1613	gq221974, jx512207, cmv10, cmv17, kc519320, kc519323, kc519321
1614	gq396662, kc519319, cmv31, cmv36, cmv15, kf021605
1615	kc519319, cmv31, cmv36, cmv15, kf021605
1616	kc519319, cmv31, kf021605
1617	cmv36, cmv15
1618	jx512200, jx512208, cmv38, cmv14
1619	jx512200, jx512203, gq466044, jx512208, cmv38, cmv36, cmv11, cmv14, kf021605, hq380895, kc519321
1620	jx512200, jx512203, gq466044, jx512208, jx512204, cmv25, cmv38, cmv36, cmv11, cmv14, kf021605, hq380895, kc519321
1621	jx512200, jx512203, gq466044, jx512208, jx512204, gq221974, cmv25, cmv38, cmv36, cmv10, cmv11, cmv14, cmv15, kc519320, kf021605, jx512199, hq380895, kc519321
1622	jx512201, jx512202, jx512206, gq396663, cmv22, cmv24, AY446894, jx512207, gu179289, gu179288, cmv32, gu179290, cmv12, cmv13, cmv17, kc519323
1623	jx512201, jx512202, gq396663, cmv22, AY446894, gu179288, cmv32, gu179290, cmv12, cmv17
1624	jx512201, jx512202, gq396663, cmv22, gu179288, cmv32, cmv12
1625	jx512201, gq396663, gu179288, cmv12
1626	jx512202, cmv22, cmv32
1627	AY446894, gu179290, cmv17
1628	jx512206, cmv24, jx512207, gu179289, cmv13, kc519323
1629	jx512206, jx512207, kc519323
1630	jx512205, cmv26, gq396662, cmv27, kc519319, cmv31, gq221975
1631	jx512205, cmv26, cmv27, kc519319, cmv31, gq221975
1632	jx512205, cmv26, kc519319, cmv31, gq221975
1633	gq221974, cmv10, cmv15, kc519320, jx512199
1634	gq221974, cmv10, kc519320, jx512199
1635	jx512200, gq466044, jx512206, jx512208, jx512204, cmv24, gu179289, kc519319, cmv38, cmv36, cmv14, cmv17, kc519322, kc519323
1636	jx512200, jx512202, gq466044, jx512206, jx512208, jx512204, cmv22, cmv24, gu179289, kc519319, cmv38, cmv32, cmv36, cmv14, cmv17, kc519322, kc519323, kc519321
1637	jx512201, jx512205, gq396663, cmv26, gq221974, cmv25, cmv27, AY446894, gu179288, gu179290, cmv10, cmv15, gq221975, kc519320, jx512199, hq380895
1638	jx512201, jx512205, gq396663, cmv26, gq221974, cmv25, cmv27, gu179288, cmv10, cmv15, gq221975, kc519320, jx512199, hq380895
1639	jx512205, cmv26, gq221974, cmv25, cmv27, cmv10, cmv15, gq221975, kc519320, jx512199, hq380895
1640	cmv25, cmv27, cmv15, hq380895
1641	jx512203, gq396662, jx512207, cmv31, cmv11, cmv12, cmv13, kf021605
1642	jx512203, gq396662, jx512207, cmv31, cmv12
1643	cmv11, cmv13, kf021605
1644	jx512202, cmv22, cmv32, kc519321
1645	gq466044, jx512206, cmv36, cmv17, kc519323
1646	jx512200, jx512208, jx512204, gu179289, kc519319, cmv38, cmv14
1647	jx512200, gq466044, jx512206, jx512208, jx512204, cmv24, jx512207, gu179289, kc519319, cmv38, cmv36, cmv14, cmv17, kc519322, kc519323
1648	jx512200, jx512202, gq466044, jx512206, jx512208, jx512204, cmv22, cmv24, jx512207, gu179289, kc519319, cmv38, cmv32, cmv36, cmv14, cmv17, kc519322, kc519323
1649	jx512201, jx512203, gq396663, gq396662, gq221974, cmv25, cmv27, AY446894, gu179288, gu179290, cmv31, cmv10, cmv11, cmv12, cmv13, cmv15, kc519320, kf021605, jx512199, hq380895
1650	jx512201, jx512203, gq396663, gq221974, cmv25, cmv27, AY446894, gu179288, gu179290, cmv10, cmv11, cmv13, cmv15, kc519320, kf021605, jx512199, hq380895
1651	jx512201, jx512203, gq396663, gq221974, cmv25, cmv27, AY446894, gu179288, gu179290, cmv10, cmv11, cmv15, kc519320, jx512199, hq380895
1652	jx512201, gq396663, gq221974, cmv25, cmv27, AY446894, gu179288, gu179290, cmv10, cmv11, cmv15, kc519320, jx512199, hq380895
1653	jx512201, gq396663, gq221974, cmv25, cmv27, AY446894, gu179288, gu179290, cmv10, cmv15, kc519320, jx512199, hq380895
1654	jx512201, gq396663, AY446894, gu179288, gu179290
1655	gq221974, cmv25, cmv10, kc519320, jx512199
1656	gq396662, cmv31, cmv12
1657	jx512205, cmv26, gq221975, kc519321
1658	gq466044, jx512206, jx512207, cmv36, cmv17, kc519323
1659	jx512203, jx512206, gq396662, jx512204, cmv25, cmv27, AY446894, gu179289, cmv38, gu179290, cmv36, cmv11, cmv14, cmv17
1660	jx512203, jx512206, gq396662, jx512204, cmv25, cmv27, AY446894, gu179289, cmv38, gu179290, cmv36, cmv14, cmv17
1661	jx512203, jx512206, gq396662, jx512204, cmv25, AY446894, gu179289, cmv38, gu179290, cmv36, cmv14, cmv17
1662	jx512203, cmv14
1663	jx512206, cmv25
1664	jx512200, jx512203, jx512206, jx512208, gq396662, jx512204, cmv25, cmv27, AY446894, gu179289, kc519319, cmv38, gu179290, cmv36, cmv11, cmv14, cmv17, kc519320, kc519323, hq380895
1665	jx512201, jx512202, gq466044, jx512205, gq396663, cmv26, gq221974, cmv22, cmv24, jx512207, gu179288, cmv32, cmv31, cmv10, cmv12, cmv13, cmv15, gq221975, jx512199, kc519322, kc519321
1666	jx512205, cmv26, cmv13, gq221975, kc519322, kc519321
1667	cmv26, cmv13, gq221975, kc519322, kc519321
1668	cmv26, gq221975, kc519322, kc519321
1669	cmv22, cmv32
1670	cmv24, cmv15
1671	jx512207, cmv31, cmv12
1672	jx512200, jx512201, jx512208
1673	jx512200, jx512201, jx512208, kc519323
1674	jx512200, jx512201, jx512208, jx512204, gu179289, cmv11, kc519320, kc519323, hq380895
1675	jx512200, jx512201, jx512208, jx512204, gu179289, cmv11, kc519320, kf021605, kc519323, hq380895
1676	jx512202, jx512205, gq396663, cmv26, gq396662, gq221974, cmv22, cmv25, cmv24, jx512207, gu179288, cmv32, cmv31, cmv10, cmv12, cmv13, cmv15, gq221975, jx512199, kc519322, kc519321
1677	jx512202, jx512205, gq396663, gq396662, gq221974, cmv22, cmv24, jx512207, gu179288, cmv32, cmv31, cmv10, cmv12, cmv15, jx512199
1678	jx512202, gq396663, gq221974, gu179288, cmv32, cmv10, cmv15, jx512199
1679	gq396663, gq221974, gu179288, cmv10, cmv15, jx512199
1680	gq396663, gq221974, gu179288, cmv10, jx512199
1681	gq396663, gq221974, gu179288, cmv10
1682	jx512205, gq396662, cmv22, cmv24, jx512207, cmv31, cmv12
1683	jx512205, cmv22, cmv24
1684	gq396662, jx512207, cmv31, cmv12
1685	jx512207, cmv12
1686	cmv26, cmv25, cmv13, gq221975, kc519322, kc519321
1687	jx512203, gq466044, jx512206, cmv27, AY446894, kc519319, cmv38, gu179290, cmv36, cmv14, cmv17
1688	jx512203, gq466044, jx512206, AY446894, gu179290, cmv36, cmv14, cmv17
1689	jx512203, jx512206, AY446894, gu179290, cmv36, cmv14, cmv17
1690	jx512206, cmv36, cmv17
1691	cmv27, kc519319, cmv38
1692	cmv27, kc519319
1693	jx512200, jx512208, kc519323
1694	jx512200, jx512208, AY446894, gu179290, kc519323
1695	jx512200, gq396663, jx512208, AY446894, gu179290, kc519323
1696	jx512200, jx512203, gq396663, jx512208, jx512204, AY446894, gu179289, gu179288, cmv38, gu179290, cmv11, cmv13, cmv14, kc519320, kf021605, kc519323
1697	jx512200, jx512203, gq396663, jx512208, jx512204, AY446894, gu179289, gu179288, cmv38, gu179290, cmv11, cmv13, cmv14, kc519320, kf021605, kc519323, hq380895
1698	jx512200, jx512203, gq396663, jx512208, jx512204, cmv27, AY446894, gu179289, gu179288, kc519319, cmv38, gu179290, cmv11, cmv13, cmv14, kc519320, kf021605, kc519323, hq380895
1699	jx512201, jx512202, gq466044, jx512205, jx512206, cmv26, gq396662, gq221974, cmv22, cmv25, cmv24, jx512207, cmv32, cmv31, cmv10, cmv12, cmv15, gq221975, jx512199, kc519322, kc519321
1700	jx512201, jx512202, gq466044, jx512206, cmv26, gq396662, gq221974, cmv22, cmv25, cmv24, jx512207, cmv32, cmv31, cmv10, cmv12, cmv15, gq221975, jx512199, kc519322, kc519321
1701	jx512201, jx512202, gq466044, jx512206, gq396662, gq221974, cmv22, cmv25, cmv24, jx512207, cmv32, cmv31, cmv10, cmv12, cmv15, jx512199, kc519321
1702	jx512201, jx512202, gq466044, jx512206, gq221974, cmv25, jx512207, cmv31, cmv10, cmv12, jx512199
1703	jx512201, gq466044, jx512206, gq221974, cmv25, jx512207, cmv31, cmv10, cmv12, jx512199
1704	jx512201, gq466044, gq221974, cmv10
1705	jx512206, cmv25, jx512207, cmv12
1706	jx512206, cmv12
1707	cmv25, jx512207
1708	cmv31, jx512199
1709	cmv26, gq221975, kc519322
1710	jx512204, gu179289, gu179288
1711	jx512200, jx512208, jx512204, gu179289, gu179288, kc519322
1712	jx512200, jx512208, jx512204, gu179289, gu179288, cmv38, cmv11, kf021605, kc519322
1713	jx512200, jx512208, jx512204, gu179289, gu179288, cmv38, cmv11, kc519320, kf021605, kc519322, hq380895
1714	jx512201, jx512203, gq466044, jx512205, gq221974, cmv22, cmv24, cmv27, AY446894, kc519319, cmv32, gu179290, cmv31, cmv36, cmv10, cmv13, cmv17, jx512199, kc519323
1715	jx512201, jx512203, gq466044, gq221974, cmv10
1716	cmv36, cmv17, jx512199, kc519323
1717	cmv36, cmv17, kc519323
1718	jx512202, cmv12, cmv15
1719	cmv12, cmv15
1720	jx512206, gq396663, jx512207, cmv14
1721	cmv26, gq396662, gq221975, kc519321
1722	jx512204, gu179289, gu179288, kc519322
1723	jx512200, jx512202, jx512208, cmv27, cmv31, cmv36, cmv11, cmv15, gq221975, cmv17, kf021605, hq380895
1724	jx512200, jx512202, jx512208, cmv27, cmv32, cmv31, cmv36, cmv11, cmv15, gq221975, cmv17, kf021605, hq380895
1725	jx512200, jx512202, jx512203, gq466044, jx512208, gq396662, gq221974, cmv27, kc519319, cmv32, cmv31, cmv36, cmv10, cmv11, cmv15, gq221975, cmv17, kf021605, hq380895
1726	jx512200, jx512202, jx512203, gq466044, jx512208, gq396662, gq221974, cmv27, kc519319, cmv32, cmv31, cmv36, cmv10, cmv11, cmv14, cmv15, gq221975, cmv17, kf021605, hq380895
1727	jx512201, jx512205, jx512206, gq396663, cmv26, jx512204, cmv22, cmv24, gu179289, gu179288, cmv38, cmv13, kc519320, jx512199, kc519322, kc519323, kc519321
1728	jx512201, jx512205, jx512206, gq396663, cmv26, jx512204, cmv22, gu179289, gu179288, cmv38, kc519320, jx512199, kc519322, kc519323, kc519321
1729	jx512201, jx512205, jx512206, gq396663, cmv26, cmv22, jx512199, kc519323, kc519321
1730	jx512201, jx512206, gq396663, kc519323
1731	jx512205, jx512199
1732	jx512204, gu179289, gu179288, cmv38, kc519320, kc519322
1733	jx512204, gu179289, gu179288, cmv38, kc519322
1734	cmv24, cmv13
1735	cmv25, AY446894, jx512207, gu179290, cmv12
1736	cmv25, AY446894, jx512207, gu179290
1737	jx512203, gq396662, kc519319
1738	jx512203, kc519319
1739	gq466044, gq221974, cmv10
1740	jx512200, jx512202, gq466044, jx512205, jx512208, cmv26, gq396662, gq221974, cmv22, cmv24, cmv32, cmv31, cmv10, cmv12, cmv13, jx512199
1741	jx512201, gq396663, jx512207, kc519323
1742	jx512203, jx512204, AY446894, gu179289, gu179288, gu179290, kf021605, kc519322, hq380895
1743	jx512203, jx512204, AY446894, gu179289, gu179288, gu179290, kf021605, kc519322
1744	jx512204, AY446894, gu179289, gu179288, gu179290, kf021605, kc519322
1745	jx512202, jx512205, cmv22, cmv31
1746	gq466044, cmv26, gq396662, gq221974, cmv10, jx512199
1747	cmv26, gq396662, jx512199
1748	cmv26, jx512199
1749	cmv32, cmv13
1750	jx512200, gq466044, jx512205, jx512208, cmv26, gq396662, gq221974, cmv22, cmv24, cmv32, cmv31, cmv10, cmv11, cmv13, jx512199
1751	jx512200, jx512202, gq466044, jx512205, jx512208, cmv26, gq396662, gq221974, cmv22, cmv24, cmv32, cmv31, cmv10, cmv11, cmv13, jx512199
1752	jx512201, gq396663, jx512204, AY446894, gu179289, gu179288, gu179290, kc519322
1753	jx512204, AY446894, gu179289, gu179288, gu179290, kc519322
1754	jx512203, jx512206, cmv25, jx512207, kc519319, cmv36, cmv14, gq221975, cmv17, kc519320, kf021605, kc519323, hq380895
1755	jx512203, jx512206, cmv25, jx512207, cmv36, cmv14, gq221975, cmv17, kc519320, kf021605, kc519323
1756	cmv25, cmv14
1757	cmv36, gq221975, cmv17
1758	kc519319, hq380895
1759	gq466044, cmv22
1760	jx512205, gq221974, cmv10, cmv13
1761	jx512200, jx512202, jx512205, jx512208, gq221974, kc519319, cmv10, cmv13, cmv15, kc519321
1762	jx512201, jx512203, jx512206, gq396663, jx512204, cmv22, cmv25, cmv24, AY446894, jx512207, gu179289, gu179288, gu179290, cmv36, cmv14, gq221975, cmv17, kc519320, kc519322, kc519323
1763	jx512201, jx512203, jx512206, gq396663, jx512204, cmv25, cmv24, AY446894, jx512207, gu179289, gu179288, gu179290, cmv36, cmv14, cmv17, kc519320, kc519322, kc519323
1764	jx512201, jx512206, gq396663, jx512204, AY446894, gu179289, gu179288, gu179290, cmv36, kc519322
1765	jx512206, cmv36
1766	jx512203, cmv25, cmv24, jx512207, cmv14, cmv17, kc519320, kc519323
1767	jx512203, cmv25, kc519320
1768	cmv25, kc519320
1769	cmv14, kc519323
1770	cmv22, gq221975
1771	gq466044, cmv27, cmv38, cmv11, cmv12, kf021605, hq380895
1772	gq466044, cmv27, cmv38, cmv11, cmv12, kf021605
1773	cmv27, cmv11, cmv12, kf021605
1774	cmv32, jx512199
1775	jx512202, jx512205, cmv13
1776	gq221974, kc519319, cmv10, kc519321
1777	gq221974, kc519319, cmv10
1778	jx512201, gq396663, gq396662, cmv24, jx512207, gu179289, cmv32, cmv14, gq221975, cmv17, kf021605, jx512199, kc519322, kc519321
1779	jx512201, gq396663, gq396662, cmv24, jx512207, gu179289, cmv32, gq221975, cmv17, kf021605, jx512199, kc519322, kc519321
1780	jx512201, gq396663, jx512207, kc519322
1781	gq396662, cmv24, gu179289, cmv32, gq221975, cmv17, kf021605, jx512199, kc519321
1782	gq396662, gu179289, cmv32, gq221975, kf021605, jx512199, kc519321
1783	gq396662, cmv32, kf021605, jx512199, kc519321
1784	cmv32, kf021605, jx512199
1785	jx512200, jx512201, gq396663, jx512208, gq396662, cmv24, jx512207, gu179289, cmv32, cmv13, cmv14, gq221975, cmv17, kf021605, jx512199, kc519322, hq380895, kc519321
1786	jx512202, jx512206, cmv26, jx512204, gq221974, cmv25, cmv27, gu179288, kc519319, gu179290, cmv36, cmv10, cmv12, cmv15, kc519320, kc519323
1787	jx512206, cmv26, jx512204, gq221974, cmv25, cmv27, gu179288, kc519319, gu179290, cmv36, cmv10, cmv12, cmv15, kc519320, kc519323
1788	jx512206, cmv25, gu179288, gu179290, cmv36, cmv12
1789	jx512206, cmv25, gu179288, gu179290, cmv36
1790	cmv26, jx512204, gq221974, cmv27, kc519319, cmv10, cmv15, kc519320, kc519323
1791	cmv26, gq221974, cmv27, kc519319, cmv10, cmv15, kc519320, kc519323
1792	cmv26, gq221974, kc519319, cmv10, cmv15, kc519320, kc519323
1793	jx512203, gq466044, jx512205, cmv22, AY446894, cmv38, cmv31, cmv11
1794	jx512203, gq466044, jx512205, cmv22, cmv38, cmv31, cmv11
1795	jx512203, gq466044, cmv22, cmv38, cmv31, cmv11
1796	jx512203, gq466044, cmv22, cmv31, cmv11
1797	jx512203, cmv22, cmv31, cmv11
1798	jx512203, cmv22, cmv31
1799	cmv22, cmv31
1800	cmv13, hq380895
1801	jx512201, gq466044, jx512206, jx512204, gu179288, cmv38, gu179290, cmv36
1802	jx512201, jx512206, jx512204, gu179288, gu179290, cmv36
1803	jx512206, jx512204, gu179288, gu179290, cmv36
1804	jx512200, jx512201, jx512203, gq466044, jx512206, jx512208, jx512204, gu179288, cmv38, gu179290, cmv31, cmv36, cmv11
1805	jx512202, jx512205, cmv26, gq396662, gq221974, cmv27, cmv32, cmv10, cmv12, cmv13, cmv15, jx512199, hq380895, kc519321
1806	cmv26, gq221974, cmv10
1807	gq396663, cmv24, jx512207, cmv17, kc519322
1808	gq396663, jx512207, kc519322
1809	AY446894, gu179289, kc519319, cmv14, gq221975, kc519320, kf021605, kc519323
1810	gu179289, gq221975, kc519320
1811	jx512200, jx512208, cmv25, cmv27, AY446894, gu179289, gu179288, gu179290, cmv36, cmv14, gq221975
1812	jx512201, jx512203, gq466044, jx512205, gq396663, gq396662, cmv22, cmv24, jx512207, cmv38, cmv31, cmv12, cmv17, kc519322, hq380895
1813	jx512201, jx512203, gq466044, gq396663, cmv22, jx512207, cmv38, cmv31, cmv12, kc519322, hq380895
1814	jx512201, jx512203, gq466044, gq396663, cmv22, jx512207, cmv31, kc519322, hq380895
1815	jx512201, jx512203, gq396663, cmv22, jx512207, cmv31, kc519322, hq380895
1816	jx512201, jx512203, gq396663, jx512207, kc519322
1817	jx512205, gq396662, cmv24, cmv17
1818	gq396662, cmv24, cmv17
1819	jx512206, jx512204, kc519319, cmv11, kc519320, kf021605, kc519323
1820	jx512204, kc519323
1821	cmv26, cmv32, jx512199
1822	cmv25, gu179289, gq221975
1823	AY446894, gu179288, gu179290, cmv36, cmv14
1824	AY446894, gu179288, gu179290
1825	jx512206, hq380895
1826	jx512200, jx512206, jx512208, hq380895
1827	jx512201, jx512202, jx512203, jx512205, cmv26, cmv22, cmv24, AY446894, gu179288, kc519319, gu179290, cmv31, cmv17, kc519320, kf021605, kc519323, kc519321
1828	jx512201, kc519319, kc519320
1829	jx512201, kc519320
1830	gq466044, gq396662, gq221974, cmv27, cmv38, cmv32, cmv36, cmv10, cmv11, cmv13, cmv15, jx512199
1831	cmv22, cmv13
1832	cmv32, cmv36
1833	jx512202, jx512205, cmv26, cmv15, kc519321
1834	cmv26, cmv15, kc519321
1835	gu179289, gq221975, hq380895
1836	jx512200, gq466044, jx512206, jx512208, gq396662, jx512204, cmv25, cmv27, jx512207, gu179288, kc519319, gu179290, cmv31, kc519320, kc519323
1837	jx512200, gq466044, jx512205, jx512206, jx512208, gq396662, jx512204, cmv22, cmv25, cmv27, jx512207, gu179288, kc519319, gu179290, cmv31, cmv13, kc519320, kc519323
1838	jx512200, gq466044, jx512205, jx512206, jx512208, cmv26, gq396662, jx512204, cmv22, cmv25, cmv27, jx512207, gu179288, kc519319, gu179290, cmv31, cmv13, cmv15, kc519320, kc519323
1839	jx512202, cmv32, cmv36, kc519321
1840	cmv32, cmv36, kc519321
1841	gq396663, gq221974, cmv10, kc519322
1842	gq396663, gq221974, cmv10
1843	gq466044, jx512206, jx512208, gq396662, jx512204, cmv25, cmv27, jx512207, gu179288, kc519319, kc519323
1844	gq466044, jx512206, jx512208, jx512204, cmv25, cmv27, jx512207, gu179288, kc519319, kc519323
1845	gq466044, jx512207, kc519319, kc519323
1846	jx512207, kc519319, kc519323
1847	jx512200, jx512205, gu179290, kc519320
1848	jx512201, gq466044, jx512206, jx512208, jx512204, AY446894, cmv31, cmv14
1849	jx512202, gq396662, kc519321
1850	jx512203, gq396663, gq221974, gu179289, kc519319, cmv32, cmv10, gq221975, kc519322
1851	jx512203, gq396663, cmv32, kc519322
1852	jx512203, gq396663, kc519322
1853	cmv26, cmv13, cmv15
1854	cmv22, cmv25, cmv24, jx512207, gu179288, cmv36, cmv12, cmv17, jx512199, kc519323
1855	cmv24, cmv36, cmv17
1856	jx512200, jx512202, jx512203, jx512205, gq396663, cmv26, gq221974, gu179289, kc519319, cmv32, gu179290, cmv10, gq221975, kc519320, kc519322
1857	jx512201, gq466044, jx512206, jx512208, jx512204, cmv22, cmv25, cmv24, cmv27, AY446894, jx512207, gu179288, cmv38, cmv31, cmv36, cmv12, cmv14, cmv17, jx512199, kc519323, hq380895
1858	jx512201, gq466044, jx512206, jx512208, jx512204, cmv22, cmv25, cmv24, cmv27, AY446894, jx512207, gu179288, cmv38, cmv31, cmv36, cmv12, cmv14, cmv17, jx512199, kc519323
1859	jx512201, gq466044, jx512206, jx512208, jx512204, cmv22, cmv24, cmv27, AY446894, jx512207, cmv38, cmv31, cmv36, cmv12, cmv14, cmv17, jx512199, kc519323
1860	jx512201, gq466044, jx512206, jx512208, jx512204, cmv27, AY446894, cmv38, cmv31, cmv14
1861	jx512201, gq466044, jx512208, jx512204, AY446894, cmv31, cmv14
1862	jx512201, cmv31
1863	jx512208, jx512204, AY446894
1864	cmv22, cmv24, jx512207, cmv36, cmv12, cmv17, jx512199, kc519323
1865	cmv22, cmv24, jx512207, cmv36, cmv12, cmv17, kc519323
1866	gq396662, cmv11, cmv13, cmv15, kf021605, kc519321
1867	jx512202, jx512203, gq396663, cmv26, gq221974, gu179289, kc519319, cmv32, cmv10, gq221975, kc519322
1868	gq221974, gu179289, kc519319, cmv10, gq221975
1869	gu179290, kc519320
1870	jx512200, gu179290, kc519320, hq380895
1871	jx512200, jx512204, cmv22, cmv24, AY446894, jx512207, gu179288, cmv38, gu179290, cmv36, cmv12, cmv17, kc519320, jx512199, kc519323, hq380895
1872	jx512201, jx512202, gq466044, jx512205, jx512206, jx512208, gq396662, cmv25, cmv27, cmv31, cmv11, cmv13, cmv14, cmv15, kf021605
1873	jx512201, jx512202, gq466044, jx512205, jx512206, jx512208, gq396662, cmv25, cmv27, cmv31, cmv11, cmv13, cmv14, kf021605
1874	jx512201, jx512202, gq466044, jx512205, jx512206, jx512208, cmv25, cmv27, cmv31, cmv11, cmv13, cmv14, kf021605
1875	jx512201, gq466044, jx512206, jx512208, cmv25, cmv27, cmv31, cmv11, cmv13, cmv14, kf021605
1876	jx512201, gq466044, jx512206, jx512208, cmv25, cmv31, cmv14
1877	gq466044, cmv14
1878	jx512206, jx512208, cmv25
1879	jx512208, cmv25
1880	cmv27, cmv11, cmv13, kf021605
1881	jx512202, jx512205
1882	jx512203, gq396663, cmv26, gq221974, gu179289, kc519319, cmv32, cmv10, gq221975, kc519322, kc519321
1883	cmv26, gq221974, cmv32, cmv10, kc519322, kc519321
1884	gq221974, cmv10, kc519322
1885	gu179289, kc519319, gq221975
1886	jx512204, cmv22, cmv24, AY446894, jx512207, gu179288, cmv38, cmv36, cmv12, cmv17, jx512199, kc519323
1887	jx512204, cmv22, cmv24, AY446894, jx512207, gu179288, cmv36, cmv12, cmv17, jx512199, kc519323
1888	cmv22, cmv24, AY446894, jx512207, cmv36, cmv12, cmv17, jx512199, kc519323
1889	cmv22, cmv24, cmv17, jx512199
1890	AY446894, jx512207, cmv12, kc519323
1891	jx512200, gu179290, cmv14
1892	jx512201, jx512202, jx512203, gq466044, jx512205, gq221974, gu179289, cmv38, cmv36, cmv10, cmv12, gq221975, cmv17, kc519320, jx512199, kc519322, kc519323, kc519321
1893	jx512201, jx512202, jx512203, gq466044, jx512205, gq221974, gu179289, cmv38, cmv36, cmv10, cmv12, gq221975, cmv17, kc519320, jx512199, kc519322, kc519323
1894	jx512202, jx512203, gq466044, jx512205, gq221974, gu179289, cmv38, cmv36, cmv10, cmv12, gq221975, cmv17, kc519320, jx512199, kc519322, kc519323
1895	jx512202, jx512205, gq221975, cmv17, jx512199
1896	gq221974, cmv10, cmv12, kc519320, kc519323
1897	cmv12, kc519323
1898	jx512206, jx512208, jx512204, cmv25, cmv24, AY446894, jx512207, gu179288, kc519319, cmv32, cmv31
1899	jx512206, jx512204, cmv24, AY446894, jx512207, cmv31
1900	gq396663, cmv26, gq396662, cmv13, cmv15
1901	gq396663, cmv13, cmv15
1902	gq396663, cmv15
1903	jx512200, jx512203, gq396663, jx512204, gq221974, jx512207, gu179289, cmv38, cmv32, gu179290, cmv10, cmv12, kc519320, kc519322, kc519323
1904	jx512200, jx512202, jx512203, jx512205, gq396663, jx512204, gq221974, jx512207, gu179289, cmv38, cmv32, gu179290, cmv10, cmv12, gq221975, cmv17, kc519320, jx512199, kc519322, kc519323
1905	jx512201, gq466044, jx512206, jx512208, cmv26, gq396662, cmv22, cmv25, cmv24, cmv27, AY446894, kc519319, cmv31, cmv36, cmv11, cmv13, cmv14, cmv15, kf021605, hq380895, kc519321
1906	jx512201, cmv26, gq396662, cmv22, cmv25, cmv24, cmv27, AY446894, cmv31, cmv11, cmv13, cmv15, hq380895
1907	jx512201, cmv26, gq396662, cmv25, cmv24, AY446894, cmv31, cmv13, cmv15
1908	jx512201, cmv26, gq396662, cmv25, cmv24, AY446894, cmv31, cmv13
1909	jx512201, cmv26, gq396662, cmv13
1910	jx512201, cmv26, gq396662
1911	cmv25, cmv24, AY446894, cmv31
1912	cmv25, cmv24, AY446894
1913	gq466044, jx512206, jx512208, kc519319, cmv36, cmv14, kf021605, kc519321
1914	jx512208, cmv14, kf021605
1915	jx512201, jx512203, gq466044, gq396663, cmv25, cmv24, AY446894, gu179289, cmv31
1916	jx512201, gq396663, cmv25, cmv24, AY446894, cmv31
1917	jx512200, jx512201, jx512203, gq466044, gq396663, jx512204, cmv25, cmv24, AY446894, gu179289, gu179290, cmv31
1918	jx512202, jx512205, jx512206, jx512208, cmv26, gq396662, gq221974, gu179288, cmv32, cmv36, cmv10, cmv11, cmv12, cmv13, cmv15, gq221975, cmv17, kc519320, jx512199, kc519323, kc519321
1919	jx512202, jx512205, jx512206, gu179288, cmv36, gq221975, cmv17, jx512199, kc519323
1920	jx512202, jx512205, gu179288, gq221975, cmv17, jx512199, kc519323
1921	jx512208, cmv26, gq396662, cmv12, cmv13, cmv15, kc519321
1922	cmv26, gq396662, cmv12, cmv15, kc519321
1923	cmv22, cmv27, cmv38, kf021605, hq380895
1924	cmv22, cmv27, cmv38, kf021605
1925	jx512200, jx512204
1926	jx512200, jx512203, jx512204, kc519319, cmv14
1927	jx512200, jx512203, gq396663, jx512208, jx512204, gq221974, cmv22, gu179289, kc519319, cmv10, cmv12, cmv14, kc519320, kc519322
1928	jx512201, gq466044, jx512206, cmv27, jx512207, cmv38, cmv36, cmv11, kf021605, hq380895
1929	jx512201, gq466044, jx512206, cmv27, cmv38, cmv36, cmv11, kf021605
1930	jx512201, gq466044, jx512206, cmv38, cmv36
1931	gq466044, jx512206, cmv38, cmv36
1932	jx512202, jx512205, cmv26, gq396662, cmv25, cmv24, AY446894, gu179288, cmv32, gu179290, cmv31, cmv13, cmv15, gq221975, cmv17, jx512199, kc519323
1933	jx512202, jx512205, cmv26, gq396662, cmv25, cmv24, AY446894, gu179288, cmv32, gu179290, cmv31, cmv15, gq221975, cmv17, jx512199, kc519323
1934	jx512202, jx512205, cmv26, cmv25, cmv24, AY446894, gu179288, cmv32, cmv31, cmv15, gq221975, cmv17, jx512199, kc519323
1935	jx512202, jx512205, cmv25, cmv24, AY446894, gu179288, cmv32, cmv31, cmv15, gq221975, cmv17, jx512199, kc519323
1936	jx512205, gq221975, cmv17
1937	cmv25, cmv24, cmv31
1938	gq396663, jx512208, gq221974, cmv22, gu179289, cmv10, cmv12, kc519320, kc519322
1939	gq396663, jx512208, cmv22, gu179289, cmv12, kc519322
1940	gq396663, jx512208, gu179289, cmv12, kc519322
1941	gu179289, kc519322
1942	jx512203, kc519319, cmv14
1943	jx512200, jx512204, cmv14, kc519321
1944	jx512200, jx512203, jx512204, cmv14, kc519321
1945	jx512200, jx512203, jx512204, jx512207, gu179288, kc519319, cmv14, kc519321
1946	jx512201, jx512202, jx512205, jx512206, cmv26, gq396662, cmv25, AY446894, cmv32, gu179290, cmv36, cmv15, gq221975, cmv17, jx512199, kc519323
1947	jx512201, jx512202, jx512205, jx512206, cmv26, cmv25, AY446894, cmv32, gu179290, cmv36, cmv15, gq221975, cmv17, jx512199, kc519323
1948	gq466044, gq396663, jx512208, gq221974, cmv22, cmv24, cmv27, gu179289, cmv38, cmv31, cmv10, cmv11, cmv12, cmv13, kc519320, kf021605, kc519322, hq380895
1949	gq466044, gq396663, cmv22, cmv24, cmv27, gu179289, cmv38, cmv31, cmv11, cmv12, kf021605, kc519322, hq380895
1950	gq466044, gq396663, cmv24, gu179289, cmv38, cmv31, cmv12, kc519322
1951	gq466044, cmv24, cmv31
1952	cmv24, cmv31
1953	gq396663, gu179289, cmv38, cmv12, kc519322
1954	cmv22, cmv27, cmv11, kf021605, hq380895
1955	cmv22, cmv27, kf021605
1956	cmv22, kf021605
1957	jx512208, gq221974, cmv10, cmv13, kc519320
1958	jx512208, gq221974, cmv10, kc519320
1959	gu179288, kc519319
1960	cmv14, kc519321
1961	jx512200, jx512203, jx512204, kc519319, cmv14, kc519321
1962	jx512200, jx512203, jx512204, kc519319, cmv38, cmv14, kc519321
1963	jx512200, jx512203, gq396663, jx512204, gu179289, kc519319, cmv38, cmv12, cmv14, kc519322, kc519321
1964	jx512201, jx512202, gq466044, jx512205, jx512206, cmv26, cmv25, cmv24, AY446894, cmv32, gu179290, cmv31, cmv36, cmv13, cmv15, gq221975, cmv17, jx512199, kc519323
1965	jx512202, gq466044, jx512205, jx512206, cmv26, cmv25, cmv24, AY446894, cmv32, gu179290, cmv31, cmv36, cmv13, cmv15, gq221975, cmv17, jx512199, kc519323
1966	jx512202, gq466044, jx512205, jx512206, cmv26, cmv25, cmv24, AY446894, cmv32, gu179290, cmv31, cmv36, cmv15, gq221975, cmv17, jx512199, kc519323
1967	jx512208, gq396662, gq221974, jx512207, gu179288, cmv10, kc519320
1968	jx512208, gq396662, gq221974, cmv10, kc519320
1969	gq396663, gu179289, cmv12, kc519322
1970	gu179289, cmv12, kc519322
1971	jx512200, kc519322
1972	jx512201, jx512202, jx512205, jx512206, cmv26, gq396662, gu179288, gu179290, cmv15, gq221975, cmv17, jx512199, kc519323
1973	gq466044, gq396663, jx512208, jx512204, gq221974, cmv25, cmv24, AY446894, gu179289, cmv38, cmv32, cmv31, cmv36, cmv10, cmv12, cmv13, kc519320, kc519321
1974	gq466044, gq396663, jx512208, jx512204, gq221974, cmv25, cmv24, AY446894, gu179289, cmv38, cmv32, cmv31, cmv36, cmv10, cmv12, cmv13, kc519320
1975	gq466044, cmv25, AY446894, cmv38, cmv32, cmv36, cmv12
1976	gq466044, cmv38, cmv12
1977	cmv22, cmv11, hq380895
1978	jx512201, jx512202, jx512205, jx512206, gu179288, gu179290, gq221975, cmv17, jx512199, kc519323, kc519321
1979	jx512201, jx512205, jx512206
1980	jx512205, jx512206
1981	jx512202, gu179288, gu179290, gq221975, cmv17, jx512199, kc519323
1982	jx512203, gq466044, jx512204, cmv22, cmv25, cmv24, cmv27, AY446894, jx512207, gu179289, cmv38, cmv32, cmv31, cmv36, cmv11, cmv12, cmv14, kf021605, hq380895
1983	gq466044, jx512204, cmv22, cmv25, cmv24, cmv27, AY446894, jx512207, gu179289, cmv38, cmv32, cmv31, cmv36, cmv11, cmv12, cmv14, kf021605, hq380895
1984	gq466044, jx512204, cmv25, cmv24, AY446894, gu179289, cmv38, cmv32, cmv31, cmv36, cmv12
1985	cmv22, jx512207, cmv14
1986	jx512200, jx512202, gu179288, gu179290, gq221975, cmv17, jx512199, kc519323
1987	jx512200, jx512202, gu179288, kc519319, gu179290, cmv14, gq221975, cmv17, jx512199, kc519323
1988	jx512200, jx512202, cmv22, jx512207, gu179288, kc519319, gu179290, cmv14, gq221975, cmv17, jx512199, kc519323
1989	jx512200, jx512202, gq396663, cmv22, cmv27, jx512207, gu179288, kc519319, gu179290, cmv11, cmv14, gq221975, cmv17, kf021605, jx512199, kc519323
1990	jx512201, jx512205, jx512206, kc519321
1991	jx512203, cmv26, gq396662, gq221974, cmv10, cmv13, cmv15, kc519320, hq380895
1992	jx512203, cmv26, gq396662, gq221974, cmv10, cmv13, cmv15, kc519320
1993	jx512203, cmv26, gq396662, cmv13, cmv15
1994	gq466044, jx512208, jx512204, cmv25, cmv24, AY446894, gu179289, cmv38, cmv32, cmv31, cmv36, cmv12, kc519322
1995	jx512200, jx512203, kc519319, cmv14
1996	jx512201, jx512205, jx512206, gq396663, cmv27, kc519321
1997	jx512202, gu179290, gq221975, cmv17, jx512199, kc519323
1998	gq221975, cmv17
1999	cmv26, gq396662, cmv25, cmv32, cmv15
[truncated: 283 more rows]

## Sheet: bipart_PosteriorProb
bipart	RL1-1	RL8A-1	RL9A-1	RL10-1	RL11-1	RL13-1	RL13-2	UL1-1	UL2-1	UL4-1	UL5-1	UL6-1	UL7-1	UL8-1	UL8-2	UL9-1	UL9-2	UL10-1	UL11-1	UL11-2	UL13-1	UL13-2	UL14-1	UL15A-1	UL16-1	UL17-1	UL18-1	UL19-1	UL20-1	UL20-2	UL21A-1	UL22A-1	UL23-1	UL24-1	UL25-1	UL26-1	UL27-1	UL27-2	UL29-1	UL30-1	UL31-1	UL32-1	UL32-2	UL33-1	UL34-1	UL35-1	UL35-2	UL36-1	UL37-1
1	1	1	1	1	1	1	1	1	1	1	1	1	1	1	1	1	1	1	1	1	1	1	1	1	1	1	1	1	1	1	1	1	1	1	1	1	1	1	1	1	1	1	1	1	1	1	1	1	1
2	1	1	1	1	1	0	0	1	1	1	1	1	0	0	0	1	1	1	1	1	1	1	1	1	1	1	1	1	1	1	1	1	1	1	1	1	1	1	1	1	1	1	1	1	1	1	1	1	1
3	1	1	1	1	1	0	0	1	1	1	1	1	0	0	0	1	1	1	1	1	1	1	1	1	1	1	1	1	1	1	1	1	1	1	1	1	1	1	1	1	1	1	1	1	1	1	1	1	1
4	1	0	0	0	0	0	0	0	0	0	0	0	0	0	0	0	0	0	0	0	0	0	0	0	0	0	0	0	0	0	0	0	0	0	1	0.188	0.088	0.192	0.032	0	0	0	0	0	0	0	0	0	0.026
5	1	0	0	0	0	0	0	0	0	0	0	0	0	0	0	0	0	0	0	0	0	0	0	0	0	0	0	0	0	0	0	0	0	0	0	0	0	0	0	0	0	0	0	0	0	0	0	0	0
6	1	0	0	0	0	0	0	0	0	0	0	0	0	0	0	0	0	0	0	0	0	0	0	0	0	0	0	0	0	0	0	0	0	0	0	0	0	0	0	0	0	0	0	0	0	0	0	0	0
7	0.845	0	0	0	0	0	0	0	0	0	0	0	0	0	0	0	0	0	0	0	0	0	0	0	0	0	0	0	0	0	0	0	0	0	0	0	0	0	0	0	0	0	0	0	0	0	0	0	0
8	0.966	0	0	0	0	0	0	0	0	0	0	0	0	0	0	0	0	0	0	0	0	0	0	0	0	0	0	0	0	0	0	0	0	0	0	0	0	0	0	0	0	0	0	0	0	0	0	0	0
9	1	0	0	0	0	0	0	0	0	0	0	0	0	0	0	0	0	0	0	0	0	0	0	0	0	0	0	0	0	0	0	0	0	0	0	0	0	0	0	0	0	0	0	0	0	0	0	0	0
10	0.754	0	0	0	0	0	0	0	0	0	0	0	0	0	0	0	0	0	0	0	0	0	0	0	0	0	0	0	0	0	0	0	0	0	0	0	0	0	0	0	0	0	0	0	0	0	0	0	0
11	1	1	1	1	1	0	0	1	1	1	1	1	0	0	0	1	1	1	1	1	1	1	1	1	1	1	1	1	1	1	1	1	1	1	1	1	1	1	1	1	1	1	1	1	1	1	1	1	1
12	0.937	0	0	0	0	0	0	0	0	0	0	0	0.119	0.114	0	0	0	0	0	0.012	0	0	0	0	0.06	0.034	0.064	0.051	0.108	0.11	0.068	0.06	0.04	0.024	0	0.049	0.044	0.057	0.07	0.023	0	0	0	0	0	0	0	0	0
13	1	1	1	1	1	0	0	1	1	1	1	1	0	0	0	1	1	1	1	1	1	1	1	1	1	1	1	1	1	1	1	1	1	1	1	1	1	1	1	1	1	1	1	1	1	1	1	1	1
14	1	1	1	1	1	0	0	1	1	1	1	1	0	0	0	1	1	1	1	1	1	1	1	1	1	1	1	1	1	1	1	1	1	1	1	1	1	1	1	1	1	1	1	1	1	1	1	1	1
15	0.627	0	0	0	0	0	0	0	0	0	0	0	0	0	0	0	0	0	0	0	0	0	0	0	0	0	0	0	0	0	0	0	0	0	0	0	0	0	0	0	0	0	0	0	0	0	0	0	0
16	1	0.866	0.037	0.905	0.162	0	0	0	0.342	0.727	0.736	0	0	0	0	0.076	0.089	0.944	0.964	1	0	0	0	0	0	0.029	0	0	0	0	0	0	0	0	0	0	0	0	0	0	0	0	0	0	0.731	0	0	0	0.073
17	1	1	1	1	1	0	0	1	1	1	1	1	0	0	0	1	1	1	1	1	1	1	1	1	1	1	1	1	1	1	1	1	1	1	1	1	1	1	1	1	1	1	1	1	1	1	1	1	1
18	1	1	1	1	1	0	0	1	1	1	1	1	0	0	0	1	1	1	1	1	1	1	1	1	1	1	1	1	1	1	1	1	1	1	1	1	1	1	1	1	1	1	1	1	1	1	1	1	1
19	1	1	1	1	1	0	0	1	1	1	1	1	0	0	0	1	1	1	1	1	1	1	1	1	1	1	1	1	1	1	1	1	1	1	1	1	1	1	1	1	1	1	1	1	1	1	1	1	1
20	1	0	0	0	0	0	0	0	0	0	0	0	0	0	0	0	0	0	0	0	0	0	0	0	0	0	0	0	0	0	0	0	0	0	0	0	0	0	0	0	0	0	0	0	0	0	0	0	0
21	1	0	0	0	0	0	0	0	0	0	0	0	0	0	0	0	0	0	0	0	0	0	0	0	0	0	0	0	0	0	0	0	0	0	0	0	0	0	0	0	0	0	0	0	0	0	0	0	0
22	0.92	0	0	0	0	0	0	0	0	0	0	0	0	0	0	0	0	0	0	0	0	0	0	0	0	0	0	0	0	0	0	0	0	0	0	0	0	0	0	0	0	0	0	0	0	0	0	0	0
23	1	1	1	1	1	0	0	1	1	1	1	1	0	0	0	1	1	1	1	1	1	1	1	1	1	1	1	1	1	1	1	1	1	1	1	1	1	1	1	1	1	1	1	1	1	1	1	1	1
24	0.969	0	0	0	0	0	0	0	0	0	0	0	0	0	0	0	0	0	0	0	0	0	0	0.051	0	0.167	0	0	0	0	0.071	0	0	0	0	0	0	0	0	0	0	0	0	0	0	0	0.028	0	0
25	1	1	1	1	1	0	0	1	1	1	1	1	0	0	0	1	1	1	1	1	1	1	1	1	1	1	1	1	1	1	1	1	1	1	1	1	1	1	1	1	1	1	1	1	1	1	1	1	1
26	1	1	1	1	1	0	0	1	1	1	1	1	0	0	0	1	1	1	1	1	1	1	1	1	1	1	1	1	1	1	1	1	1	1	1	1	1	1	1	1	1	1	1	1	1	1	1	1	1
27	1	1	1	1	1	0	0	1	1	1	1	1	0	0	0	1	1	1	1	1	1	1	1	1	1	1	1	1	1	1	1	1	1	1	1	1	1	1	1	1	1	1	1	1	1	1	1	1	1
28	1	1	1	1	1	0	0	1	1	1	1	1	0	0	0	1	1	1	1	1	1	1	1	1	1	1	1	1	1	1	1	1	1	1	1	1	1	1	1	1	1	1	1	1	1	1	1	1	1
29	1	1	1	1	1	0	0	1	1	1	1	1	0	0	0	1	1	1	1	1	1	1	1	1	1	1	1	1	1	1	1	1	1	1	1	1	1	1	1	1	1	1	1	1	1	1	1	1	1
30	1	0	0	0	0	0.017	0	0	0	0	0	0	0	0	0	0	0	0	0	0	0	0	0	0	0	0	0	0	0	0	0	0	0	0	0	0	0	0	0	0	0	0	0	0	0	0	0	0	0
31	1	1	1	1	1	0	0	1	1	1	1	1	0	0	0	1	1	1	1	1	1	1	1	1	1	1	1	1	1	1	1	1	1	1	1	1	1	1	1	1	1	1	1	1	1	1	1	1	1
32	1	1	1	1	1	0	0	1	1	1	1	1	0	0	0	1	1	1	1	1	1	1	1	1	1	1	1	1	1	1	1	1	1	1	1	1	1	1	1	1	1	1	1	1	1	1	1	1	1
33	1	1	1	1	1	0	0	1	1	1	1	1	0	0	0	1	1	1	1	1	1	1	1	1	1	1	1	1	1	1	1	1	1	1	1	1	1	1	1	1	1	1	1	1	1	1	1	1	1
34	1	1	1	1	1	0	0	1	1	1	1	1	0	0	0	1	1	1	1	1	1	1	1	1	1	1	1	1	1	1	1	1	1	1	1	1	1	1	1	1	1	1	1	1	1	1	1	1	1
35	1	1	1	1	1	0	0	1	1	1	1	1	0	0	0	1	1	1	1	1	1	1	1	1	1	1	1	1	1	1	1	1	1	1	1	1	1	1	1	1	1	1	1	1	1	1	1	1	1
36	1	0	0	0	0	0	0	0	0	0	0	0	0	0	0	0	0	0	0	0	0	0	0	0	0	0	0	0	0	0	0	0	0	0	0	0	0	0	0	0	0	0	0	0	0	0	0	0	0
37	1	1	1	1	1	0	0	1	1	1	1	1	0	0	0	1	1	1	1	1	1	1	1	1	1	1	1	1	1	1	1	1	1	1	1	1	1	1	1	1	1	1	1	1	1	1	1	1	1
38	1	1	1	1	1	0	0	1	1	1	1	1	0	0	0	1	1	1	1	1	1	1	1	1	1	1	1	1	1	1	1	1	1	1	1	1	1	1	1	1	1	1	1	1	1	1	1	1	1
39	1	1	1	1	1	0	0	1	1	1	1	1	0	0	0	1	1	1	1	1	1	1	1	1	1	1	1	1	1	1	1	1	1	1	1	1	1	1	1	1	1	1	1	1	1	1	1	1	1
40	0.929	0	0	0	0	0	0	0	0	0	0	0	0	0	0	0	0	0	0	0	0	0.045	0	0	0	0	0	0	0	0	0	0.058	0	0	0	0	0	0	0	0	0	0	0	0	0	0	0	0	0
41	1	1	1	1	1	0	0	1	1	1	1	1	0	0	0	1	1	1	1	1	1	1	1	1	1	1	1	1	1	1	1	1	1	1	1	1	1	1	1	1	1	1	1	1	1	1	1	1	1
42	1	1	1	1	1	0	0	1	1	1	1	1	0	0	0	1	1	1	1	1	1	1	1	1	1	1	1	1	1	1	1	1	1	1	1	1	1	1	1	1	1	1	1	1	1	1	1	1	1
43	1	1	1	1	1	0	0	1	1	1	1	1	0	0	0	1	1	1	1	1	1	1	1	1	1	1	1	1	1	1	1	1	1	1	1	1	1	1	1	1	1	1	1	1	1	1	1	1	1
44	1	1	1	1	1	0	0	1	1	1	1	1	0	0	0	1	1	1	1	1	1	1	1	1	1	1	1	1	1	1	1	1	1	1	1	1	1	1	1	1	1	1	1	1	1	1	1	1	1
45	1	1	1	1	1	0	0	1	1	1	1	1	0	0	0	1	1	1	1	1	1	1	1	1	1	1	1	1	1	1	1	1	1	1	1	1	1	1	1	1	1	1	1	1	1	1	1	1	1
46	1	0	0	0	0	0	0	0	0	0	0	0	0	0	0	0.094	0	0	0	0	0	0	0	0	0	0.117	0	0	0	0	0	0	0	0	0	0	0	0	0	0	0	0	0	0	0	0	0	0	0
47	1	1	1	1	1	0	0	1	1	1	1	1	0	0	0	1	1	1	1	1	1	1	1	1	1	1	1	1	1	1	1	1	1	1	1	1	1	1	1	1	1	1	1	1	1	1	1	1	1
48	1	1	1	1	1	0	0	1	1	1	1	1	0	0	0	1	1	1	1	1	1	1	1	1	1	1	1	1	1	1	1	1	1	1	1	1	1	1	1	1	1	1	1	1	1	1	1	1	1
49	1	0	0	0	0	0	0	0	0	0	0	0	0	0	0	0	0	0	0	0	0	0	0	0	0	0	0	0	0	0	0	0	0	0	0	0	0	0	0	0	0	0	0	0	0	0	0	0	0
50	0.581	0	0	0	0	0	0	0	0	0	0	0	0	0	0	0	0	0	0	0	0	0	0	0	0	0	0	0	0	0	0	0	0	0	0	0	0	0	0	0	0	0	0	0	0	0	0	0	0
51	0.639	0	0	0	0	0	0	0	0	0	0	0	0	0	0	0	0	0	0	0	0	0	0	0	0	0	0	0	0	0	0	0	0	0	0	0	0	0	0	0	0	0	0	0	0	0	0	0	0
52	0.935	0	0	0	0	0	0	0	0	0	0	0	0	0	0	0	0	0	0	0	0	0	0	0	0	0	0	0	0	0	0	0	0	0	0	0	0	0	0	0	0	0	0	0	0	0	0	0	0
53	0.961	0	0	0	0	0	0	0	0	0	0	0	0	0	0	0	0	0	0	0	0	0	0	0	0	0	0	0	0	0	0	0	0	0	0	0	0	0	0	0	0	0	0	0	0	0	0	0	0
54	1	1	1	1	1	0	0	1	1	1	1	1	0	0	0	1	1	1	1	1	1	1	1	1	1	1	1	1	1	1	1	1	1	1	1	1	1	1	1	1	1	1	1	1	1	1	1	1	1
55	1	1	1	1	1	0	0	1	1	1	1	1	0	0	0	1	1	1	1	1	1	1	1	1	1	1	1	1	1	1	1	1	1	1	1	1	1	1	1	1	1	1	1	1	1	1	1	1	1
56	1	1	1	1	1	0	0	1	1	1	1	1	0	0	0	1	1	1	1	1	1	1	1	1	1	1	1	1	1	1	1	1	1	1	1	1	1	1	1	1	1	1	1	1	1	1	1	1	1
57	1	1	1	1	1	0	0	1	1	1	1	1	0	0	0	1	1	1	1	1	1	1	1	1	1	1	1	1	1	1	1	1	1	1	1	1	1	1	1	1	1	1	1	1	1	1	1	1	1
58	1	1	1	1	1	0	0	1	1	1	1	1	0	0	0	1	1	1	1	1	1	1	1	1	1	1	1	1	1	1	1	1	1	1	1	1	1	1	1	1	1	1	1	1	1	1	1	1	1
59	1	0	0	0	0	0	0	0	0	0	0	0.343	0	0	0	0	0	0	0	0	0	0	0	0	0	0	0	0	0	0	0	0	0	0	0	0	0	0	0	0	0	0	0	0	0	0	0	0	0.022
60	1	1	1	1	1	0	0	1	1	1	1	1	0	0	0	1	1	1	1	1	1	1	1	1	1	1	1	1	1	1	1	1	1	1	1	1	1	1	1	1	1	1	1	1	1	1	1	1	1
61	1	1	1	1	1	0	0	1	1	1	1	1	0	0	0	1	1	1	1	1	1	1	1	1	1	1	1	1	1	1	1	1	1	1	1	1	1	1	1	1	1	1	1	1	1	1	1	1	1
62	1	1	1	1	1	0	0	1	1	1	1	1	0	0	0	1	1	1	1	1	1	1	1	1	1	1	1	1	1	1	1	1	1	1	1	1	1	1	1	1	1	1	1	1	1	1	1	1	1
63	1	0	0.034	0	0	0	0	0	0	0	0	0	0.183	0.194	0	0	0	0	0	0	0	0	0	0	0	0	0	0	0	0	0	0	0	0	0	0	0	0	0.051	0.911	0.308	0	0.978	0	0.837	0.644	0.033	0	0
64	1	1	1	1	1	0	0	1	1	1	1	1	0	0	0	1	1	1	1	1	1	1	1	1	1	1	1	1	1	1	1	1	1	1	1	1	1	1	1	1	1	1	1	1	1	1	1	1	1
65	1	1	1	1	1	0	0	1	1	1	1	1	0	0	0	1	1	1	1	1	1	1	1	1	1	1	1	1	1	1	1	1	1	1	1	1	1	1	1	1	1	1	1	1	1	1	1	1	1
66	1	1	1	1	1	0	0	1	1	1	1	1	0	0	0	1	1	1	1	1	1	1	1	1	1	1	1	1	1	1	1	1	1	1	1	1	1	1	1	1	1	1	1	1	1	1	1	1	1
67	1	1	1	1	1	0	0	1	1	1	1	1	0	0	0	1	1	1	1	1	1	1	1	1	1	1	1	1	1	1	1	1	1	1	1	1	1	1	1	1	1	1	1	1	1	1	1	1	1
68	0.33	0.117	0.326	0.949	0	0	0	0	0	0	0	0	0	0	0	0	0	0	0	0	0	0	0	0	0	0	0	0	0	0	0.057	0	0	0	0.332	0.206	0.147	0.192	0.097	0.018	0.075	0.092	0.204	0.086	0.128	0.207	0.333	0.931	0.083
69	0	0.056	0.941	1	0	0	0	0	0	0	0	0	0	0	0	0	0	0	0	0	0	0	0	0	0	0	0	0	0	0	0	0	0	0	0	0	0	0	0	0	0	0	0	0	0	0	0	0	0.02
70	0	0	0	1	0	0	0	0	0	0	0	0	0	0	0	0	0	0	0	0	0	0	0	0	0	0	0	0	0	0	0	0	0	0	0	0	0	0	0	0	0	0	0	0	0	0	0	0	0
71	0	0	0	0.624	0	0	0	0	0	0	0	0	0	0	0	0	0	0	0	0	0	0	0	0	0	0	0	0	0	0	0	0	0	0	0	0	0	0	0	0	0	0	0	0	0	0	0	0	0
72	0	0	0	0.997	0	0	0	0	0	0	0	0	0	0	0	0	0	0	0	0	0	0	0	0	0	0	0	0	0	0	0	0	0	0	0	0	0	0	0	0	0	0	0	0	0	0	0	0	0
73	0	0	0	0.906	0	0	0	0	0	0	0	0	0	0	0	0	0	0	0	0	0	0	0	0	0	0	0	0	0	0	0	0	0	0	0	0	0	0	0	0	0	0	0	0	0	0	0	0	0
74	0	0.127	0.112	1	0	0	0	0	0	0	0	0	0	0	0	0	0	0	0	0	0	0	0	0	0	0	0	0	0	0	0	0	0	0	0	0	0	0	0	0	0	0	0	0	0	0	0	0	0
75	0	0.083	0.921	0.993	0.999	0	0	0	0.847	0.999	1	0	0	0	0	0.351	0.016	0.976	0.976	1	0.989	0	0	0	0	0	0	0	0	0	0	0	0	0	0	0	0	0	0	0	0	0	0	0	0	0	0	0	0.132
76	0	0	0.034	1	0	0	0	0	0	0	0	0	0	0	0	0	0	0	0	0	0	0	0	0	0	0	0	0	0	0	0	0	0	0	0	0	0	0	0	0	0	0	0	0	0	0	0	0	0
77	0	0	0	0.998	0	0	0	0	0	0	0	0	0	0	0	0	0	0	0	0	0	0	0	0	0	0	0	0	0	0	0	0	0	0	0	0	0	0	0	0	0	0	0	0	0	0	0	0	0
78	0	0	0	0.839	0	0	0	0	0	0	0	0	0	0	0	0	0	0	0	0	0	0	0	0	0	0	0	0	0	0	0	0	0	0	0	0	0	0	0	0	0	0	0	0	0	0	0	0	0
79	0	0	0	0.658	0	0	0	0	0	0	0	0	0	0	0	0	0	0	0	0	0	0	0	0	0	0	0	0	0	0	0	0	0	0	0	0	0	0	0	0	0	0	0	0	0	0	0	0	0
80	0	0	0	1	1	0	0	0	0	0	0.017	0	0	0	0	0	0	1	0.941	0.912	0	0	0.032	0.032	0.031	0	0	0	0	0	0	0	0	0	0	0	0	0	0	0	0	0	0	0	0	0	0	0	0
81	0	0	0	0.604	0.179	0	0	0	0.017	0.999	0.116	0	0	0	0	0.861	0.824	0.834	0.138	0.138	0.012	0	0.024	0.022	0.019	0	0.062	0.754	0.038	0.014	0.14	0	0	0	0	0	0	0	0	0	0	0	0	0	0	0	0	0	0
82	0	0	0	1	0.967	0.309	0.85	0	0	0	0	0	0	0	0	0	0	0	0	0.054	0	0	0	0	0	0	0	0.045	0.142	0	0.01	0	0	0	0	0	0.05	0.064	0.068	0.027	0	0	0	0	0	0	0	0	0
83	0	0.724	0.039	1	0	0	0	0	0	0	0	0	0	0	0	0	0	0	0	0	0	0	0.093	0.023	0	0	0	0	0	0	0	0	0.109	0	0	0	0	0	0	0	0.066	0.027	0.916	0	0	0	0.024	0	0
84	0	0	0.04	1	0	0	0	0	0	0	0	0	0	0	0	0	0	0	0	0	0	0	0	0	0	0	0	0	0	0	0	0	0	0	0	0	0	0	0	0.011	0	0	0	0	0	0	0	0	0
85	0	0.112	0.998	0.999	0.999	0	0	0	1	1	0.915	0	0	0	0	0.194	0.094	0.033	0	0	0.207	0	0	0	0	0	0	0	0	0	0	0	0	0	0	0	0	0	0	0.011	0	0	0	0	0	0	0	0	0
86	0	0	0	0.998	0	0	0	0	0	0	0	0	0	0	0	0	0	0	0	0	0	0	0	0	0	0	0	0	0	0	0	0	0	0	0	0	0	0	0	0	0	0	0	0	0	0	0	0	0
87	0.052	0.987	0.859	0.894	0	0	0	0	0	0	0	0	0	0	0	0	0	0	0	0	0	0	0	0	0	0	0	0	0	0	0	0	0	0	0	0	0	0	0	0	0	0	0	0	0	0	0	0	0
88	0	0.01	0	0.729	0	0	0	0	0	0	0	0	0	0	0	0	0	0	0	0	0	0	0	0	0	0	0	0	0	0	0	0	0	0	0	0	0	0	0	0	0	0	0	0	0	0	0	0	0
89	0	0.03	0.039	1	0.937	0	0	0	0	0	0	0	0	0	0.195	0	0	0	0	0	0.14	0.12	0	0	0	0.804	0	0.199	0	0	0.798	0.209	1	0.029	0.74	0	0.678	0.022	0.658	0	0	0	0	0	0	0	0	0	0
90	0	0	0	0	0.68	0	0	0	0	0	0	0	0	0	0	0	0	0	0	0	0	0	0	0	0	0	0	0	0	0	0	0	0	0	0	0	0	0	0	0	0	0	0	0	0	0	0	0	0
91	0	0	0	0	0.987	0	0	0	0	0	0	0	0	0	0	0	0	0	0	0	0	0	0	0	0	0	0	0	0	0	0	0	0	0	0	0	0	0	0	0	0	0	0	0	0	0	0	0	0
92	0	0	0	0	0.977	0	0	0	0.019	0	0	0	0	0	0	0	0	0	0	0	0	0	0	0	0	0	0	0	0	0	0	0	0	0	0	0	0	0	0	0	0	0	0	0	0	0	0	0	0
93	0	0	0	0	1	0	0	0	0	0	0	0	0	0	0	0.308	0	0	0.338	0.25	0	0	0	0	0	0	0	0	0	0	0	0	0	0	0	0	0	0	0	0	0	0	0	0	0	0	0	0	0
94	0	0	0	0	0.715	0	0	0	0	0	0	0	0	0	0	0	0	0	0	0	0	0	0	0	0	0	0	0	0	0	0	0	0	0	0	0	0	0	0	0	0	0	0	0	0	0	0	0	0
95	0	0	0	0	0.91	0	0	0	0	0	0	0	0	0	0	0	0	0	0	0	0	0	0	0	0	0	0	0	0	0	0	0	0	0	0	0	0	0	0	0	0	0	0	0	0	0	0	0	0
96	0	0	0	0	0.998	0.991	1	0	0.19	0	0	0	0	0	0	0	0	0	0	0	0	0	0	0	0	0	0	0	0	0	0	0	0	0	0	0	0	0	0	0	0	0	0	0	0	0	0	0	0
97	0.111	0.326	0.315	0.353	0.999	0.209	0.305	0	0.083	0.088	0.085	0	0	0	0	0.103	0.091	0.199	0.108	0.316	0	0	0	0	0	0	0	0	0	0	0	0	0	0	0	0	0	0	0	0	0.036	0	0.046	0	0	0	0	0	0
98	0	0.156	0	0.076	0.958	0	0	0	0.214	0.191	0.876	0	0	0	0	0.315	0.032	0.091	0.024	0.022	0.208	0.042	0.132	0.166	0.085	0.015	0	0	0	0	0	0.012	0	0	0	0	0	0.014	0	0	0	0	0	0	0	0	0	0	0
99	0	0.282	0.036	0.131	0.977	0.132	0.181	0	0.199	0.202	0.311	0	0	0	0	0.976	0.092	0.999	0.092	0.084	0.198	0.107	0.158	0.184	0.139	0.073	0.079	0.062	0.122	0.94	0.894	0.053	0.046	0.189	1	0.065	0.052	0.059	0	0	0	0	0	0	0	0	0	0	0
100	0	0	0	0	0.76	0	0	0	0	0	0	0	0	0	0	0	0	0	0	0	0	0	0	0	0	0	0	0	0	0	0	0	0	0	0	0	0	0	0	0	0	0	0	0	0	0	0	0	0
101	0	0	0.039	0	0.846	0	0	0	0	0	0	0	0	0	0	0	0	0	0	0	0	0	0	0	0	0.037	0	0.047	0	0	0	0	0.111	0	0	0	0	0	0	0	0	0	0	0	0.049	0	0	0	0
102	0	0.013	0	0.08	0.936	0	0	0	0.912	0.966	0.94	0	0	0	0	0.022	0.028	0.088	0.087	0.998	0	0	0	0	0	0	0	0	0	0	0	0	0	0	0	0	0	0	0	0	0	0.011	0.036	0.057	0	0	0	0	0
103	0	0	0	0	1	0	0	0	0.027	0.029	0.025	0	0	0	0	0.028	0.014	0.885	0.045	0.019	0	0	0.056	0.85	0	0	0	0	0	0	0	0	0	0	0	0	0	0	0	0	0	0	0	0	0	0	0	0	0
104	0	0	0	0	0.933	0.142	0.018	0	0.092	0.103	0.084	0	0.093	0.097	0.103	0.074	0.101	0.318	0.1	0	0	0	0	0.323	0	0	0	0	0	0	0.076	0	0	0	0	0	0	0	0	0	0	0	0	0	0	0	0	0	0
105	0	0	0	0	0.682	0	0	0	0	0	0	0	0	0	0	0	0	0	0	0	0	0	0	0	0	0	0	0	0	0	0	0	0	0	0	0	0	0	0	0	0	0	0	0	0	0	0	0	0
106	0	0	0	0	0.797	0	0	0	0	0	0	0	0	0	0	0	0	0	0	0	0	0	0	0	0	0	0	0	0	0	0	0	0	0	0	0	0	0	0	0	0	0	0	0	0	0	0	0	0
107	0	0	0	0	1	0	0	0	0	0	0.032	0	0	0	0	0	0	0	0	0	0	0	0	0	0	0	0	0	0	0	0	0	0	0	0	0	0	0	0	0	0	0	0	0	0	0	0	0	0
108	0	0	0	0	0	0	0	0	0.144	0.138	0.11	0	0	0	0	0	0	0.01	0	0	0.011	0.113	0.023	0	0	0	0	0	0	0	0	0	0	0	0	0	0	0	0	0	0	0	0	0	0	0	0.036	0	0
109	0	0	0	0	0	0	0	0	0	0	0	0	0	0	0	0	0	0	0	0	0	0	0	0	0	0	0	0	0	0	0	0	0	0	0	0	0	0	0	0	0	0	0	0	0	0	0	0	0
110	0	0	0	0	0	0	0	0	0	0	0	0	0	0	0	0	0	0	0	0	0	0	0	0	0	0	0	0	0	0	0	0	0	0	0	0	0	0	0	0	0	0	0	0	0	0	0	0	0
111	0	0	0	0	0	0	0	0	0	0	0	0	0	0	0	0	0	0	0	0	0	0	0	0	0	0	0	0	0	0	0	0	0	0	0	0	0	0	0	0	0	0	0	0	0	0	0	0	0
112	0	0	0	0	0	0	0	0	0	0	0	0	0	0	0	0	0	0	0	0	0	0	0	0	0	0	0	0	0	0	0	0	0	0	0	0	0	0	0	0	0	0	0	0	0	0	0	0	0
113	0	0	0	0	0	0	0	0	1	1	0.989	0	0	0	0	0	0	0	0	0	0	0	0	0	0	0	0	0	0	0	0	0	0	0	0	0	0	0	0	0	0	0	0	0	0	0	0	0	0
114	0	0	0	0	0.397	0	0	0	1	0	0	0	0	0	0	0	0	0	0	0	0	0	0	0	0	0	0	0	0	0	0	0	0	0	0	0	0	0	0	0	0	0	0	0	0	0	0	0	0
115	0	0	0	0.036	0	0	0	0	0	0	0.475	0	0	0	0	0	0	0	0	0	0	0	0	0	0	0	0	0	0	0	0	0	0	0	0	0	0	0	0	0	0	0	0	0	0	0	0	0	0
116	0	0	0	0	0	0	0	0	0.027	0.309	0.681	0	0	0	0	0	0	0	0	0	0	0	0	0	0	0	0	0	0	0	0	0	0	0	0	0	0	0	0	0	0	0	0	0	0	0	0	0	0
117	0	0	0	0	0	0	0	0	0.077	0	0	0	0	0	0	0	0	0	0	0	0	0	0	0	0	0	0	0	0	0	0	0	0	0	0	0	0	0	0	0	0	0	0	0	0	0	0	0	0
118	0	0	0	0	0	0	0	0	0.208	0	1	0	0	0	0	0	0	0	0	0	0	0	0	0	0	0	0	0	0	0	0	0	0	0	0	0	0	0	0	0	0	0	0	0	0	0	0	0	0
119	0	0	0	0	0	0	0	0	0	0	0	0	0	0	0	0	0	0	0	0	0	0	0	0	0	0	0	0	0	0	0	0	0	0	0	0	0	0	0	0	0	0	0	0	0	0	0	0	0
120	0	0.057	0	0.02	0	0	0	0	1	0	0	0	0	0	0	0.08	0.086	0	0	0.015	0	0	0	0	0.066	0.027	0	0	0	0	0	0	0	0	0	0	0	0	0	0.022	0.081	0.092	0.2	0.074	0	0	0	0	0
121	0	0	0	0	0	0	0	0	0	0	0	0	0	0	0	0	0	0	0	0	0	0	0	0	0	0	0	0	0	0	0	0	0	0	0	0	0	0	0	0	0	0	0	0	0	0	0	0	0
122	0	0	0	0	0	0	0	0	0	0.894	0.805	0	0	0	0	0	0	0	0	0	0	0	0	0	0	0	0	0	0	0	0	0	0	0	0	0	0	0	0	0	0	0	0	0	0	0	0	0	0
123	0	0	0	0	0	0	0	0	0	0	0	0	0	0	0	0	0	0	0	0	0	0	0	0	0	0	0	0	0	0	0	0	0	0	0	0	0	0	0	0	0	0	0	0	0	0	0	0	0
124	0	0	0	0	0	0	0	0	0	0	0	0	0	0	0	0	0	0	0	0	0	0	0	0	0	0	0	0	0	0	0	0	0	0	0	0	0	0	0	0	0	0	0	0	0	0	0	0	0
125	0	0	0	0	0.117	0	0	0	0.995	0.707	0	0	0	0	0	0	0.027	0.138	0.139	0.225	0	0	0	0	0	0	0	0	0	0	0	0	0	0	0	0	0	0	0	0	0	0	0	0	0	0	0	0	0
126	0	0	0	0	0	0.252	0.854	0	0.025	0.031	0.025	0	0	0	0	0.038	0.011	0.188	0	0	0	0	0	0	0	0	0	0	0	0	0	0	0	0	0	0	0	0	0	0	0	0	0	0	0	0	0	0	0
127	0	0	0	0	0.019	0	0	0	0	0	0	0	0	0	0	0	0	0	0	0	0	0	0	0	0	0	0	0	0	0	0	0	0	0	0	0	0	0	0	0	0	0	0	0	0	0	0	0	0
128	0	0	0	0	0	0	0	0	0.02	0.018	0.015	0	0	0	0	0.016	0	0	0.046	0	0	0	0	0	0	0	0	0	0	0	0	0	0	0	0	0	0	0	0	0	0	0	0	0	0	0	0	0	0
129	0	0	0	0	0	0	0	0	0.03	0.033	0.022	0	0	0	0	0.031	0	0	0.045	0	0	0	0	0	0	0	0	0	0	0	0	0	0	0	0	0	0	0	0	0	0	0	0	0	0	0	0	0	0
130	0	0	0	0	0	0	0	0	1	0.943	0.545	0	0	0	0	1	0.873	0.929	0	0	0	0	0	0	0	0	0	0	0	0	0	0	0	0	0	0	0	0	0	0	0	0	0	0	0	0	0	0	0
131	0	0	0	0	0	0	0	0	0	0	0	0	0	0	0	0	0	0	0	0	0	0	0	0	0	0	0	0	0	0	0	0	0	0	0	0	0	0	0	0	0	0	0	0	0	0	0	0	0
132	0	0	0	0	0	0	0	0	0.53	0	0	0	0	0	0	0	0	0	0	0	0	0	0	0	0	0	0	0	0	0	0	0	0	0	0	0	0	0	0	0	0	0	0	0	0	0	0	0	0
133	0	0	0	0	0	0	0	0	1	0.27	0	0	0	0	0	0	0	0	0	0	0	0	0	0	0	0	0	0	0	0	0	0	0	0	0	0	0	0	0	0	0	0	0	0	0	0	0	0	0
134	0	0	0	0	0	0.201	1	0	0.152	0.14	0.018	0	0	0	0	0	0	0	0	0	0	0	0	0	0	0	0	0	0	0	0	0	0	0	0	0	0	0	0	0	0	0	0	0	0	0	0	0	0
135	0	0	0	0	0.492	0.186	0.34	0	0.083	0.928	0.175	0	0	0	0.966	0	0	0	0	0	0	0	0	0	0	0	0	0.013	0	0	0	0	0	0	0	0	0	0	0	0	0	0	0	0	0	0	0	0	0
136	0	0	0	0	0	0	0	0	1	0	0	0	0	0	0	0	0	0	0	0	0	0	0	0	0	0	0	0	0	0	0	0	0	0	0	0	0	0	0	0	0	0	0	0	0	0	0	0	0
137	0	0	0	0	0	0	0	0	0	0	0	0	0	0	0	0	0	0	0	0	0	0	0	0	0	0	0	0	0	0	0	0	0	0	0	0	0	0	0	0	0	0	0	0	0	0	0	0	0
138	0	0	0	0	0	0	0	0	1	0.961	0.99	0	0	0	0	0	0.023	0.029	0.022	0	0	0	0	0	0	0	0	0	0	0	0	0	0	0	0	0	0	0	0	0	0	0	0	0	0	0	0	0	0
139	0	0	0	0	0	0	0	0	0.913	0	0	0	0	0	0	0	0	0	0	0	0	0	0	0	0	0	0	0	0	0	0	0	0	0	0	0	0	0	0	0	0	0	0	0	0	0	0	0	0
140	0	0	0	0	0	0	0	0	0.503	0	0	0	0	0	0	0	0	0	0	0	0	0	0	0	0	0	0	0	0	0	0	0	0	0	0	0	0	0	0	0	0	0	0	0	0	0	0	0	0
141	0	0	0	0	0.013	0	0	0	0.996	1	0	0	0	0	0	0	0	0	0	0	0	0	0	0	0	0	0	0	0	0	0	0	0	0	0	0	0	0	0	0	0	0	0	0	0	0	0	0	0
142	0	0	0.043	0	0	0	0	0	0.994	0	0	0	0	0	0	0.028	0.224	0	0	0	0	0	0	0	0	0	0	0	0	0	0	0	0	0	0	0	0	0.019	0	0	0	0	0	0	0	0	0	0	0
143	0	0	0	0	0	0	0	0	0.625	0.385	1	0	0	0	0	0	0	0	0	0	0	0	0	0	0	0	0	0	0	0	0	0	0	0	0	0	0	0	0	0	0	0	0	0	0	0	0	0	0
144	0	0	0	0	0.017	0.325	0.084	0	1	0	0.338	0	0	0	0	0	0	0	0	0	0	0	0	0	0	0.12	0	0	0	0	0	0	0	0	0	0	0	0	0	0.025	0	0	0	0	0	0	0	0	0
145	0	0	0	0	0.245	0.186	0.34	0	0.142	0.974	0.191	0	0	0	0.966	0	0.92	1	0.999	0.986	1	0.18	0.62	0.201	0.847	0.197	0.986	0.999	0.091	0.954	0.059	0.324	0	0	0	0	0	0	0	0.024	0	0	0	0	0	0	0	0	0
146	0	0	0	0	0	0	0	0	0	0.729	0	0	0	0	0	0	0	0	0	0	0	0	0	0	0	0	0	0	0	0	0	0	0	0	0	0	0	0	0	0	0	0	0	0	0	0	0	0	0
147	0	0	0	0	0	0	0	0	0.025	0.988	0.24	0	0	0	0	0	0	0	0	0	0	0	0	0	0	0	0	0	0	0	0	0	0	0	0	0	0	0	0	0	0	0	0	0	0	0	0	0	0
148	0	0	0	0	0	0	0	0	0	0.999	0	0	0	0	0	0	0	0	0	0	0	0	0	0	0	0	0	0	0	0	0	0	0	0	0	0	0	0	0	0	0	0	0	0	0	0	0	0	0
149	0	0	0	0	0	0	0	0	0	1	0.138	0	0	0	0	0	0	0	0	0	0	0	0	0	0	0	0	0	0	0	0	0	0	0	0	0	0	0	0	0	0	0	0	0	0	0	0	0	0
150	0	0	0	0	0	0	0	0	0	0.843	0.361	0	0	0	0	0	0	0	0	0	0	0	0	0	0	0	0	0	0	0	0	0	0	0	0	0	0	0	0	0	0	0	0	0	0	0	0	0	0
151	0	0	0	0	0	0	0	0	0	0.951	0	0	0	0	0	0	0	0	0	0	0	0	0	0	0	0	0	0	0	0	0	0	0	0	0	0	0	0	0	0	0	0	0	0	0	0	0	0	0
152	0	0	0	0	0	0	0	0	0	0.998	0.34	0	0	0	0	0	0	0	0	0	0	0.1	0.056	0	0	0	0	0	0	0	0	0	0	0	0	0.081	0	0.011	0	0.026	0	0	0	0	0	0	0	0	0
153	0	0	0	0	0	0	0	0	0	0.818	0.997	0	0	0	0	0	0	0	0	0	0	0	0	0	0	0	0	0	0	0	0	0	0	0	0	0	0	0	0	0	0	0	0	0	0	0	0.063	0	0
154	0	0	0	0	0	0	0	0	0	1	0	0	0	0	0	0	0	0	0	0	0	0	0	0	0	0	0	0	0	0	0	0	0	0	0	0	0	0	0	0	0	0	0	0	0	0	0	0	0
155	0	0	0	0	0	0	0	0	0.012	0.872	0	0	0	0	0	0	0	0	0	0	0	0	0	0	0	0	0	0	0	0	0	0	0	0	0	0	0	0	0	0	0	0	0	0	0	0	0	0	0
156	0	0	0	0	0	0	0	0	0	0	0.844	0	0	0	0	0	0	0	0	0	0	0	0	0	0	0	0	0	0	0	0	0	0	0	0	0	0	0	0	0	0	0	0	0	0	0	0	0	0
157	0	0	0	0	0	0	0	0	0	0	0.767	0	0	0	0	0	0	0	0	0	0	0	0	0	0	0	0	0	0	0	0	0	0	0	0	0	0	0	0	0	0	0	0	0	0	0	0	0	0
158	0	0	0	0	0	0	0	0	0	0	1	0	0	0	0	0	0	0	0	0	0	0	0	0	0	0	0	0	0	0	0	0	0	0	0	0	0	0	0	0	0	0	0	0	0	0	0	0	0
159	0	0	0	0	0	0	0	0	0	0	1	0	0	0	0	0	0	0	0	0	0	0	0	0	0	0	0	0	0	0	0	0	0	0	0	0	0	0	0	0	0	0	0	0	0	0	0	0	0
160	0	0	0	0	0	0	0	0	0	0	0.713	0	0	0	0	0	0	0	0	0	0	0	0	0	0	0	0	0	0	0	0	0	0	0	0	0	0	0	0	0	0	0	0	0	0	0	0	0	0
161	0	0	0	0	0	0	0	0	0	0	0.991	0	0	0	0	0	0	0	0	0	0	0	0	0	0	0	0	0	0	0	0	0	0	0	0	0	0	0	0	0	0	0	0	0	0	0	0	0	0
162	0	0	0	0	0	0	0	0	0	0.031	0.997	0	0	0	0	0	0	0	0	0	0	0	0	0	0	0	0	0	0	0	0	0	0	0	0	0	0	0	0	0	0	0	0	0	0	0	0	0	0
163	0	0	0	0	0	0	0	0	0	0	0.657	0	0	0	0	0	0	0	0	0	0	0	0	0	0	0	0	0	0	0	0	0	0	0	0	0	0	0	0	0	0	0	0	0	0	0	0	0	0
164	0	0.099	0	0	0	0	0	0	0	0.016	1	0	0	0	0	0	0	0	0	0	0	0	0	0	0	0	0	0	0	0	0	0	0	0	0	0	0	0	0	0	0	0	0	0	0	0	0	0	0
165	0	0	0	0	0	0	0	0	0	0	0	0	0	0	0	0	0	0	0	0	0	0	0	0	0	0	0	0	0	0	0	0	0	0	0	0	0	0	0	0	0	0	0	0	0	0	0	0	0
166	0	0	0	0	0	0	0	0	0	0	0	0	0	0	0	0	0	0	0	0	0	0	0	0	0	0	0	0	0	0	0	0	0	0	0	0	0	0	0	0	0	0	0	0	0	0	0	0	0
167	0	0	0	0	0	0	0	0	0	0	0	0	0	0	0	0	0	0	0	0	0	0	0	0	0	0	0	0	0	0	0	0	0	0	0	0	0	0	0	0	0	0	0	0	0	0	0	0	0
168	0	0	0	0	0	0	0	0	0	0	0	0	0	0	0	0	0	0	0	0	0	0	0	0	0	0	0	0	0	0	0	0	0	0	0	0	0	0	0	0	0	0	0	0	0	0	0	0	0
169	0	0	0	0	0	0	0	0	0	0	0	0	0	0	0	0.011	0.02	0	0	0	0	0	0	0	0	0	0	0	0	0	0	0	0	0	0	0	0	0	0	0	0	0	0	0	0	0	0	0	0
170	0	0	0	0	0	0.018	0.08	0	0.021	0.021	0.014	0	0	0	0	0.023	0	0	0	0	0	0	0	0	0	0	0	0	0	0	0	0	0	0	0	0	0	0	0	0	0	0	0	0	0	0	0	0	0
171	0	0	0	0	0	0	0	0	0	0	0	0	0	0	0	0	0	0	0	0	0	0	0	0	0	0	0	0	0	0	0	0	0	0	0	0	0	0	0	0	0	0	0	0	0	0	0	0	0
172	0	0	0	0	0	0	0	0	0	0	0	0	0	0	0	0	0	0	0	0	0	0	0	0	0	0	0	0	0	0	0	0	0	0	0	0	0	0	0	0	0	0	0	0	0	0	0	0	0
173	0	0	0	0	0	0	0	0	0	0	0	0	0	0	0	0	0	0	0	0	0	0	0	0	0	0	0	0	0	0	0	0	0	0	0	0	0	0	0	0	0	0	0	0	0	0	0	0	0
174	0	0	0	0	0	0	0	0	0	0	0	0	0	0	0	0	0	0	0	0	0	0	0	0	0	0	0	0	0	0	0	0	0	0	0	0	0	0	0	0	0	0	0	0	0	0	0	0	0
175	0	0	0	0	0	0	0	0	0	0	0	0	0	0	0	0	0	0	0	0	0	0	0	0	0	0	0	0	0	0	0	0	0	0	0	0	0	0	0	0	0	0	0	0	0	0	0	0	0
176	0	0.143	0.319	0.331	0.33	0	0	0	0.326	0.352	0.329	0	0	0	0	0.214	0	0.332	0.346	0.33	0.888	1	0.925	0	0	0	0	0	0	0	0	0.046	0.049	0.026	0	0	0	0	0	0	0	0	0	0	0	0	0	0	0
177	0	0	0	0	0	0	0	0	0	0	0	0	0	0	0	0.127	0.032	0	0	0	0	0	0	0	0	0	0	0	0	0	0	0	0	0	0	0	0	0	0	0	0	0	0	0	0	0	0	0	0
178	0	0	0	0	0	0	0	0	0	0	0	0	0	0	0	0	0	0	0	0	0	0	0	0	0	0	0	0	0	0	0	0	0	0	0	0	0	0	0	0	0	0	0	0	0	0	0	0	0
179	0	0	0	0	0	0	0	0	0	0	0	0	0	0	0	0	0	0	0	0	0	0	0	0	0	0	0	0	0	0	0	0	0	0	0	0	0	0	0	0	0	0	0	0	0	0	0	0	0
180	0	0	0	0	0	0	0	0	0	0	0	0	0	0	0	0	0	0	0	0	0	0	0	0	0	0	0	0	0	0	0	0	0	0	0	0	0	0	0	0	0	0	0	0	0	0	0	0	0
181	0	0	0	0	0	0	0	0	0	0	0	0	0	0	0	0	0	0	0	0	0.057	0	0	0	0	0	0	0	0	0	0	0	0	0	0	0	0	0	0	0	0	0	0	0	0	0	0.028	0	0
182	0	0	0	0	0	0	0	0	0	0	0	0	0	0	0	0	0	0	0	0	0	0	0	0	0	0	0	0	0	0	0	0	0	0	0	0	0	0	0	0	0	0	0	0	0	0	0	0	0
183	0	0	0	0	0	0	0	0.949	0	0	0	0.971	0.017	0	0	0	0	0	0	0	0	0	0	0	0	0	0	0	0	0	0	0	0	0	0	0	0	0	0	0	0	0	0	0	0	0	0	0	0
184	0	0	0	0	0	0	0	0.996	0	0	0	0.312	0.017	0	0	0	0	0	0	0	0	0	0.022	0	0	0	0	0	0	0	0	0	0	0	0	0	0	0	0	0	0	0	0	0	0	0	0.059	0	0
185	0	0	0	0	0	0	0	0	0	0	0	0	0	0	0	0	0	0	0	0	0	0	0	0	0	0	0	0	0	0	0	0	0	0	0	0	0	0	0	0	0	0	0	0	0	0	0	0	0
186	0	0	0	0	0	0	0	0	0	0	0	0	0	0	0	0	0.096	0	0	0	0	0	0	0	0	0	0	0	0	0	0	0	0	0	0	0	0	0	0	0	0	0	0	0	0	0	0	0	0
187	0	0	0	0	0	0	0	0	0	0	0	0	0	0	0	0	0	0	0	0	0	0	0	0	0	0	0	0	0	0	0	0	0	0	0	0	0	0	0	0	0	0	0	0	0	0	0	0	0
188	0	0	0	0	0	0	0	0	0	0	0	0	0	0	0	0	0	0	0	0	0	0	0	0	0	0	0	0	0	0	0	0	0	0	0	0	0	0	0	0	0	0	0	0	0	0	0	0	0
189	0	0	0	0	0	0	0	0	0	0	0	0	0	0	0	0	0	0	0	0	0	0	0	0	0	0	0	0	0	0	0	0	0	0	0	0	0	0	0	0	0	0	0	0	0	0	0	0	0
190	0	0	0	0	0	0	0	0	0	0	0	0	0	0	0	1	0.992	0	0	0	0	0	0	0	0	0	0	0	0	0	0	0	0	0	0	0	0	0	0	0	0	0	0	0	0	0	0	0	0
191	0	0	0	0	0	0	0	0	0	0	0	0	0	0	0	0	0	0	0	0	0	0	0	0	0	0	0	0	0	0	0	0	0	0	0	0	0	0	0	0	0	0	0	0	0	0	0	0	0
192	0	0	0	0	0	0	0	0	0	0	0	0	0	0	0	0	0	0	0	0	0	0	0	0	0	0	0	0	0	0	0	0	0	0	0	0	0	0	0	0	0	0	0	0	0	0	0	0	0
193	0	0	0	0	0	0	0	0	0	0	0	0	0	0	0	0	0	0	0	0	0	0	0	0	0	0	0	0	0	0	0	0	0	0	0	0	0	0	0	0	0	0	0	0	0	0	0	0	0
194	0	0	0	0	0	0	0	0	0	0	0.18	0	0	0	0	0	0	0	0	0	0	0	0	0	0	0	0	0	0	0	0	0	0	0	0	0	0	0	0	0	0	0	0	0	0	0	0	0	0
195	0	0	0	0	0	0	0	0	0	0	0	0	0	0	0	0	0.675	1	1	0	0	0	0	0	0	0	0	0.564	0	0	0	0	0	0	0	0	0	0	0	0	0	0	0	0	0	0	0	0	0
196	0	0	0	0	0	0	0	0	0	0	0	0	0	0	0	0	0	0	0	0	0	0	0	0	0	0	0	0	0	0	0	0	0	0	0	0	0	0	0	0	0	0	0	0	0	0	0	0	0
197	0	0	0	0	0	0	0	0	0	0	0	0	0	0	0	0	0	0	0	0	0	0	0	0	0	0	0	0	0	0	0	0	0	0	0	0	0	0	0	0	0	0	0	0	0	0	0	0	0
198	0	0	0	0	0	0	0	0	0	0	0	0	0	0	0	0	0	0	0	0	0	0	0	0	0	0	0	0	0	0	0	0	0	0	0	0	0	0	0	0	0	0	0	0	0	0	0	0	0
199	0	0	0	0	0	0	0	0	0	0	0	0	0	0	0	0.998	0.1	0	0	0	0	0	0	0	0	0	0	0	0	0	0	0	0	0	0	0	0	0	0	0	0	0	0	0	0	0	0	0	0
200	0	0	0	0	0	0	0	0	0	0	0	0	0	0	0	0.969	0.945	0	0	0	0	0	0	0	0	0	0	0	0	0	0	0	0	0	0	0	0	0	0	0	0	0	0	0	0	0	0	0	0
201	0	0	0	0	0	0	0	0	0	0	0	0	0	0	0	0.987	0.981	0	0	0	0	0	0	0	0	0	0	0	0	0	0	0	0	0	0	0	0	0	0	0	0	0	0	0	0	0	0	0	0
202	0	0	0	0	0	0	0	0	0	0	0	0	0	0	0	0	0	0	0	0	0	0	0	0	0	0	0	0	0	0	0	0	0	0	0	0	0	0	0	0	0	0	0	0	0	0	0	0	0
203	0	0	0.041	0	0	0	0	0	0.131	0	0.019	0.335	0	0	0	0.998	0.995	0.359	0.905	1	0	0	0	0.187	0	0	0	0	0	0	0	0	0	0	0	0	0	0	0	0	0	0	0	0	0	0	0	0	0
204	0	0	0	0	0	0	0	0	0	0	0	0	0	0	0	1	0.544	0.08	0	0	0	0	0	0	0	0	0	0	0	0	0	0	0	0	0	0	0	0	0	0	0	0	0	0	0	0	0	0	0
205	0	0	0	0	0	0	0	0	0	0	0	0	0	0	0	0.097	0.913	0	0	0.233	0	0	0	0	0	0	0	0	0	0	0	0	0	0	0	0	0	0	0	0	0	0	0	0	0	0	0	0	0
206	0	0	0	0	0	0	0	0	0	0	0	0	0	0	0	0.011	0.022	0	0	0.018	0	0	0	0	0	0	0	0	0	0	0	0	0	0	0	0	0	0	0	0	0	0	0	0	0	0	0	0	0
207	0	0	0	0	0	0	0	0	0	0	0	0	0	0	0	0.618	0.536	0	0	0	0	0	0	0	0	0	0	0	0	0	0	0	0	0	0	0	0	0	0	0	0	0	0	0	0	0	0	0	0
208	0	0	0	0	0	0	0	0	0	0	0	0	0	0	0	1	0.317	0	0	0	0	0	0	0	0	0	0	0	0	0	0	0	0	0	0	0	0	0	0	0	0	0	0	0	0	0	0	0	0
209	0	0	0	0	0	0	0	0	0	0	0	0	0	0	0	0.82	0	0	0	0	0	0	0	0	0	0	0	0	0	0	0	0	0	0	0	0	0.994	0	0	0	0	0	0	0	0	0	0	0	0
210	0	0	0	0	0	0	0	0	0	0	0	0	0	0	0	0.798	0	0	0	0	0	0	0	0	0	0	0	0	0	0	0	0	0	0	0	0	0	0	0	0	0	0	0	0	0	0	0	0	0
211	0	0.058	0.035	0.18	0.162	0	0	0	0.094	0.209	0.137	0	0	0	0	0.962	0.185	0.208	0.145	0.146	0.081	0.051	0.078	0.095	0.09	0.034	0.107	0.194	0.104	0.533	0.148	0.041	0.045	0.032	0.958	0.092	0.087	0.84	0.935	0.108	0.84	0.11	0.294	0.336	0.109	0.094	0.117	0.342	0.198
212	0	0	0	0	0	0	0	0	0	0	0	0	0	0	0	0.772	0.916	0	0.012	0.048	0	0	0	0.198	0	0	0	0	0	0	0	0	0	0	0	0	0	0	0	0	0	0	0	0	0	0	0	0	0
213	0	0	0	0	0	0	0	0	0	0	0	0	0	0	0	0.541	0	0	0	0	0	0	0	0	0	0	0	0	0	0	0	0	0	0	0	0	0	0	0	0	0	0	0	0	0	0	0	0	0
214	0	0	0	0	0	0	0	0	0	0	0	0	0	0	0	0.993	0.013	0	0	0	0	0	0	0	0	0	0	0	0	0	0	0	0	0	0	0	0	0	0	0	0	0	0	0	0	0	0	0	0
215	0	0	0	0	0	0	0	0	0	0	0	0	0	0	0	0.993	0.024	0	0	0	0	0	0	0	0	0	0	0	0	0	0	0	0	0	0	0	0	0	0	0	0	0	0	0	0	0	0	0	0
216	0	0	0	0	0	0	0	0	0	0	0	0	0	0	0	0.999	0.699	0	0	0	0	0	0	0	0	0	0	0	0	0	0	0	0	0	0	0	0	0	0	0	0	0	0	0	0	0	0	0	0
217	0	0	0	0	0	0	0	0	0	0	0	0	0	0	0	0.338	0.979	0	0	0	0	0	0	0	0	0	0	0	0	0	0	0	0	0	0	0	0	0	0	0	0	0	0	0	0	0	0	0	0
218	0	0	0	0	0	0	0	0	0	0	0	0	0	0	0	0	0.781	0	0	0	0	0	0	0	0	0	0	0	0	0	0	0	0	0	0	0	0	0	0	0	0	0	0	0	0	0	0	0	0
219	0	0	0	0	0	0	0	0	0	0	0	0	0	0	0	0	0.842	0	0	0	0	0	0	0	0	0	0	0	0	0	0	0	0	0	0	0	0	0	0	0	0	0	0	0	0	0	0	0	0
220	0	0	0	0	0	0	0	0	0	0	0	0	0	0	0	0.057	0.925	0	0	0	0	0	0	0	0	0	0	0	0	0	0	0	0	0	0	0	0	0	0	0	0	0	0	0	0	0	0	0	0
221	0	0	0	0	0	0	0	0	0	0	0	0	0	0	0	0.029	0.502	0	0	0	0	0	0	0	0	0	0	0	0	0	0	0	0	0	0	0	0	0	0	0	0	0	0	0	0	0	0	0	0
222	0	0	0	0	0	0	0	0	0	0	0	0	0	0	0	0	0.97	0	0	0	0	0	0	0	0	0	0	0	0	0	0	0	0	0	0	0	0	0	0	0	0	0	0	0	0	0	0	0	0
223	0.03	0.144	0.339	0.338	0.332	0	0	0	0.294	0.328	0.328	0	0	0	0	0.209	0.99	0.318	0.321	0.338	0.057	0	0	0	0	0	0	0	0	0	0	0	0	0	0.094	0.056	0.05	0.061	0.067	0.022	0	0	0	0	0.054	0.059	0.821	1	0.925
224	0	0	0	0	0	0	0	0	0.087	0.087	0.084	0	0.217	0.21	0.211	0.102	0.572	0	0	0	0	0	0	0	0	0	0	0	0	0	0	0	0	0	0	0	0	0	0	0	0	0.083	0	0.079	0.147	0	0	0	0
225	0	0	0	0	0	0	0	0	0	0	0	0	0	0	0	0	0	0.993	0	0	0	0	0	0	0	0	0	0	0	0	0	0	0	0	0	0	0	0	0	0	0	0	0	0	0	0	0	0	0
226	0	0.123	0.13	0	0	0	0	0	0	0	0	0	0	0	0	0.037	0	1	0	0	0	0	0	0	0	0	0	0	0	0	0	0	0	0	0	0	0	0	0	0	0	0	0	0	0	0	0	0	0
227	0	0	0	0	0	0	0	0	0	0	0	0	0	0	0	0	0	0.99	0	0	0	0	0	0	0	0	0	0	0	0	0	0	0	0	0	0	0	0	0	0	0	0	0	0	0	0	0	0	0
228	0	0	0	0	0	0	0	0	0	0	0	0	0	0	0	0	0	1	0	0	0	0	0	0	0	0	0	0	0	0	0	0	0	0	0	0	0	0	0	0	0	0	0	0	0	0	0	0	0
229	0	0	0	0	0	0	0	0	0	0	0	0	0	0	0	0	0	0.537	0	0	0	0	0	0	0	0	0	0	0	0	0	0	0	0	0	0	0	0	0	0	0	0	0	0	0	0	0	0	0
230	0	0	0	0	0	0	0	0	0	0	0	0	0	0	0	0	0	0.611	0	0	0	0	0	0	0	0	0	0	0	0	0	0	0	0	0	0	0	0	0	0	0	0	0	0	0	0	0	0	0
231	0	0	0	0	0	0	0	0	0	0	0	0	0	0	0	0	0	0.655	0	0	0	0	0	0	0	0	0	0	0	0	0	0	0	0	0	0	0	0	0	0	0	0	0	0	0	0	0	0	0
232	0	0	0	0	0	0	0	0	0	0	0	0	0	0	0	0	0	0.918	0	0	0	0	0	0	0	0	0	0	0	0	0	0	0	0	0	0	0	0	0	0	0	0	0	0	0	0	0	0	0
233	0	0	0	0	0	0	0	0	0	0	0	0	0	0	0	0	0	0.77	0	0	0	0	0	0	0	0	0	0	0	0	0	0	0	0	0	0	0	0	0	0	0	0	0	0	0	0	0	0	0
234	0	0	0	0	0	0	0	0	0.024	0.019	0.018	0	0	0	0	0.027	0	0.934	0	0	0	0	0	0	0	0	0	0	0	0	0	0	0	0	0	0	0	0	0	0	0	0	0	0	0	0	0	0	0
235	0	0	0	0	0	0	0	0	0	0	0	0	0	0	0	0.075	0	0.974	0	0	0	0	0	0	0	0	0	0	0	0	0	0	0	0	0	0	0	0	0	0	0	0	0	0	0	0	0	0	0
236	0	0	0	0	0	0	0	0	0	0	0	0	0	0	0	0.023	0.092	0.99	0.998	0.631	0	0	0	0	0	0	0	0	0	0	0	0	0	0	0	0	0	0	0	0	0	0	0	0	0	0	0	0	0
237	0	0	0	0	0	0	0	0	0	0	0	0	0	0	0	0	0	0.99	0.022	0	0	0	0	0	0	0	0	0	0	0	0	0	0	0	0	0	0	0	0	0	0	0	0	0	0	0	0	0	0
238	0	0	0	0	0	0.362	0.066	0	0	0	0	0	0	0	0	0	0	1	0	0	0	0	0	0	0	0	0	0	0	0	0	0	0	0	0	0	0	0	0	0	0	0	0	0	0	0	0	0	0
239	0	0	0	0	0	0	0	0	0	0	0	0	0	0	0	0	0	0.999	0	0	0	0	0	0	0	0.125	0	0	0	0	0	0	0	0	0	0	0	0	0	0	0	0	0	0	0	0	0	0	0
240	0	0	0	0	0	0	0	0	0	0	0	0	0	0	0	0	0	0	0.97	0.656	0	0	0	0	0	0	0	0	0	0	0	0	0	0	0	0	0	0	0	0	0	0	0	0	0	0	0	0	0
241	0	0	0	0	0	0	0	0	0	0	0	0	0	0	0	0	0	0	0.937	0.08	0	0	0	0	0	0	0	0	0	0	0	0	0	0	0	0	0	0	0	0	0	0	0	0	0	0	0	0	0
242	0	0	0	0	0	0	0	0	0	0	0	0	0	0	0	0	0	0	1	1	0	0	0	0	0	0	0	0	0	0	0	0	0	0	0	0	0	0	0	0	0	0	0	0	0	0	0	0	0
243	0	0	0	0	0	0	0	0	0	0	0	0	0	0	0	0	0	0	0.936	0.058	0	0	0	0	0	0	0	0	0	0	0	0	0	0	0	0	0	0	0	0	0	0	0	0	0	0	0	0	0
244	0	0	0	0	0	0	0	0	0	0	0	0	0	0	0	0	0	0	0.707	0.33	0	0	0	0	0	0	0	0	0	0	0	0	0	0	0	0	0	0	0	0	0	0	0	0	0	0	0	0	0
245	0	0	0	0	0	0	0	0	0	0	0	0	0	0	0	0	0	0	0.975	1	0	0	0	0	0	0	0	0	0	0	0	0	0	0	0	0	0	0	0	0	0	0	0	0	0	0	0	0	0
246	0	0	0	0	0	0	0	0	0	0	0	0	0	0	0	0	0	0	0.997	0.261	0	0	0	0	0	0	0	0	0	0	0	0	0	0	0	0	0	0	0	0	0	0	0	0	0	0	0	0	0
247	0	0	0	0	0	0	0	0	0	0	0	0	0	0	0	0	0	0	0	0	0	0	0	0	0	0	0	0	0	0	0	0	0	0	0	0	0	0	0	0	0	0	0	0	0	0	0	0	0
248	0	0	0	0	0	0	0	0	0	0	0	0	0	0	0	0	0	0	0.999	0	0	0	0	0	0	0	0	0	0	0	0	0	0	0	0	0	0	0	0	0	0	0	0	0	0	0	0	0	0
249	0	0	0	0	0	0	0	0	0	0	0	0	0	0	0	0	0	0.149	0.525	0	0	0	0	0	0	0	0	0	0	0	0	0	0	0	0	0	0	0	0	0	0	0	0	0	0	0	0	0	0
250	0	0	0	0	0	0	0	0	0	0	0	0	0	0	0	0	0	0	0.881	0	0	0	0	0	0	0	0	0	0	0	0	0	0	0	0	0	0	0	0	0	0	0	0	0	0	0	0	0	0
251	0	0	0	0	0	0	0	0	0.089	0.083	0.057	0	0	0	0	0.066	0.042	0	0.772	0	0	0	0	0	0	0	0	0	0	0	0	0	0	0	0	0	0	0	0	0	0	0	0	0	0	0	0	0	0
252	0	0	0.045	0	0	0	0	0	0	0	0	0	0	0	0	0	0	0	0.61	0.225	0	0.012	0	0	0	0	0	0.041	0	0	0	0	0	0	0	0	0	0	0	0	0	0	0	0	0	0	0	0	0
253	0	0	0	0	0	0	0	0	0	0	0	0	0	0	0	0	0	0	0	0.577	0	0	0	0	0	0	0	0	0	0	0	0	0	0	0	0	0	0	0	0	0	0	0	0	0	0	0	0	0
254	0	0	0	0	0	0	0	0	0	0	0	0	0	0	0	0	0	0	0	0.669	0	0	0	0	0	0	0	0	0	0	0	0	0	0	0	0	0	0	0	0	0	0	0	0	0	0	0	0	0
255	0	0	0	0	0	0	0	0	0	0	0	0	0	0	0	0	0	0	0.03	0.517	0	0	0	0	0	0	0	0	0	0	0	0	0	0	0	0	0	0	0	0	0	0	0	0	0	0	0	0	0
256	0	0	0	0	0	0	0	0	0	0	0	0	0	0	0	0	0	0	0.014	0.597	0	0	0	0	0	0	0	0	0	0	0	0	0	0	0	0	0	0	0	0	0	0	0	0	0	0	0	0	0
257	0	0	0	0	0	0	0	0	0	0	0	0	0	0	0	0	0	0	0	0.575	0	0	0	0	0	0	0	0	0	0	0	0	0	0	0	0	0	0	0	0	0	0	0	0	0	0	0	0	0
258	0	0	0	0	0	0	0	0	0	0	0	0	0	0	0	0	0	0	0	0.941	0	0	0	0	0	0	0	0	0	0	0	0	0	0	0	0	0	0	0	0	0	0	0	0	0	0	0	0	0
259	0	0	0	0	0.035	0	0	0	0.097	0.098	0.076	0	0	0	0	0.096	0.033	0.323	0.104	0.503	0.992	0.054	0.999	0.311	0.996	0.672	0.355	0	0	0	0	0	0	0	0	0	0	0	0	0.021	0	0	0	0	0	0	0	0	0
260	0	0	0	0	0	0	0	0	0.026	0.033	0.024	0	0	0	0	0.03	0.036	0.205	0.044	0.883	0	0	0	0	0	0	0	0	0	0	0	0	0	0	0	0	0	0	0	0	0	0	0	0	0	0	0	0	0
261	0	0	0.035	0	0	0	0	0	0	0	0	0	0	0	0	0.196	0.034	0.011	0	0.989	0.222	0	0	0	0	0	0	0	0	0	0	0	0	0	0	0	0	0	0	0	0	0	0	0	0	0	0	0	0
262	0	0	0	0	0	0	0	0	0	0	0	0	0	0	0	0.197	0.091	0.09	0.285	0.993	0.195	0	0	0	0	0	0	0	0	0	0	0	0	0	0	0	0	0	0	0	0	0	0	0	0	0	0	0	0
263	0	0.02	0.041	0	0	0	0	0	0	0	0	0	0	0	0	0	0	0	0	0.994	0	0.133	0	0	0	0	0	0	0	0	0	0	0	0	0	0	0	0	0	0	0	0.021	0	0	0	0	0	0	0
264	0	0	0	0	0	0	0	0	0	0	0	0	0	0	0	0	0	0	0	0	1	0	0	0	0	0	0	0	0	0	0	0	0	0	0	0	0	0	0	0	0	0	0	0	0	0	0	0	0
265	0	0	0	0	0	0	0	0	0	0	0	0	0	0	0	0	0	0	0	0	0.952	0	0	0	0	0	0	0	0	0	0	0	0	0	0	0	0	0	0	0	0	0	0	0	0	0	0	0	0
266	0	0	0	0	0	0	0	0	0	0	0	0	0	0	0	0	0	0	0	0	0.983	0	0	0	0	0	0	0	0	0	0	0	0	0	0	0	0	0	0	0	0	0	0	0	0	0	0	0	0
267	0	0	0	0	0	0	0	0	0	0	0	0	0	0	0	0	0	0	0	0	0	0	0	0	0	0	0	0	0	0	0	0	0	0	0	0	0	0	0	0	0	0	0	0	0	0	0	0	0
268	0	0	0	0	0	0	0	0	0	0	0	0	0	0	0	0	0	0	0	0	0.918	0	0	0	0	0	0	0	0	0	0	0	0	0	0	0	0	0	0	0	0	0	0	0	0	0	0	0	0
269	0	0	0	0	0	0	0	0	0	0	0	0	0	0	0	0	0	0	0	0	0.992	0	0	0	0	0	0	0	0	0	0	0	0	0	0	0	0	0	0	0	0	0	0	0	0	0	0	0	0
270	0	0	0	0	0	0	0	0	0	0	0	0	0	0	0	0	0	0	0	0	0.994	0	0	0	0	0	0	0	0	0	0	0	0	0	0	0	0	0	0	0	0	0	0	0	0	0	0	0	0
271	0	0	0	0	0	0	0	0	0	0	0	0	0	0	0	0	0	0	0	0	1	0	0	0	0	0	0	0	0	0	0	0	0	0	0	0	0	0	0	0	0	0	0	0	0	0	0	0	0
272	0	0	0	0	0	0	0	0	0	0	0	0	0	0	0	0	0	0	0.079	0.347	1	0.908	1	0.076	0.075	0.033	0	0	0	0	0	0	0	0	0	0	0	0	0	0.023	0	0	0	0	0	0	0	0	0.08
273	0.453	0.056	0.029	0.13	0.318	0	0	0	0.323	0.326	0.329	0	0	0	0	0.069	0.089	0.145	0.146	0.333	1	0.605	0.991	0.077	0.07	0.03	0.061	0.062	0.12	0.111	0.062	0.048	0.845	0.034	0.091	0.333	0.2	0.322	1	0.025	0.879	0.057	0.999	0.968	0.049	0.057	0.06	0.14	0.332
274	0	0	0	0	0	0.046	0	0	0	0	0	0	0	0	0	0	0	0	0	0	0.983	0	1	0.206	0.437	0.038	0	0.015	0	0	0	0	0	0	0.043	0	0.317	0	0.016	0	0	0	0.077	0	0	0.407	0.046	0	0
275	0	0	0	0	0	0	0	0	0.032	0.023	0.027	0	0	0	0	0.025	0.035	0	0.042	0	1	0.15	0	0	0	0	0	0	0	0	0	0	0	0.077	0.057	0.023	0.031	0.078	0	0	0	0	0	0	0	0	0	0	0
276	0	0	0	0	0	0	0	0	0.09	0.092	0.089	0	0	0	0	0.082	0.102	0.205	0.111	0.319	0.968	0.914	0.999	1	0.902	0.472	0.338	0.07	0.083	0.241	0.072	0.044	0.063	0.142	0.116	0.076	0.086	0.133	0.324	0.292	0.043	0	0	0	0	0	0	0	0
277	0	0.015	0	0	0	0	0	0	0	0	0	0	0	0	0	0	0	0	0	0	0.506	0	0	0.044	0	0.103	0.085	0.234	0	0	0	0	0.485	0.319	1	0	0	0.017	0.139	0	0	0	0	0	0	0	0	0	0
278	0	0	0.03	0	0	0	0	0	0	0	0	0	0	0.207	0	0	0	0	0.335	0.452	0.697	0	0	0	0.075	0.026	0	0.201	0	0	0	0	0	0.851	0.136	0	0	0.036	0.046	0.066	0	0	0	0	0	0	0	0	0
279	0	0	0	0	0	0	0	0	0	0	0	0	0	0	0	0	0	0	0	0	0.819	0	0	0	0	0	0	0	0	0	0	0	0	0	0	0	0	0	0	0	0	0	0	0	0	0	0	0	0
280	0	0	0	0	0	0	0	0	0	0	0	0	0	0	0	0.078	0.091	0	0	0	0.997	0	0	0	0	0	0	0	0	0	0	0	0	0	0	0	0	0	0	0.021	0.04	0	0.042	0	0	0.114	0.072	0	0
281	0	0	0	0	0	0	0	0	0	0	0	0	0	0	0	0	0	0	0	0	0.879	0	0	0.029	0	0	0	0	0	0	0	0	0	0	0	0	0	0	0	0	0	0	0	0	0	0	0	0	0
282	0	0	0	0	0	0	0	0	0	0	0	0	0	0	0	0	0	0.025	0.018	0	0.999	0.035	0.545	0.767	0.132	0	0	0	0	0	0	0	0	0	0	0	0	0	0	0	0	0	0	0	0	0	0	0	0
283	0	0	0	0	0	0	0	0	0	0	0	0	0	0	0	0	0	0	0	0	0	0.885	0	0	0	0	0	0	0	0	0	0	0	0	0	0	0	0	0	0	0	0	0	0	0	0	0	0	0
284	0	0	0	0	0	0	0	0	0	0	0	0	0	0	0	0	0	0	0	0	0	0.729	0	0	0	0	0	0	0	0	0	0	0	0	0	0	0	0	0	0	0	0	0	0	0	0	0	0	0
285	0	0	0	0	0	0	0	0	0	0	0	0	0	0	0	0	0	0	0	0	0	0.71	0	0	0	0	0	0	0	0	0	0	0	0	0	0	0	0	0	0	0	0	0	0	0	0	0	0	0
286	0	0	0	0	0	0	0	0	0	0	0	0	0	0	0	0	0	0	0	0	0	0.992	0	0	0	0	0	0	0	0	0	0	0	0	0	0	0	0	0	0	0	0	0	0	0	0	0	0	0
287	0	0	0	0	0	0	0	0	0	0	0	0	0	0	0	0	0	0	0	0	0	0.647	0	0	0	0	0	0	0	0	0	0	0	0	0	0	0	0	0	0	0	0	0	0	0	0	0	0	0
288	0	0	0	0	0	0	0	0	0	0	0	0	0	0	0	0	0	0	0	0	0	0.974	0	0	0	0	0	0	0	0	0	0	0	0	0	0	0	0	0	0	0	0	0	0	0	0	0	0	0
289	0	0	0	0	0	0	0	0	0	0	0	0	0	0	0	0	0	0	0	0	0	0.663	0	0	0	0	0	0	0	0	0	0	0	0	0.027	0	0	0	0	0	0	0.011	0.032	0.071	0.011	0.011	0	0	0
290	0	0	0	0	0	0	0	0	0	0	0	0	0	0	0	0	0	0	0	0	0	0	0.509	0.19	0	0	0	0	0	0	0	0	0	0	0	0	0	0	0	0	0	0	0	0	0	0	0	0	0
291	0	0	0	0	0	0	0	0	0	0	0	0	0	0	0	0	0	0	0	0	0	0	0.92	0	0	0	0	0	0	0	0	0	0	0	0	0	0	0	0	0	0	0	0	0	0	0	0	0	0
292	0	0	0	0	0	0	0	0	0	0	0	0	0	0	0	0	0	0	0	0	0	0	0.874	0	0	0	0	0	0	0	0	0	0	0	0	0	0	0	0	0	0	0	0	0	0	0	0	0	0
293	0	0	0	0	0	0	0	0	0	0	0	0	0	0	0	0	0	0	0	0	0	0	0.999	0	0	0	0	0	0	0	0	0	0	0	0	0	0	0	0	0	0	0	0	0	0	0	0	0	0
294	0	0	0	0	0	0	0	0	0	0	0	0	0	0	0	0	0	0	0	0	0	0	0.95	0	0	0	0	0	0	0	0	0	0	0	0	0	0	0	0	0	0	0	0	0	0	0	0	0	0
295	0	0.275	0.032	0	0	0	0	0	0	0	0	0	0	0	0	0	0	0	0	0	0.068	0	0.954	0.831	0	0.018	0.843	0.207	0.053	0.023	0	0	0	0.024	0.124	0.185	0	0.191	0.051	0.011	0.395	0	0	0	0	0	0.031	0	1
296	0	0	0	0	0	0	0	0	0	0	0	0	0	0	0	0	0	0	0	0	0	0	0.92	0	0	0	0	0	0	0	0	0	0	0	0	0	0	0	0	0	0	0	0	0	0	0	0	0	0
297	0	0	0	0	0	0	0	0	0	0	0	0	0	0	0	0	0	0	0	0	0	0	0.987	0	0	0	0	0	0	0	0	0	0	0	0	0	0	0	0	0	0	0	0	0	0	0	0	0	0
298	0	0	0	0	0	0	0	0	0	0	0	0	0	0	0	0	0	0	0	0	0	0	0.731	0	0	0	0	0	0.03	0	0	0	0	0	0	0.021	0.032	0	0	0	0	0	0	0	0	0	0	0	0
299	0	0	0	0	0	0	0	0	0	0	0	0	0	0	0	0	0	0	0	0	0	0.031	0.51	0.015	0.013	0	0	0	0	0	0	0	0	0	0	0	0	0	0	0	0	0	0	0	0	0	0	0	0
300	0	0	0	0	0	0	0	0	0	0	0	0	0	0	0	0	0	0	0	0	0.046	0	1	0.751	0.833	0	0	0	0	0	0	0	0	0	0	0	0	0	0	0	0	0	0	0	0	0	0	0	0
301	0	0	0	0	0	0	0	0	0	0	0	0	0	0	0	0	0	0	0	0	0	0	0.887	0.482	0	0	0	0	0	0	0	0	0	0	0	0	0	0	0	0	0	0	0	0	0	0	0	0	0
302	0	0	0	0	0	0	0	0	0	0	0	0	0	0	0	0	0	0	0	0	0	0	0.508	0.017	0	0	0	0	0	0	0	0	0	0	0	0	0	0	0	0	0	0	0	0	0	0	0	0	0
303	0	0	0	0	0	0	0	0	0	0	0	0	0	0	0	0.204	0.098	0.03	0	0	0.201	0.204	0.799	0.361	0	0	0	0	0	0	0	0.03	0	0	1	0	0	0.109	0	0	0	0	0	0	0	0	0	0	0
304	0	0	0	0	0	0	0	0	0	0	0	0	0	0	0	0	0	0	0	0	0	0	0.796	0	0	0	0	0	0	0	0	0	0	0	0	0	0	0	0	0	0	0	0	0	0	0	0	0	0
305	0	0	0	0	0	0	0	0	0	0	0	0	0	0	0	0	0	0	0	0	0	0.075	0.546	0.026	0	0	0	0	0	0	0	0	0	0	0	0	0	0	0	0	0	0	0	0	0	0	0	0	0
306	0	0	0	0	0	0	0	0	0	0	0	0	0	0	0	0	0	0	0	0	0	0	0	0.994	0	0	0	0	0	0	0	0	0	0	0	0	0	0	0	0	0	0	0	0	0	0	0	0	0
307	0	0	0	0	0	0	0	0	0	0	0	0	0	0	0	0	0	0	0	0	0	0	0	0.822	0	0	0	0	0	0	0	0	0	0	0	0	0	0	0	0	0	0	0	0	0	0	0	0	0
308	0	0	0	0	0	0	0	0	0	0	0	0	0	0	0	0	0	0	0	0	0	0	0	0.952	0	0	0	0	0	0	0	0	0	0	0	0	0	0	0	0	0	0	0	0	0	0	0	0	0
309	0	0	0	0	0	0	0	0	0	0	0	0	0	0	0	0	0	0	0	0	0	0	0	0.729	0	0	0	0	0	0	0	0	0	0	0	0	0	0	0	0	0	0	0	0	0	0	0	0	0
310	0	0	0	0	0	0	0	0	0	0	0	0	0	0	0	0	0	0	0	0	0	0	0	0.624	0	0	0	0	0	0	0	0	0	0	0	0	0	0	0	0	0	0	0	0	0	0	0	0	0
311	0	0	0	0	0	0	0	0	0	0	0	0	0	0	0	0	0	0	0	0	0	0	0	0	0.994	0.205	0	0	0	0	0	0	0	0	0	0	0	0	0	0	0	0	0	0	0	0	0	0	0
312	0	0	0	0	0	0	0	0	0	0	0	0	0	0	0	0	0	0	0	0	0	0	0	0	0.561	0	0	0	0	0	0	0	0	0	0	0	0	0	0	0	0	0	0	0	0	0	0	0	0
313	0	0	0	0	0	0	0	0	0	0	0	0	0	0	0	0	0	0	0	0	0	0	0	0	0.997	0.015	0	0	0	0	0	0	0	0	0	0	0	0	0	0	0	0	0	0	0	0	0	0	0
314	0	0	0	0	0	0	0	0	0	0	0	0	0	0	0	0	0	0	0	0	0	0	0	0	0.982	0	0	0	0	0	0	0	0	0	0	0	0	0	0	0	0	0	0	0	0	0	0	0	0
315	0	0	0	0	0	0	0	0	0	0	0	0	0	0	0	0	0	0	0	0	0	0	0	0	0.749	0	0	0	0	0	0	0	0	0	0	0	0	0	0	0	0	0	0	0	0	0	0	0	0
316	0	0	0	0	0	0	0	0	0	0	0	0	0	0	0	0	0	0	0	0	0	0	0	0	0.942	0	0	0	0	0	0	0	0	0	0	0	0	0	0	0	0	0	0	0	0	0	0	0	0
317	0	0	0	0	0	0	0	0	0	0	0	0	0	0	0	0	0	0	0	0	0	0	0	0	0.763	0	0	0	0	0	0	0	0	0	0	0	0	0	0	0	0	0	0	0	0	0	0	0	0
318	0	0	0	0	0	0	0	0	0	0	0	0	0	0	0	0	0	0	0	0	0	0	0	0	0.931	0	0	0	0	0	0	0	0	0	0	0	0	0	0	0	0	0	0	0	0	0	0	0	0
319	0	0	0	0	0	0	0	0	0	0	0	0	0	0	0	0	0	0	0	0	0	0	0	0	0.538	0	0	0	0	0	0	0	0	0	0	0	0	0	0	0	0	0	0	0	0	0	0	0	0
320	0	0	0	0	0	0	0	0	0	0	0	0	0	0	0	0	0	0	0	0	0	0	0	0	0.998	0	0	0	0	0	0	0	0	0	0	0	0	0	0	0	0	0	0	0	0	0	0	0	0
321	0	0	0	0	0	0	0	0	0	0	0	0.185	0	0	0	0	0	0	0	0	0	0	0	0	0.898	0.033	0	0	0	0	0	0.011	0	0	0	0	0.049	0	0.064	0.018	0.045	0	0.051	0	0	0	0	0	0
322	0	0	0	0	0	0	0	0	0	0	0	0	0	0	0	0	0	0	0	0	0	0	0	0	0.655	0	0	0	0	0	0	0	0	0	0	0	0	0	0	0	0	0	0	0	0	0	0	0	0
323	0	0	0	0	0	0	0	0	0	0	0	0	0	0	0	0	0	0	0	0	0	0	0	0	0.846	0	0	0	0	0	0	0	0	0	0	0	0	0	0	0	0	0	0	0	0	0	0	0	0
324	0	0	0	0	0	0	0	0	0	0	0	0	0	0	0	0	0	0	0	0	0	0	0	0	0.998	0	0	0	0	0	0	0	0	0	0	0	0	0	0	0	0	0	0	0	0	0	0	0	0
325	0	0	0	0	0	0	0	0	0	0	0	0	0	0	0	0	0	0	0	0	0	0	0	0	0.914	0	0	0	0	0	0	0	0	0	0	0	0	0	0	0	0	0	0	0	0	0	0	0	0
326	0	0	0	0	0	0	0	0	0	0	0	0	0	0	0	0	0	0	0	0	0	0	0	0	0.68	0	0	0	0	0	0	0	0	0	0.845	0	0.031	0	0.015	0	0.016	0	0	0	0	0	0	0	0
327	0	0	0	0	0	0	0	0	0	0	0	0	0	0	0	0	0	0	0	0	0	0	0	0	0.998	0	0	0	0	0	0	0	0	0	0	0	0.994	0	0.053	0	0	0	0	0	0	0	0	0	0
328	0	0	0	0	0	0	0	0	0	0	0	0	0	0	0	0	0	0	0	0	0	0	0	0	0.988	0	0	0.079	0	0	0	0	0	0	0	0	0	0	0	0	0	0	0	0	0	0	0	0	0
329	0	0	0	0	0	0	0	0	0	0	0	0	0	0	0	0	0	0	0	0	0	0	0	0	0	0.639	0	0	0	0	0	0	0	0	0	0	0	0	0	0	0	0	0	0	0	0	0	0	0
330	0	0	0	0	0	0	0	0	0	0	0	0	0	0	0	0	0	0	0	0	0	0	0	0	0	0.664	0	0	0	0	0	0	0	0	0	0	0	0	0	0	0	0	0	0	0	0	0	0	0
331	0	0	0	0	0	0	0	0	0	0	0	0	0	0	0	0	0	0	0	0	0	0	0	0	0.207	0.906	0	0	0	0	0	0	0	0	0	0	0	0	0	0	0	0	0	0	0	0	0	0	0
332	0	0	0	0	0	0	0	0	0	0	0	0	0	0	0	0	0	0	0	0	0	0	0	0	0	0.507	0	0	0	0	0	0	0	0	0	0	0	0	0	0	0	0	0	0	0	0	0	0	0
333	0	0	0.043	0.137	0	0	0	0	0	0	0	0	0	0	0	0	0	0	0	0	0	0	0	0	0	0.957	1	0.829	0.089	0.624	1	1	1	0.038	0	0	0	0	0	0	0	0	0	0	0	0	0.061	0	0
334	0	0	0	0	0	0	0	0	0	0	0	0	0	0	0	0	0	0	0	0	0	0	0	0	0	0	0.62	0	0	0	0	0	0	0	0	0	0	0	0	0	0	0	0	0	0	0	0	0	0
335	0	0	0	0	0	0	0	0	0	0	0	0	0	0	0	0	0	0	0	0	0	0	0	0	0	0	0.605	0	0	0	0	0	0	0	0	0	0	0	0	0	0	0	0	0	0	0	0	0	0
336	0	0	0	0	0	0	0	0	0	0	0	0	0	0	0	0	0	0	0	0	0	0	0	0	0	0	0.617	0	0	0	0	0	0	0	0	0	0	0	0	0	0	0	0	0	0	0	0	0	0
337	0	0	0	0	0	0	0	0	0	0	0	0	0	0	0	0	0	0	0	0	0	0	0	0	0	0	1	0	0	0	0	0	0	0	0	0	0	0	0	0	0	0	0	0	0	0	0	0	0
338	0	0	0	0	0	0	0	0	0	0	0	0	0	0	0	0	0	0	0	0	0	0	0	0	0	0	0.776	0	0	0	0	0	0	0	0	0	0	0	0	0	0	0	0	0	0	0	0	0	0
339	0	0	0.041	0	0	0	0	0	0	0	0	0	0	0	0	0	0	0	0	0	0	0.014	0	0	0.316	0	0.889	0	0	0	0	0	0.106	0	0	0	0.336	1	0	0	0.011	0	0	0	0	0	0	0	0.018
340	0	0	0	0	0	0	0	0	0	0	0	0	0	0	0	0	0	0	0	0	0	0	0	0	0	0	0.992	0	0	0	0	0	0	0	0	0	0	0	0	0	0	0	0	0	0	0	0	0	0
341	0	0	0	0	0	0	0	0	0	0	0	0	0	0	0	0	0	0.08	0.086	0.074	0.19	0.102	0.176	0.183	0.144	0.072	1	0.044	0	0	0	0	0	0	0	0	0	0	0	0.025	0	0	0	0	0	0	0	0	0
342	0	0	0	0	0	0	0	0	0	0	0	0	0	0	0	0	0	0	0	0	0	0	0	0	0	0	0.62	0	0	0	0	0	0	0	0	0	0	0	0	0	0	0	0	0	0	0	0	0	0
343	0	0	0	0	0	0	0	0	0	0	0	0	0	0	0	0	0	0	0	0	0	0	0	0	0	0	0.62	0	0	0	0	0	0	0	0	0	0	0	0	0	0	0	0	0	0	0	0	0	0
344	0	0	0	0	0	0	0	0	0	0	0	0	0	0	0	0	0	0	0	0	0	0	0	0	0	0	0.599	0	0	0	0	0	0	0	0	0	0	0	0	0	0	0	0	0	0	0	0	0	0
345	0	0	0	0	0	0	0	0	0	0	0	0	0	0	0	0	0	0	0	0	0	0	0	0	0	0	0.62	0	0	0	0	0	0	0	0	0	0	0	0	0	0	0	0	0	0	0	0	0	0
346	0	0	0	0	0	0	0	0	0	0	0	0	0	0	0	0	0	0	0	0	0	0	0	0	0	0.02	0.987	0.014	0.032	0.517	0.016	0	0	0.087	0.049	0.022	0	0.051	0	0	0	0	0	0	0	0	0	0	0
347	0	0	0	0	0	0	0	0	0	0	0	0	0	0	0	0	0	0	0	0	0	0	0	0	0	0	0.651	0	0	0	0	0	0	0	0	0	0	0	0	0	0	0	0	0	0	0	0	0	0
348	0	0	0	0	0	0	0	0	0	0	0	0	0	0	0	0	0	0	0	0	0	0	0	0	0	0	0.814	0	0	0	0	0	0	0	0	0	0	0	0	0	0	0	0	0	0	0	0	0	0
349	0	0	0	0	0	0	0	0	0	0	0	0	0	0	0	0	0	0	0	0	0	0	0	0	0	0	0.871	0.783	0	0	0	0	0	0	0	0	0	0	0.114	0	0	0	0	0	0	0	0	0	0
350	0	0	0	0	0	0	0	0	0	0	0	0	0	0	0	0	0	0	0	0	0	0	0	0	0	0	0.731	0.18	0	0	0	0	0	0	0	0	0	0	0.022	0	0	0	0	0	0	0	0	0	0
351	0	0	0	0	0	0	0	0	0	0	0	0	0	0	0	0	0	0	0	0	0	0	0	0	0	0.469	0.933	0	0	0	0	0	0	0	0	0	0	0	0	0	0	0	0	0	0	0	0	0	0
352	0	0	0	0	0	0	0	0	0	0	0	0	0	0	0	0	0	0	0	0	0	0	0	0	0	0.014	0.998	0.072	0	0	0	0	0	0	0	0	0	0	0	0	0	0	0	0	0	0	0	0	0
353	0	0	0	0	0	0	0	0	0	0	0	0	0	0	0	0	0	0	0	0	0	0	0	0	0	0	0	0.507	0	0	0	0	0	0	0	0	0	0	0	0	0	0	0	0	0	0	0	0	0
354	0	0	0	0	0	0	0	0	0	0	0	0	0	0	0	0	0	0	0	0	0	0	0	0	0	0	0	0.821	0	0	0	0	0	0	0	0	0	0	0	0	0	0	0	0	0	0	0	0	0
355	0	0	0	0	0	0	0	0	0	0	0	0	0	0	0	0	0	0	0	0	0	0	0	0	0	0	0	0.552	0	0	0	0	0	0	0	0	0	0	0	0	0	0	0	0	0	0	0	0	0
356	0	0	0	0	0	0	0	0.096	0	0	0	0	0	0	0	0	0	0	0	0	0.061	0.052	0.096	0.088	0.093	0.031	0.389	0.952	0.91	0.345	0.067	0.058	0	0	0	0	0	0	0	0	0	0	0	0	0	0	0	0	0
357	0	0	0	0	0	0	0	0	0	0	0	0	0	0	0	0	0	0	0	0	0	0	0	0	0	0	0	0	0.763	0	0	0	0	0	0	0	0	0	0	0	0	0	0	0	0	0	0	0	0
358	0	0	0	0	0	0	0	0	0	0	0	0	0	0	0	0	0	0	0	0	0	0	0	0	0	0	0	0	0.976	0.102	0	0	0	0	0	0	0	0	0	0	0	0	0	0	0	0	0	0	0
359	0	0	0	0	0	0	0	0	0	0	0	0	0	0	0	0	0	0	0	0	0	0	0	0	0	0	0	0	1	0.367	0	0	0	0	0	0	0	0	0	0	0	0	0	0	0	0	0	0	0
360	0	0	0	0	0	0	0	0	0	0	0	0	0	0	0	0	0	0	0	0	0	0	0	0	0	0	0	0	0.999	0.703	0	0	0	0	0	0	0	0	0	0	0	0	0	0	0	0	0	0	0
361	0	0	0	0	0	0	0	0	0	0	0	0	0	0	0	0	0	0	0	0	0	0	0	0	0	0	0	0	1	0.111	0	0	0	0	0	0	0	0	0	0	0	0	0	0	0	0	0	0	0
362	0	0	0	0	0	0	0	0	0	0	0	0	0	0	0	0	0	0	0	0	0	0	0	0	0	0	0	0	0.8	0.069	0.06	0	0	0	0	0	0	0	0	0	0	0	0	0	0	0	0	0	0
363	0	0	0	0	0	0	0	0	0	0	0	0	0	0	0	0	0	0	0	0	0	0	0	0	0	0	0	0	1	0.767	0	0	0	0	0	0	0	0	0	0	0	0	0	0	0	0	0	0	0
364	0	0	0	0	0	0	0	0	0	0	0	0	0	0	0	0	0	0	0	0	0	0	0	0	0	0	0	0	0.968	1	0	0	0	0	0	0	0	0	0	0	0	0	0	0	0	0	0	0	0
365	0	0	0	0	0	0	0	0	0	0	0	0	0	0	0	0	0	0	0	0	0	0	0	0	0	0	0	0	0.886	0.108	0	0	0	0	0	0	0	0	0	0	0	0	0	0	0	0	0	0	0
366	0	0	0	0	0	0	0	0	0	0	0	0	0	0	0	0	0	0	0	0	0	0	0	0	0	0	0	0	1	1	0	0	0	0	0	0	0	0	0	0	0	0	0	0	0	0	0	0	0
367	0	0	0	0	0	0	0	0	0	0	0	0	0	0	0	0	0	0	0	0	0	0	0	0	0	0	0	0	0.728	0	0	0	0	0	0	0	0	0	0	0	0	0	0	0	0	0	0	0	0
368	0	0	0	0	0	0	0	0	0	0	0	0	0	0	0	0	0	0	0	0	0	0	0	0	0	0	0	0	1	0	0.01	0	0	0	0	0	0	0	0	0	0	0	0	0	0	0	0	0	0
369	0	0	0	0	0	0	0	0	0	0	0	0	0	0	0	0	0	0	0	0	0	0	0	0	0	0	0	0	0.642	0	0	0	0	0	0	0	0	0	0	0	0	0	0	0	0	0	0	0	0
370	0	0	0	0	0	0	0	0	0	0	0	0	0	0	0	0	0	0	0	0	0	0	0	0	0	0	0	0	1	0.51	0	0	0	0	0	0	0	0	0	0	0	0	0	0	0	0	0	0	0
371	0	0	0	0	0	0	0	0	0	0	0	0	0	0	0	0	0	0	0	0	0	0	0	0	0	0	0	0	0.754	0.294	0	0	0	0	0	0	0	0	0	0	0	0	0	0	0	0	0	0	0
372	0	0	0.045	0	0	0	0	0	0	0	0	0	0	0	0	0	0	0	0	0	0	0	0	0	0	0	0	0.06	0.773	0.831	0.07	0.277	0	0	0	0	0	0	0	0	0	0	0	0	0	0	0.027	0	0
373	0	0	0	0	0	0	0	0	0	0	0	0	0	0	0	0	0	0	0	0	0	0	0	0	0	0	0	0	0.984	0	1	0	0	0	0	0	0	0	0	0	0	0	0	0	0	0	0	0	0
374	0	0	0	0	0	0	0	0	0	0	0	0	0	0	0	0	0	0	0	0	0	0	0	0	0	0	0	0	0	0.886	0	0	0	0	0	0	0	0	0	0	0	0	0	0	0	0	0	0	0
375	0	0	0	0	0	0	0	0	0	0	0	0	0	0	0	0	0	0	0	0	0	0	0	0	0	0	0	0	0	0.717	0	0	0	0	0	0	0	0	0	0	0	0	0	0	0	0	0	0	0
376	0	0	0	0	0	0	0	0	0	0	0	0	0	0	0	0	0	0	0	0	0	0	0	0	0	0	0	0	0.316	0.599	0	0	0	0	0	0	0	0	0	0	0	0	0	0	0	0	0	0	0
377	0	0	0	0	0	0	0	0	0	0	0	0	0	0	0	0	0	0	0	0	0	0	0	0	0	0	0	0	0	0.632	0	0	0	0	0	0	0	0	0	0	0	0	0	0	0	0	0	0	0
378	0	0	0	0	0	0	0	0	0	0	0	0	0	0	0	0	0	0	0	0	0	0	0	0	0	0	0	0	0	0.633	0	0	0	0	0	0	0	0	0	0	0	0	0	0	0	0	0	0	0
379	0	0	0	0	0	0	0	0	0	0	0	0	0	0	0	0	0	0	0	0	0	0	0	0	0	0	0	0	0	0.598	0	0	0	0	0	0	0	0	0	0	0	0	0	0	0	0	0	0	0
380	0	0	0	0	0	0	0	0	0	0	0	0	0	0	0	0	0	0	0	0	0	0	0	0	0	0	0	0	0	0.72	0	0	0	0	0	0	0	0	0	0	0	0	0	0	0	0	0	0	0
381	0	0	0	0	0	0	0	0	0	0	0	0	0	0	0	0	0	0	0	0	0	0	0	0	0	0	0	0	0.154	0.974	0.02	0	0	0	0	0	0	0	0	0	0	0	0	0	0	0	0	0	0
382	0	0	0.038	0	0	0	0	0	0	0.012	0	0	0	0	0	0	0	0	0	0	0	0	0	0	0	0	0	0	0.303	0.761	0	0	0	0	0	0	0	0	0	0	0	0	0	0	0	0	0	0	0
383	0	0	0	0	0	0	0	0	0	0	0	0	0	0	0	0	0	0	0	0	0	0	0	0	0	0	0	0	0	0.514	0	0	0	0	0	0	0	0	0	0	0	0	0	0	0	0	0	0	0
384	0	0	0	0	0	0	0	0	0	0	0	0	0	0	0	0	0	0	0	0	0	0	0	0	0	0	0	0	0.058	0.62	0.054	0	0	0	0	0	0	0	0	0	0	0	0	0	0	0	0	0	0
385	0	0	0	0	0	0	0	0	0	0	0	0	0	0	0	0	0	0	0	0	0	0	0	0	0	0	0	0.034	0.182	0.931	0	0	0	0	0	0	0	0	0	0	0	0	0	0	0	0	0	0	0
386	0	0	0	0	0	0	0	0	0	0	0	0	0	0	0	0	0	0	0	0	0	0	0	0	0	0	0	0	0	0	1	0	0	0	0	0	0	0	0	0	0	0	0	0	0	0	0	0	0
387	0	0	0	0	0	0	0	0	0	0	0	0	0	0	0	0	0	0	0	0	0	0	0	0	0	0	0	0	0	0	0.807	0	0	0	0	0	0	0	0	0	0	0	0	0	0	0	0	0	0
388	0	0	0.122	0	0	0	0	0	0	0	0.321	0	0	0	0	0.038	0.303	0	0	0	0	0	0	0	0	0	0	0.042	0.155	0.189	0.928	0.313	0.915	0.998	0	0	0	0	0	0.023	0	0	0	0	0	0	0	0	0
389	0	0	0	0.044	0	0	0	0	0	0	0	0	0	0	0	0	0	0	0	0	0	0	0	0	0	0	0	0	0	0	0.999	0	0	0	0	0	0	0	0	0	0	0	0	0	0	0	0	0	0
390	0	0	0	0	0	0	0	0	0	0	0	0	0	0	0	0	0	0	0	0	0	0	0	0	0	0	0	0	0.08	0.017	0.994	0	0	0	0	0	0	0	0	0	0	0	0	0	0	0	0	0	0
391	0	0	0	0	0	0	0	0	0	0	0	0	0	0	0	0	0	0	0	0	0	0	0	0	0	0	0	0	0	0	0.649	0	0	0	0	0	0	0	0	0	0	0	0	0	0	0	0	0	0
392	0.025	0.094	0.037	0	0	0	0	0	0	0	0	0	0	0	0	0	0	0	0	0	0	0.197	0	0	0	0.072	0	0.045	0.067	0	0.848	0	0.109	0	0	0	0	0.027	0.692	0	0	0	0.031	0	0.037	0.953	0	0	0
393	0	0	0	0	0	0	0	0	0	0	0	0	0	0	0	0	0	0	0	0	0	0	0	0	0	0	0	0	0	0	0.641	0	0	0	0	0	0	0	0	0	0	0	0	0	0	0	0	0	0
394	0	0	0	0	0	0	0	0	0	0	0	0	0	0	0	0	0	0	0	0	0	0	0	0	0	0	0	0.035	0	0	0.011	0.989	0	0	0	0	0	0	0	0	0	0	0	0	0	0	0	0	0
395	0	0	0	0	0	0	0	0	0	0	0	0	0	0	0	0	0	0	0	0	0	0	0	0	0	0	0	0	0	0	0	0.98	0	0	0	0	0	0	0	0	0	0	0	0	0	0	0	0	0
396	0	0	0	0	0	0	0	0	0	0	0	0	0	0	0	0	0	0	0	0	0	0	0	0	0	0	0	0	0	0	0	1	0	0	0	0	0	0	0	0	0	0	0	0	0	0	0	0	0
397	0	0	0	0	0	0	0	0	0	0	0	0	0	0	0	0	0	0	0	0	0	0	0	0	0	0	0	0	0	0	0	1	0	0	0	0	0	0	0	0	0	0	0	0	0	0	0	0	0
398	0	0	0	0	0	0	0	0	0	0	0	0	0	0	0	0	0	0	0	0	0	0	0	0	0	0	0	0	0	0.043	0	0.728	0	0	0	0	0	0	0	0	0	0	0	0	0	0	0	0	0
399	0	0	0	0	0	0	0	0	0	0	0	0	0	0	0	0	0	0	0	0	0	0	0	0	0	0	0	0	0	0	0	0.987	0	0	0	0	0	0	0	0	0	0	0	0	0	0	0	0	0
400	0	0	0	0	0	0	0	0	0	0	0	0	0	0	0	0	0	0	0	0	0	0	0	0.067	0	0.029	0.066	0	0	0	0	0.919	0	0.21	0	0	0	0	0	0	0	0	0	0	0	0	0	0	0
401	0	0	0	0	0	0	0	0	0	0	0	0	0	0	0	0	0	0	0	0	0	0	0	0	0	0	0	0	0	0	0	0.988	0	0	0	0	0	0	0	0	0	0	0	0	0	0	0	0	0
402	0	0	0	0	0	0	0	0	0	0	0	0	0	0	0	0	0	0	0	0	0	0	0	0	0	0	0	0	0	0	0	0.871	1	0	0	0	0	0	0	0	0	0	0	0	0	0	0	0	0
403	0	0	0	0	0	0	0	0	0	0	0	0	0	0	0	0	0	0	0	0	0	0	0	0	0	0	0	0	0	0	0	0	0.967	0	0	0	0	0	0	0	0	0	0	0	0	0	0	0	0
404	0	0	0	0	0	0	0	0	0	0	0	0	0	0	0	0	0	0	0	0	0	0	0	0	0	0	0	0	0	0	0	0	0.83	0	0	0	0	0	0	0	0	0	0	0	0	0	0	0	0
405	0	0	0	0	0	0	0	0	0	0	0	0	0	0	0	0	0	0	0	0	0	0	0	0	0	0	0	0	0	0	0	0	0.958	0	0	0	0	0	0	0	0	0	0	0	0	0	0	0	0
406	0	0	0	0	0	0	0	0	0	0	0	0	0	0	0	0	0	0	0	0	0	0	0	0	0	0	0	0	0	0	0	0	0.781	0	0	0	0	0	0	0	0	0	0	0	0	0	0	0	0
407	0	0	0	0	0	0	0	0	0	0	0	0	0	0	0	0	0	0	0	0	0	0	0	0	0	0	0	0	0	0	0	0	0.796	0.998	0.798	0.874	0.896	1	1	0	0	0	0	0	0	0	0	0	0
408	0	0	0	0	0	0	0	0	0	0	0	0	0	0	0	0	0	0	0	0	0	0	0	0	0	0.036	0	0	0	0	0	0	0.796	0	0	0.197	0.149	0.201	0.085	0	0	0	0	0	0	0	0	0	0
409	0.332	0	0	0	0	0	0	0	0	0	0	0	0	0	0	0	0	0	0	0	0	0	0	0	0	0	0	0	0	0	0	0	0	1	0.335	0.197	0.155	0.186	0.096	0.018	0	0	0	0	0	0	0	0	0.077
410	0	0	0	0	0	0	0	0	0	0	0	0	0	0	0	0	0	0	0	0	0	0	0	0	0	0	0	0	0	0	0	0	0	0.981	0	0	0	0	0	0	0	0	0	0	0	0	0	0	0
411	0	0	0	0	0	0	0	0	0	0	0	0	0	0	0	0	0	0	0	0	0	0	0	0	0	0	0	0	0	0	0	0	0	0.996	0	0	0	0	0	0	0	0	0	0	0	0	0	0	0
412	0	0	0	0	0	0	0	0	0	0	0	0	0	0	0	0	0	0	0	0	0	0	0	0	0	0	0	0	0	0	0	0	0	1	0	0	0	0	0	0	0	0	0	0	0	0	0	0	0
413	0	0	0	0	0	0	0	0	0	0	0	0	0	0	0	0	0	0	0	0	0	0	0	0	0	0	0	0	0	0	0	0	0	0.752	0.111	0.013	0	0.554	0	0	0	0	0	0	0	0	0	0	0
414	0	0	0.034	0	0	0	0	0	0	0	0	0	0	0	0	0.079	0.083	0	0	0	0	0	0	0	0	0.032	0	0	0	0	0	0	0.053	0.946	0	0.087	0	0.21	0	0	0	0	0	0	0	0	0	0	0.087
415	0	0	0	0	0	0	0	0	0	0	0	0	0	0	0	0	0	0	0	0	0	0	0	0	0	0	0	0.046	0	0	0	0	0	0.972	0.09	0.053	0.045	0.05	0	0.023	0.047	0.065	0.05	0.068	0.055	0.051	0	0	0
416	0	0	0	0	0	0	0	0	0	0	0	0	0	0	0	0	0	0	0	0	0.073	0	0	0	0	0	0	0	0	0	0	0	0	0.993	0	0	0	0	0	0	0	0	0	0	0	0	0	0	0
417	0	0	0	0	0	0	0	0	0	0	0	0	0	0	0	0	0	0	0	0	0	0	0	0.011	0	0	0	0	0	0	0	0	0	0.98	0	0	0	0	0	0	0	0	0	0	0	0	0	0	0
418	0	0	0	0	0	0	0	0.091	0	0	0	0	0	0	0	0	0	0	0	0	0	0	0	0.116	0	0	0.367	0.018	0	0	0	0	0	0.999	0	0.92	0	0	0	0	0.322	0.013	0	0	0	0	0	0	0.15
419	0	0	0	0	0	0	0	0	0	0	0	0	0	0	0	0	0	0	0	0	0	0	0	0	0	0	0	0	0	0	0	0	0	1	0	0	0	0	0	0	0	0	0	0	0	0	0	0	0
420	0	0	0	0	0	0	0	0	0	0	0	0	0	0	0	0	0	0	0	0	0	0	0	0	0	0	0	0	0	0	0	0	0	0	1	0.992	0.158	1	0.023	0	0	0	0	0	0	0	0	0	0
421	0	0	0	0	0	0	0	0	0	0	0	0	0	0	0	0	0	0	0	0	0	0	0	0	0	0	0	0	0	0	0	0	0	0	0.881	0	0	0	0	0	0	0	0	0	0	0	0	0	0
422	0	0	0	0	0	0	0	0	0	0	0	0	0	0	0	0	0	0	0	0	0	0	0	0	0	0	0	0	0	0	0	0	0	0	0.978	0	0	0	0	0	0	0	0	0	0	0	0	0	0
423	0	0	0	0	0	0	0	0	0	0	0	0	0	0	0	0	0	0	0	0	0	0	0	0	0	0	0	0	0	0	0	0	0	0	0.66	0	0	0	0	0	0	0	0	0	0	0	0	0	0
424	0	0	0	0	0	0	0	0	0	0	0	0	0	0	0	0	0	0	0	0	0	0	0	0	0	0	0	0	0	0	0	0	0	0	1	0	0	0	0	0	0	0	0	0	0	0	0	0	0
425	0	0	0	0	0	0	0	0	0	0	0	0	0	0	0	0	0	0	0	0	0	0	0	0	0	0	0	0	0	0	0	0	0	0	0.956	0	0	0	0	0	0	0	0	0	0	0	0	0	0
426	0	0	0	0	0	0	0	0	0	0	0	0	0	0	0	0	0	0	0	0	0	0	0	0	0	0	0	0	0	0	0	0	0	0	0.986	0	0	0	0	0	0	0	0	0	0	0	0	0	0
427	0	0	0	0	0	0	0	0	0	0	0	0	0	0	0	0	0	0	0	0	0	0	0	0	0	0	0	0	0	0	0	0	0	0	0.866	0.026	0	0	0	0	0	0	0	0	0	0	0	0	0
428	0	0	0	0	0	0	0	0	0	0	0	0	0	0	0.133	0	0	0	0	0	0.027	0	0	0	0	0	0	0	0	0	0	0	0	0.029	0.999	0.097	0	0	0	0.999	0	0	0	0	0	0	0	0	0
429	0	0	0	0	0	0	0	0	0	0	0	0	0	0	0	0	0	0	0	0	0	0	0	0	0	0	0	0	0	0	0	0	0	0	0.837	0	0	0	0	0	0	0	0	0	0	0	0	0	0
430	0	0	0	0	0	0	0	0	0	0	0	0	0	0	0	0	0	0	0	0	0	0	0	0	0	0	0	0	0	0	0	0	0	0	0.985	0.976	0	0	0	0	0	0	0	0	0	0	0	0	0
431	0	0	0	0	0	0	0	0	0	0	0	0	0	0	0	0	0	0	0	0	0	0	0	0	0	0	0	0	0	0	0	0	0	0.024	0.995	0.015	0	0	0	0	0	0	0	0	0	0	0	0	0
432	0	0	0	0	0	0	0	0	0	0	0	0	0	0	0	0	0	0	0	0	0	0	0	0	0	0	0	0	0	0	0	0	0	0	0.999	0	0	0	0	0	0	0	0	0	0	0	0	0	0
433	0	0	0	0	0	0	0	0	0	0	0	0	0	0	0	0	0	0	0	0	0	0	0	0	0	0	0	0	0	0	0	0	0.037	0.03	1	1	0	0	0	0	0	0	0	0	0	0	0	0	0
434	0	0	0	0	0	0.046	0	0	0	0	0	0	0	0	0	0	0	0	0	0	0	0	0	0	0	0	0	0	0	0	0	0	0	0	1	0	0	0	0	0	0.015	0	0.018	0	0	0	0	0	0
435	0.034	0	0	0	0	0	0	0	0	0	0	0	0	0	0	0	0	0	0	0	0	0	0	0	0	0	0	0.019	0	0	0	0	0	0	0.927	0	0	0	0.022	0	0	0.014	0.071	0	0	0	0	0	0
436	0	0	0	0	0	0	0	0	0	0	0	0	0	0	0	0	0	0	0	0	0	0	0	0	0	0	0	0	0	0	0	0	0	0	0	0.795	0	0	0	0	0	0	0	0	0	0	0	0	0
437	0	0	0	0	0	0	0	0	0	0	0	0	0	0	0	0	0	0	0	0	0	0	0	0	0	0	0	0	0	0	0	0	0	0	0	1	0	0	0	0	0	0	0	0	0	0	0	0	0
438	0	0	0	0	0	0	0	0	0	0	0	0	0	0	0	0	0	0	0	0	0	0	0	0	0	0	0	0	0	0	0	0	0	0	0	0.622	0	0	0	0.013	0	0	0	0	0	0	0	0	0
439	0	0	0.038	0	0	0	0	0	0	0	0	0	0	0	0	0	0	0	0	0	0	0	0	0	0	0.036	0	0.037	0	0	0	0	0.1	0	0.03	0.887	0	0	0	0.012	0.707	0	0.077	0	0.136	0	0	0	0
440	0	0	0	0	0	0	0	0	0	0	0	0	0	0	0	0.017	0.026	0	0	0	0	0.01	0	0.02	0	0	0	0	0	0	0	0	0	0	0	0.994	0	0.86	0	0	0	0	0.033	0	0	0	0	0	0
441	0	0	0	0	0	0	0	0	0	0	0	0	0	0	0	0	0	0	0	0	0	0	0	0	0	0	0	0	0	0	0	0	0	0	0	0.806	0	0	0	0	0	0	0	0	0	0	0	0	0
442	0	0	0	0	0	0	0	0	0	0	0	0	0	0	0	0	0	0	0	0	0	0	0	0	0	0	0	0	0	0	0	0	0	0	0	0.975	0	0	0	0	0	0	0	0	0	0	0	0	0
443	0	0	0	0	0	0	0	0	0	0	0	0	0	0	0	0	0	0	0	0	0	0	0	0	0	0	0	0	0	0	0	0	0	0	0	0	0.989	0	0.024	0	0	0	0	0	0	0	0	0	0
444	0	0	0	0	0	0	0	0	0	0	0	0	0	0	0	0	0	0	0	0	0	0	0	0	0	0	0	0	0	0	0	0	0	0	0	0	1	0	0.93	0	0	0	0	0	0	0	0	0	0
445	0	0	0	0	0	0	0	0	0	0	0	0	0	0	0	0	0	0	0	0	0	0	0	0	0	0	0	0	0	0	0	0	0	0	0	0	0.599	0	0	0	0	0	0	0	0	0	0	0	0
446	0	0	0	0	0	0	0	0	0	0	0	0	0	0	0	0	0	0	0	0	0	0	0	0	0	0	0	0	0	0	0	0	0	0	0	0	0.971	0	0	0	0	0	0	0	0	0	0	0	0
447	0	0	0	0	0	0	0	0	0	0	0	0	0	0	0	0	0	0	0	0	0	0	0	0	0	0	0	0	0	0	0	0	0	0	0	0	0.868	0	0	0	0	0	0	0	0	0	0	0	0
448	0	0	0	0	0	0	0	0	0	0	0	0	0	0	0	0	0	0	0	0	0	0	0	0	0	0	0	0	0	0	0	0	0	0	0	0	0.991	0	0	0	0	0	0	0	0	0	0	0	0
449	0	0	0	0	0.075	0	0	0	0	0	0	0	0	0	0	0	0	0	0	0	0.018	0	0	0	0	0	0	0	0	0	0	0	0	0	0	0.091	0.718	0.211	0	0	0	0	0	0.011	0	0	0	0	0
450	0	0	0	0	0	0	0	0	0	0	0	0	0	0	0	0	0	0	0	0	0	0	0	0	0	0	0	0	0	0	0	0	0	0	0	0	0.679	0	0	0	0	0	0	0	0	0	0	0.055	0
451	0	0	0	0	0	0	0	0	0	0	0	0	0	0	0	0	0	0	0	0	0	0	0	0	0	0	0	0	0	0	0	0	0	0	0	0	0	0	0	0	0	0	0	0	0	0	0	0	0
452	0	0	0	0	0	0	0	0	0	0	0	0	0	0	0	0	0	0	0	0	0	0	0	0	0	0	0	0	0	0	0	0	0	0	0	0	0	0.858	0	0	0	0	0	0	0	0	0	0	0
453	0	0	0	0	0	0	0	0	0	0	0	0	0	0	0	0	0	0	0	0	0	0	0	0	0	0	0	0	0	0	0	0	0	0	0	0	0	0.537	0	0	0	0	0	0	0	0	0	0	0
454	0	0	0	0	0	0	0	0	0	0	0	0	0	0	0	0	0	0	0	0	0	0	0	0	0	0	0	0	0	0	0	0	0	0	0	0	0	0.887	0	0	0	0	0	0	0	0	0	0	0
455	0	0	0	0	0	0	0	0	0	0	0	0	0	0	0	0	0	0	0	0	0	0	0	0	0	0	0	0	0	0	0	0	0	0	0	0	0	0.975	0	0	0	0	0	0	0	0	0	0	0
456	0	0	0	0	0	0	0	0	0	0	0	0	0	0	0	0	0	0	0	0	0	0	0	0	0	0	0	0	0	0	0	0	0	0	0	0.078	0	1	0	0	0	0	0	0	0	0	0	0	0
457	0	0	0	0	0	0	0	0	0	0	0	0	0	0	0	0	0	0	0	0	0	0	0	0	0	0	0	0	0	0	0	0	0	0	0	0	0	0	0.977	0	0	0	0	0	0	0	0	0	0
458	0	0	0	0	0	0	0	0	0	0	0	0	0	0	0	0	0	0	0	0	0	0	0	0	0	0	0	0	0	0	0	0	0	0	0	0	0	0	0.707	0	0	0	0	0	0	0	0	0	0
459	0	0	0	0	0	0	0	0	0	0	0	0	0	0	0	0	0	0	0	0	0	0	0	0	0	0	0	0	0	0	0	0	0	0	0	0	0	0	0.985	0	0	0	0	0	0	0	0	0	0
460	0	0	0	0	0	0	0	0	0	0	0	0	0	0	0	0	0	0	0	0	0	0	0	0	0	0	0	0	0	0	0	0	0	0	0	0	0	0	0.88	0	0	0	0	0	0	0	0	0	0
461	0	0	0	0	0	0	0	0	0	0	0	0	0	0	0	0	0	0	0	0	0	0	0	0	0	0	0	0	0	0	0	0	0	0	0	0	0	0	0.572	0	0	0	0	0	0	0	0	0	0
462	0	0	0	0	0	0	0	0	0	0	0	0	0	0	0	0	0	0	0	0	0	0	0	0	0	0	0	0	0	0	0	0	0	0	0	0	0.086	0	0.986	0	0	0	0	0	0	0	0	0	0
463	0	0	0	0	0	0	0	0	0	0	0	0	0	0	0	0	0	0	0	0	0	0	0	0	0	0	0.023	0	0	0	0	0	0	0	0	0	0.032	0	0.991	0.038	0	0	0	0	0	0	0	0	0
464	0	0	0	0	0	0	0	0	0	0	0	0	0	0	0	0	0	0	0	0	0	0	0	0	0	0	0	0	0.032	0	0	0	0.012	0.089	0.051	0.019	0.022	0.069	0.889	0.771	0	0	0.024	0	0	0	0	0	0
465	0	0	0	0	0	0	0	0	0	0	0	0	0	0	0	0	0	0	0	0	0	0	0	0	0	0	0	0	0	0	0	0	0	0	0	0	0	0	0.849	0	0	0	0.024	0	0	0	0	0	0
466	0	0	0	0	0	0	0	0	0	0	0	0	0	0	0	0	0	0	0	0	0	0	0	0	0.246	0	0	0	0	0	0	0	0	0	0	0	0.346	0	0.695	0.983	0.064	0	0	0	0.395	0	0	0	0
467	0	0	0	0	0	0	0	0	0	0	0	0	0	0	0	0	0	0	0	0	0	0	0	0	0	0	0	0	0	0	0	0	0	0	0	0	0	0	0.596	0.086	0	0	0	0	0	0	0	0	0
468	0	0	0	0	0	0	0	0	0	0	0	0	0	0	0	0	0	0	0	0	0	0	0	0	0	0	0	0	0	0	0	0	0	0	0	0	0	0	0.94	0	0	0	0	0	0	0	0	0	0
469	0	0	0	0	0	0	0	0	0	0	0	0	0	0	0	0	0	0	0	0	0	0	0	0	0	0	0	0	0	0	0	0	0.045	0	0	0	0	0	1	0	0	0	0	0	0	0	0	0	0
470	0	0	0	0	0	0	0	0	0	0	0	0	0	0	0	0	0	0	0	0	0	0	0	0	0	0	0	0	0	0	0	0	0	0	0	0	0	0	0	0.56	0	0	0	0	0	0	0	0	0
471	0	0	0	0	0	0	0	0	0	0	0	0	0	0	0	0	0	0	0	0	0	0	0	0	0	0	0	0	0	0	0	0	0	0	0	0	0	0	0	0.932	0	0	0	0	0	0	0	0	0
472	0	0	0	0	0	0	0	0	0	0	0	0	0	0	0	0	0	0	0	0	0	0	0	0	0	0	0	0	0	0	0	0	0	0	0	0	0	0	0	0.997	0	0	0	0	0	0	0	0	0
473	0	0	0	0	0	0	0	0	0	0	0	0	0	0	0	0	0	0	0	0	0	0	0	0	0	0	0	0	0	0	0	0	0	0	0	0	0	0	0	0.511	0	0	0	0	0	0	0	0	0
474	0	0	0	0	0	0	0	0	0	0	0	0	0	0	0	0	0	0	0	0	0	0	0	0	0	0	0	0	0	0	0	0	0.037	0.033	0	0	0.052	0.054	0.062	0.021	1	0	0	0	0	0	0	0	0
475	0	0	0	0	0	0	0	0	0	0	0	0	0	0	0	0	0	0	0	0	0	0	0	0	0	0	0	0	0	0	0	0	0	0	0	0	0	0	0	0	0.968	0	0	0	0	0.016	0	0	0
476	0	0	0	0	0	0	0	0	0	0	0	0	0	0	0	0	0	0	0	0	0	0	0	0	0	0	0	0	0	0	0	0	0	0	0	0	0	0	0	0	1	0	0	0	0	0.022	0	0	0
477	0	0	0	0	0	0	0	0	0	0	0	0	0	0	0	0	0	0	0	0	0	0	0	0	0	0	0	0	0	0	0	0	0	0	0	0	0	0	0	0	0.856	0	0	0	0	0	0	0	0
478	0	0	0	0	0	0	0	0	0	0	0	0	0	0	0	0	0	0	0	0	0	0	0	0	0	0	0	0	0	0	0	0	0	0	0	0	0	0	0	0	0.682	0	0	0	0	0	0	0	0
479	0	0	0	0	0	0	0	0	0	0	0	0	0	0	0	0	0	0	0	0	0	0	0	0	0	0	0	0	0	0	0	0	0	0	0	0	0	0	0	0	0.612	0	0	0	0	0	0	0	0
480	0	0	0	0	0	0	0	0	0	0	0	0	0	0	0	0	0	0	0	0	0	0	0	0	0	0	0	0	0	0	0	0	0	0	0	0	0	0	0	0	0.982	0	0	0	0	0	0	0	0
481	0	0	0	0	0	0	0	0	0	0	0	0	0	0	0	0	0	0	0	0	0	0	0	0	0	0	0	0	0	0	0	0	0	0	0	0	0	0	0	0	0.706	0	0	0	0	0	0	0	0
482	0	0	0	0	0	0	0	0	0	0	0	0	0	0	0	0	0	0	0	0	0	0	0	0	0	0.032	0	0	0	0	0.077	0	0	0	0	0	0	0	0	0	1	0	0.994	0.075	0	0	0	0	0
483	0	0	0	0	0	0.09	0	0	0	0	0	0	0	0	0	0	0	0	0	0	0	0	0	0	0	0	0	0	0	0	0	0	0	0	0	0	0.015	0.19	0	0.155	1	0	0.189	0	0	0	0	0	0
484	0	0	0	0	0	0	0	0	0	0	0	0	0	0	0	0	0	0	0	0	0	0	0	0	0	0	0	0	0	0	0	0	0	0	0	0	0	0	0	0	0.521	0	0	0	0	0	0	0	0
485	0	0	0	0	0	0	0	0	0	0	0	0	0	0	0	0	0	0	0	0	0	0	0	0	0	0	0	0	0	0	0	0	0	0	0	0	0	0	0.152	0.039	0.996	0	0	0	0	0	0	0	0
486	0	0	0	0	0	0	0	0	0	0	0	0	0	0	0	0	0	0	0	0	0	0	0	0	0	0	0	0	0	0	0	0	0	0	0	0	0	0	0.023	0.157	0.998	0	0.046	0	0.079	0	0	0	0
487	0	0	0	0	0	0	0	0	0	0	0	0	0	0	0	0	0	0	0	0	0	0	0	0	0	0	0	0	0	0	0	0	0	0	0	0	0	0	0	0	0	0.998	0	0.079	0	0	0	0	0
488	0	0	0	0	0	0	0	0	0	0	0	0	0	0	0	0	0	0	0	0	0	0	0	0	0	0	0	0	0	0	0	0	0	0	0	0	0	0	0	0	0	0.584	0	0	0	0	0	0	0
489	0	0	0	0	0	0	0	0	0	0	0	0	0	0	0	0	0	0	0	0	0	0	0	0	0	0	0	0	0	0	0	0	0	0	0	0	0	0	0	0	0	0.89	0	0	0	0	0	0	0
490	0	0	0	0	0	0	0	0	0	0	0	0	0	0	0	0	0	0	0	0	0	0	0	0	0	0	0	0	0	0	0	0	0	0	0	0	0	0	0	0	0	0.986	0	0	0	0	0	0	0
491	0	0	0	0	0	0	0	0	0	0	0	0	0	0	0	0	0	0	0	0	0	0	0	0	0	0	0	0	0	0	0	0	0	0	0	0	0	0	0	0	0	1	0	0.977	0	0	0	0	0
492	0	0	0	0	0	0	0	0	0	0	0	0	0.025	0.028	0.032	0	0	0	0	0	0	0	0	0	0	0	0	0	0	0	0	0	0	0	0	0	0	0	0	0	0	0.502	0	0.998	0	0	0	0	0
493	0	0	0	0	0	0	0	0	0	0	0	0	0	0	0	0	0	0	0	0	0	0	0	0	0	0	0	0	0	0	0	0	0	0	0	0	0	0	0	0	0	0.815	0.019	0	0.9	0.228	0.928	0.989	0.062
494	0	0	0	0	0	0	0	0	0	0	0	0	0	0	0	0	0	0	0	0	0	0	0	0	0	0	0	0	0	0	0	0	0	0	0	0	0	0	0	0	0	0.999	0	0.956	0	0.995	0.173	0	0
495	0	0	0.046	0	0	0	0	0	0	0	0	0	0	0	0	0	0	0	0	0	0	0	0	0	0	0	0	0	0	0	0.012	0.288	0.119	0	0	0	0	0	0.037	0	0	0.845	0.011	0	0	0	0	0.295	0
496	0	0	0	0	0	0	0	0	0	0	0	0	0	0	0	0	0	0	0	0	0	0	0	0	0	0	0	0	0	0	0	0	0	0	0	0	0	0	0	0	0	0.806	0	0	0	0	0	0	0
497	0	0	0	0	0	0	0	0	0	0	0	0	0	0	0	0	0	0	0	0	0	0	0	0	0	0	0	0	0	0	0	0	0	0	0	0	0	0	0	0	0	0.869	0	0	0	0	0	0	0
498	0	0	0.039	0	0	0	0	0	0	0	0	0	0	0	0	0	0	0	0	0	0	0	0	0	0	0	0	0	0	0	0	0	0	0	0	0	0	0	0.155	0.01	0.295	0.992	0	0.275	0	0	0.064	0	0
499	0	0	0	0	0	0	0	0	0	0	0	0	0	0	0	0	0	0	0	0	0	0	0	0	0	0	0	0	0	0	0	0	0	0	0	0	0	0	0	0	0.014	0.019	1	0.011	0	0	0	0	0
500	0	0	0	0	0	0	0	0	0	0	0	0	0	0	0	0	0	0	0	0	0	0	0	0	0	0	0	0	0	0	0	0	0	0	0	0	0	0	0	0	0	0	0.898	0	0	0	0	0	0
501	0	0	0	0	0	0	0	0	0	0	0	0	0	0	0	0	0	0	0	0	0	0	0	0	0	0	0	0	0	0	0	0	0	0	0	0	0	0	0	0	0	0	0.803	0	0	0	0	0	0
502	0	0	0	0	0	0	0	0	0	0	0	0	0	0	0	0	0	0	0	0	0	0	0	0	0	0	0	0	0	0	0	0	0	0	0	0	0	0	0	0	0	0	0	0	0	0	0	0	0
503	0	0	0	0	0	0	0	0	0	0	0	0	0	0	0	0	0	0	0	0	0	0	0	0	0	0	0	0	0	0	0	0	0	0	0	0	0	0	0	0	0	0	0.736	0	0	0	0	0	0
504	0	0	0	0	0	0	0	0	0	0	0	0	0	0	0	0	0	0	0	0	0	0	0	0	0	0	0	0	0.094	0	0	0	0.052	0.133	0.116	0.077	0.091	0.136	0.311	0.338	0.038	0.101	0.949	0.163	0.107	0.11	0.107	0.2	0.146
505	0	0	0	0	0	0	0	0	0	0	0	0	0	0	0	0	0	0	0	0	0	0	0	0	0	0	0	0	0	0	0	0	0	0	0	0	0	0	0	0	0	0.044	0.981	0.013	0.043	0.029	0.049	0.183	0.989
506	0	0	0	0.15	0.136	0	0	0	0.031	0.205	0.072	0	0	0	0	0.308	0.183	0.179	0.083	0.078	0.023	0	0.029	0.03	0.03	0	0.048	0.178	0.041	0.03	0.081	0	0	0	0	0	0	0	0	0	0	0.051	0.775	0.996	0.049	0.032	0.045	0.995	0.191
507	0	0	0	0	0	0	0	0	0	0	0	0	0	0	0	0	0	0	0	0	0	0	0	0	0	0	0	0	0	0	0	0	0	0	0	0	0	0	0	0	0	0	0.96	0	0	0	0	0	0
508	0	0	0	0	0	0	0	0	0	0	0	0	0	0	0	0	0	0	0	0	0	0	0	0	0	0	0	0	0	0	0	0	0	0	0	0	0	0	0	0	0	0	0.547	0	0	0	0	0	0
509	0	0	0	0	0	0	0	0	0	0	0	0	0	0	0	0	0	0	0	0	0	0	0	0	0	0	0	0	0	0	0	0	0	0	0	0	0	0	0	0	0	0	0.521	0	0	0	0	0	0
510	0	0	0	0	0	0	0	0	0	0	0	0	0	0	0	0	0	0	0	0	0	0.037	0	0	0	0	0	0	0	0	0	0	0	0	0	0	0.144	0	0.092	0	0.449	0.345	0.999	0.321	0.782	0.773	0.863	0.999	0
511	0	0	0	0	0	0	0	0	0	0	0	0	0	0	0	0	0	0	0	0	0	0	0	0	0	0	0	0	0	0	0	0	0	0	0	0	0	0	0	0	0	0	1	0	0	0	0	0	0
512	0	0	0	0	0	0	0	0	0	0	0	0	0	0	0	0	0	0	0	0	0	0	0	0	0	0	0	0	0	0	0	0	0	0	0	0	0	0	0	0	0	0	0.998	0.019	0	0	0	0	0
513	0	0	0	0	0	0	0	0	0	0	0	0	0	0	0	0	0	0	0	0	0	0	0	0	0	0	0	0	0	0	0	0	0	0	0	0	0	0	0	0	0	0.187	0	1	0	0	0	0	0
514	0	0	0	0	0	0	0	0	0	0	0	0	0	0	0	0	0	0	0	0	0	0	0	0	0	0	0	0	0	0	0	0	0	0	0	0	0	0	0	0	0	0	0	0.654	0	0	0	0	0
515	0	0	0	0	0	0	0	0	0	0	0	0	0	0	0	0	0	0	0	0	0	0	0	0	0	0	0	0	0	0	0	0	0	0	0	0	0	0	0	0	0	0	0	1	0	0	0	0	0
516	0	0	0	0	0	0	0	0	0	0	0	0	0	0	0	0	0	0	0	0	0	0	0	0	0	0	0	0	0	0	0	0	0	0	0	0	0	0	0	0	0	0	0	1	0	0	0	0	0
517	0	0	0	0	0	0	0	0	0	0	0	0	0	0	0	0	0	0	0	0	0	0	0	0	0	0	0	0	0	0	0	0	0	0	0	0	0	0	0	0	0	0	0	1	0	0	0	0	0
518	0	0	0	0	0	0	0	0	0	0	0	0	0	0	0	0	0	0	0	0	0	0	0	0	0	0	0	0	0	0	0	0	0	0	0	0	0	0	0	0	0	0	0	0.58	0	0	0	0	0
519	0	0	0	0	0	0	0	0	0	0	0	0	0	0	0	0	0	0	0	0	0	0	0	0	0	0	0	0	0.024	0.038	0	0	0	0	0	0	0.055	0	0.065	0.025	0	0.231	0	0.796	0	0	0	0	0
520	0	0	0	0	0	0	0	0	0	0	0	0	0	0	0	0	0	0	0	0	0	0	0	0	0	0	0	0	0	0	0	0	0	0	0	0	0	0	0	0	0	0	0	1	0	0	0	0	0
521	0	0	0	0	0	0	0	0	0	0	0	0	0	0	0	0	0	0	0	0	0	0	0	0	0	0	0	0	0	0	0	0	0	0	0	0	0	0	0	0	0	0	0	1	0	0	0	0	0
522	0	0	0	0	0	0	0	0	0	0	0	0	0	0	0	0	0	0	0	0	0	0	0	0	0	0	0	0	0	0	0	0	0	0	0	0	0	0	0	0	0	0	0	0.796	0	0	0	0	0
523	0	0	0	0	0	0	0	0	0	0	0	0	0	0	0	0	0	0	0	0	0	0	0	0	0	0	0	0	0	0	0	0	0	0	0	0	0	0	0	0	0	0	0	0.927	0	0	0	0	0
524	0	0	0	0	0	0	0	0	0	0	0	0	0	0	0	0	0	0	0	0	0	0	0	0	0	0	0	0	0	0	0	0	0	0	0	0	0	0	0	0	0	0	0	0.947	0	0	0	0	0
525	0	0	0	0	0	0	0	0	0.093	0.087	0.091	0	0.092	0.09	0.083	0.09	0.106	0	0.091	0	0	0.047	0	0	0	0	0	0	0	0	0.082	0.053	0.37	0.309	0.286	0.314	0.331	0.331	0.316	0.026	0.033	0.29	0.043	0.975	0.996	0.982	0.854	1	0
526	0	0	0	0	0	0	0	0	0	0	0	0	0	0	0	0	0	0	0	0	0	0	0	0	0	0	0	0	0	0	0	0	0	0	0	0	0	0	0	0	0	0	0	0.993	0	0	0	0	0
527	0	0	0	0	0	0	0	0	0	0	0	0	0.11	0.112	0	0	0	0	0	0	0	0	0	0	0	0	0	0	0	0	0	0	0	0	0	0	0	0	0	0	0	0	0	0.868	0	0	0	0	0
528	0	0	0	0	0	0	0	0	0	0	0	0	0	0	0	0	0	0	0	0	0	0	0	0	0	0	0	0	0	0	0	0	0	0	0	0	0	0	0	0	0	0.026	0	0.012	0.996	0.989	0	0	0
529	0	0	0	0	0	0	0	0	0	0	0	0	0	0	0	0	0	0	0	0	0	0	0	0	0	0	0	0	0	0	0	0	0	0	0	0	0	0	0	0	0	0	0	0	0.996	0	0	0	0
530	0	0	0	0	0	0	0	0	0	0	0	0	0	0	0	0	0	0	0	0	0	0	0	0	0	0	0	0	0	0	0	0	0	0	0	0	0	0	0	0	0	0	0	0	1	0.592	0.667	0	0
531	0	0.055	0	0	0	0	0	0	0	0	0	0	0	0	0	0.073	0.084	0.142	0.133	0	0	0	0	0	0	0	0	0	0	0	0	0	0	0.03	0	0	0	0	0	0.019	0	0	0	0	0.886	0	0	0	0.278
532	0	0	0	0	0	0	0	0	0	0	0	0	0	0	0	0	0	0	0	0	0	0	0	0	0	0	0	0	0	0	0	0	0	0	0	0	0	0	0	0	0	0	0	0	0.809	0	0	0	0
533	0	0	0	0	0	0	0	0	0	0	0	0	0	0	0	0	0	0	0	0	0	0	0	0	0	0	0	0	0	0	0	0	0	0	0	0	0	0	0	0	0	0	0	0	0.501	0	0	0	0
534	0	0	0	0	0	0	0	0	0	0	0	0	0	0	0	0	0	0	0	0	0	0	0	0	0	0	0	0	0	0	0	0	0	0	0	0	0	0	0	0	0	0	0	0	0.799	0	0	0	0
535	0	0	0	0	0	0	0	0	0	0	0	0	0	0	0	0	0	0	0	0	0	0	0	0	0	0	0	0	0	0	0	0	0	0	0	0	0	0	0	0	0	0	0	0	0.623	0	0	0	0
536	0	0	0	0	0	0	0	0	0	0	0	0	0	0	0	0	0	0	0	0	0	0	0	0	0	0	0	0	0	0	0	0	0	0	0	0	0	0	0	0	0	0	0	0	0.873	0	0	0	0
537	0	0	0	0	0	0	0	0	0	0	0	0	0	0	0	0	0	0	0	0	0	0	0	0	0	0	0	0	0	0	0	0	0	0	0	0	0	0	0	0	0	0	0	0	0.81	0	0	0	0
538	0	0.03	0	0	0	0	0	0	0	0	0	0	0	0	0	0	0	0	0	0	0	0	0	0	0	0	0	0	0	0	0	0	0	0	0	0	0	0	0	0	0	0	0	0	0.944	0.817	0.015	0.996	0.888
539	0	0	0	0	0	0	0	0	0	0	0	0	0	0	0	0	0	0	0	0	0	0	0	0	0	0	0	0	0	0	0	0	0	0	0	0	0	0	0	0	0	0.02	0	0.012	0.136	0.993	0.08	0	0
540	0	0	0	0	0	0	0	0	0	0	0	0	0	0	0	0	0	0	0	0	0	0	0	0	0	0	0	0	0	0	0	0	0	0	0	0	0	0	0	0	0	0	0	0	0	0	0	0	0
541	0	0	0	0	0	0	0	0	0	0	0	0	0	0	0	0	0	0	0	0	0	0	0	0	0	0	0	0	0	0	0	0	0	0	0	0	0	0	0	0	0	0	0	0	0	1	0	0	0
542	0	0	0	0	0	0	0	0	0	0	0	0	0	0	0	0	0	0	0	0	0	0	0	0	0	0	0	0	0	0	0	0	0	0	0	0	0	0	0	0	0	0	0	0	0.051	1	0.075	0	0
543	0	0	0	0	0	0	0	0	0	0	0	0	0	0	0	0	0	0	0	0	0	0	0	0	0	0	0	0	0	0	0	0	0	0	0	0	0	0	0	0	0	0	0	0	0	0.981	0.053	0	0
544	0	0	0	0	0	0	0	0	0	0	0	0	0	0	0	0	0	0	0	0	0	0	0	0	0	0	0	0	0	0	0	0	0	0	0	0	0	0	0	0	0	0	0	0	0	0.995	0	0	0
545	0	0	0	0	0	0	0	0	0	0	0	0	0	0	0	0	0	0	0	0	0	0	0	0	0	0	0	0	0	0	0	0	0	0	0	0	0	0	0	0	0	0	0	0	0	0.959	0	0	0
546	0	0	0	0	0	0	0	0	0	0	0	0	0	0	0	0	0	0	0	0	0	0	0	0	0	0	0	0	0	0	0	0	0	0	0	0	0	0	0	0	0	0	0	0	0	0.52	0	0	0
547	0	0	0	0	0	0	0	0	0	0	0	0	0	0	0	0	0	0	0	0	0	0	0	0	0	0	0	0	0	0	0	0	0	0	0	0	0	0	0	0	0	0	0	0	0	0.575	0	0	0
548	0	0	0	0	0	0	0	0	0	0	0	0	0	0	0	0	0	0	0	0	0	0	0	0	0	0	0	0	0	0	0	0	0	0	0	0	0	0	0	0	0	0	0	0	0	0.702	0	0.045	0
549	0	0	0	0	0	0	0	0	0	0	0	0	0	0	0	0	0	0	0	0	0	0	0	0	0	0	0	0	0	0	0	0	0	0	0	0	0	0	0	0	0	0	0	0	0.02	0.997	0	0.037	0
550	0.113	0.106	0.036	0	0	0	0	0	0	0	0	0	0	0	0	0	0	0	0	0	0	0	0	0	0	0	0	0	0	0	0	0	0	0.026	0	0	0	0	0	0	0	0	0	0	0.342	0.965	0.07	0.95	0.961
551	0	0	0	0	0	0	0	0	0	0	0	0	0	0	0	0	0	0	0	0	0	0	0	0	0	0	0	0	0	0	0	0	0	0	0	0	0	0	0.028	0	0.018	0.034	0.196	0.02	0.074	0.194	1	0.504	0.021
552	0	0	0	0	0	0	0	0	0	0	0	0	0	0	0	0	0	0	0	0	0	0	0	0	0	0	0	0	0	0	0	0	0	0	0	0	0	0	0	0	0	0	0	0	0	0	0.642	0	0
553	0	0	0	0	0	0	0	0	0	0	0	0	0	0	0	0	0	0	0	0	0	0	0	0	0	0	0	0	0	0	0	0	0	0	0	0	0	0	0	0	0	0	0	0	0	0	0.943	0	0
554	0	0	0	0	0	0	0	0	0	0	0	0	0	0	0	0	0	0	0	0	0	0	0	0	0	0	0	0	0	0	0	0	0	0	0	0	0	0	0	0	0	0	0	0	0	0	0.779	0	0
555	0	0	0	0	0	0	0	0	0	0	0	0	0	0	0	0	0	0	0	0	0	0	0	0	0	0	0	0	0	0	0	0	0	0	0	0	0	0	0	0	0	0	0	0	0	0	0.98	0	0
556	0	0	0	0	0	0	0	0	0	0	0	0	0	0	0	0	0	0	0	0	0	0	0	0	0	0	0	0	0	0	0	0	0	0	0	0	0	0	0	0	0	0	0	0	0	0	0.536	0	0
557	0	0	0	0	0	0	0	0	0	0	0	0	0	0	0	0	0	0	0	0	0	0.118	0	0	0	0	0	0	0	0	0	0	0	0	0	0	0	0	0	0	0	0.082	0	0.079	0	0	0.952	0	0
558	0	0	0	0	0	0	0	0	0	0	0	0	0	0	0	0	0	0	0	0	0	0	0	0	0	0	0	0	0	0	0	0	0	0	0	0	0	0	0	0	0	0	0	0	0	0	0.876	0	0
559	0	0	0	0	0	0	0	0	0	0	0	0	0	0	0	0	0	0	0	0	0	0	0	0	0	0	0	0	0	0	0	0	0	0	0	0	0	0	0	0	0	0	0	0	0	0	0.753	0	0
560	0	0	0	0	0	0	0	0	0	0	0	0	0	0	0	0	0	0	0	0	0	0	0	0	0	0	0	0	0	0	0	0	0	0	0	0	0	0	0	0	0	0	0	0	0	0	0	0.922	0
561	0	0	0	0	0	0	0	0	0	0	0	0	0	0	0	0	0	0	0	0	0	0	0	0	0	0	0	0	0	0	0	0	0	0	0	0	0	0	0	0	0	0	0	0	0	0	0	0.622	0
562	0	0	0	0	0	0	0	0	0	0	0	0	0	0	0	0	0	0	0	0	0	0	0	0	0	0	0	0	0	0	0	0	0	0	0	0	0	0	0	0	0	0	0	0	0	0	0	0.777	0
563	0	0	0	0	0	0	0	0	0	0	0	0	0	0	0	0	0	0	0	0	0	0	0	0	0	0	0	0	0	0	0	0	0	0	0	0	0	0	0	0	0	0	0	0	0	0	0	0.945	0
564	0	0	0	0	0	0	0	0	0	0	0	0	0	0	0	0	0	0	0	0	0	0	0	0	0	0	0	0	0	0	0	0	0	0	0	0	0	0	0	0	0	0	0	0.012	0	0	0	1	0.979
565	0	0	0	0	0	0	0	0	0	0	0	0	0	0	0	0	0	0	0	0	0	0	0	0	0	0	0	0	0	0	0	0	0	0	0	0	0	0	0	0	0	0	0	0	0	0	0	0.63	0
566	0	0	0	0	0	0	0	0	0	0	0	0	0	0	0	0	0	0	0	0	0	0	0	0	0	0	0	0	0	0	0	0	0	0	0	0	0	0	0	0	0	0	0	0	0	0	0	0.796	0
567	0	0	0	0	0	0	0	0	0	0	0	0	0	0	0	0	0	0	0	0	0	0	0	0.012	0	0.013	0	0	0	0	0	0	0	0	0	0	0	0	0	0	0	0	0	0	0	0	0.051	0.962	0
568	0	0	0	0	0	0	0	0	0	0	0	0	0	0	0	0	0	0	0	0	0	0	0	0	0	0.01	0	0	0	0	0	0	0	0	0	0.046	0	0	0	0	0	0	0	0	0	0	0.299	1	0
569	0	0	0	0	0	0	0	0	0	0	0	0	0	0	0	0	0	0	0	0	0	0	0	0	0	0	0	0	0	0	0	0	0	0	0	0	0	0	0	0	0	0	0	0	0	0	0	0.997	0
570	0	0	0	0	0	0	0	0	0	0	0	0	0	0	0	0	0	0	0	0	0	0	0	0	0	0	0	0	0	0	0	0	0	0	0	0	0	0	0	0	0	0	0	0	0	0	0.059	0.798	0
571	0	0	0	0	0	0	0	0	0	0	0	0	0	0	0	0	0	0	0	0	0	0	0	0	0	0	0	0	0	0	0	0	0	0	0	0	0	0	0	0	0	0	0	0	0	0	0	0.997	0
572	0	0	0	0	0	0	0	0	0	0	0	0	0	0	0	0	0	0	0	0	0	0	0	0	0	0	0	0	0	0	0	0	0	0	0	0	0	0	0	0	0	0	0	0	0	0	0	0.999	0
573	0	0	0	0	0	0	0	0	0	0	0	0	0	0	0	0	0	0	0	0	0	0	0	0	0	0	0	0	0	0	0	0	0	0	0	0	0	0	0	0	0	0	0	0	0	0	0	0.827	0
574	0.185	0	0	0	0	0	0	0	0	0	0	0	0	0	0	0	0	0	0	0	0	0	0	0	0	0	0	0	0	0	0	0	0	0	0	0	0	0	0.173	0.081	0	0	0	0	0	0	0	1	0
575	0	0	0.039	0	0	0	0	0	0	0	0	0	0	0	0	0	0	0	0	0	0	0	0	0	0	0	0	0	0	0	0	0	0	0	0	0	0	0	0.061	0	0	0	0	0	0	0	0	0.986	0
576	0	0	0	0	0	0	0	0	0	0	0	0	0.052	0.053	0	0	0	0	0	0	0	0	0	0	0	0	0	0	0	0	0	0	0	0	0	0	0	0	0	0	0	0.011	0	0.017	0	0.01	0	0.952	0.025
577	0	0	0	0	0	0	0	0	0	0	0	0	0.112	0.111	0	0	0	0	0	0	0	0	0	0	0	0	0	0	0	0	0	0	0	0	0	0	0	0	0	0	0.034	0.059	0.042	0.072	0.056	0.057	0.054	0.5	0.077
578	0	0	0	0	0	0	0	0	0	0	0	0	0	0	0	0	0	0	0	0	0	0	0	0	0	0	0	0	0	0	0	0	0	0	0	0	0	0	0	0	0	0	0	0	0	0	0	0	1
579	0	0	0	0	0	0	0	0	0	0	0	0	0	0	0	0	0	0	0	0	0	0	0	0	0	0	0	0	0	0	0	0	0	0	0	0	0	0	0	0	0	0	0	0	0	0	0	0	0.815
580	0	0	0	0	0	0	0	0	0	0	0	0	0	0	0	0	0	0	0	0	0	0	0	0	0	0	0	0	0	0	0	0	0	0	0	0	0	0	0	0	0	0	0	0	0	0	0	0	0.757
581	0	0	0	0	0	0	0	0	0	0	0	0	0	0	0	0	0	0	0	0	0	0	0	0	0	0	0	0	0	0	0	0	0	0	0	0	0	0	0	0	0	0	0	0	0	0	0	0	0.998
582	0	0	0	0	0	0	0	0	0	0	0	0	0	0	0	0	0	0	0	0	0	0	0	0	0	0	0	0	0	0	0	0	0	0	0	0	0	0	0	0	0	0	0	0	0	0	0	0	0.761
583	0	0	0	0	0	0	0	0	0	0	0	0	0	0	0	0	0	0	0	0	0	0	0	0	0	0	0	0	0	0	0	0	0	0	0	0	0	0	0	0	0	0	0	0	0	0	0	0	0.992
584	0	0	0	0	0	0	0	0	0	0	0	0	0	0	0	0	0	0	0	0	0	0	0	0	0	0	0	0	0	0	0	0	0	0	0	0	0	0	0	0	0	0	0	0	0	0	0	0	0.996
585	0	0	0	0	0	0	0	0	0	0	0	0	0	0	0	0	0	0	0	0	0	0	0	0	0	0	0	0	0	0	0	0	0	0	0	0	0	0	0	0	0	0	0	0	0	0	0	0.016	0.713
586	0	0	0	0	0	0	0	0	0	0	0	0	0	0	0	0	0	0	0	0	0	0	0	0	0	0	0	0	0	0	0	0	0	0	0.029	0	0	0	0	0	0	0	0.034	0.066	0.01	0.014	0.012	0.085	0.998
587	0	0.104	0	0.131	0	0	0	0	0.197	0.192	0.313	0	0	0	0	0	0.093	0	0.092	0.076	0.202	0.111	0.172	0.185	0.136	0.068	0	0	0	0	0	0.056	0.042	0	0	0.053	0.043	0.056	0	0.024	0.039	0.062	0.05	0.068	0.054	0.061	0.056	0.128	1
588	0	0	0	0	0	0	0	0	0	0	0	0	0	0	0	0	0	0	0	0	0	0	0	0	0	0	0	0	0	0	0	0	0	0	0	0	0	0	0	0	0	0	0	0	0	0	0	0	1
589	0	0	0	0	0	0	0	0	0	0	0	0	0	0	0	0	0	0	0	0	0	0	0	0	0	0	0	0	0	0	0	0	0	0	0	0	0	0	0	0	0	0	0	0	0	0	0	0	0.538
590	0	0	0	0	0	0	0	0	0	0	0	0	0	0	0	0	0	0	0	0	0	0	0	0	0	0	0	0	0	0	0	0	0	0	0	0	0	0	0	0	0	0	0	0	0	0	0	0	0.725
591	0	0	0	0	0	0	0	0	0	0	0	0	0	0	0	0	0	0	0	0	0	0	0	0	0	0	0	0	0	0	0	0	0	0	0	0	0	0	0	0	0	0	0	0	0	0	0	0	0.998
592	0	0	0	0	0	0	0	0	0	0	0	0	0	0	0	0	0	0	0	0	0	0	0	0	0	0	0	0	0	0	0	0	0	0	0	0	0	0	0	0.025	0	0	0	0	0	0	0	0	1
593	0	0	0	0	0	0	0	0	0	0	0	0	0	0	0	0	0	0	0	0	0	0	0	0	0	0	0	0	0	0	0	0	0	0	0	0	0	0	0	0	0	0	0	0	0	0	0	0	0.925
594	0	0	0	0	0	0	0	0.197	0.09	0.089	0.091	0	0	0	0	0.1	0.033	0	0	0	0	0	0	0	0	0	0	0	0	0	0	0	0	0	0	0	0	0	0	0	0	0	0	0	0	0	0	0	0.892
595	0	0	0	0	0	0	0	0	0	0	0	0	0	0	0	0	0	0	0	0	0	0	0	0	0	0	0	0	0	0	0	0	0	0	0	0	0	0	0	0	0	0	0	0	0	0	0	0	0.085
596	0	0	0	0	0	0	0	0	0	0	0	0	0	0	0	0	0	0	0	0	0	0	0	0	0	0	0	0	0	0	0	0	0	0	0	0	0	0	0	0	0	0	0	0	0	0	0	0	0
597	0	0	0	0	0	0	0	0	0	0	0	0	0	0	0	0	0	0	0	0	0	0	0	0	0	0	0	0	0	0	0	0	0	0	0	0	0	0	0	0	0	0	0	0	0	0	0	0	0
598	0	0	0	0	0	0	0	0	0	0	0	0	0	0	0	0	0	0	0	0	0	0	0	0	0	0	0	0	0	0	0	0	0	0	0	0	0	0	0	0	0	0	0	0	0	0	0	0	0.114
599	0	0	0	0	0	0	0	0	0	0	0	0	0	0	0	0	0	0	0	0	0	0	0	0	0	0	0	0	0	0	0	0	0	0	0	0	0	0	0	0	0	0	0	0	0	0	0	0	0
600	0	0	0	0	0	0	0	0	0	0	0	0	0	0	0	0	0	0	0	0	0	0	0	0	0	0	0	0	0	0	0	0	0	0	0	0	0	0	0	0	0	0	0	0	0	0	0	0	0
601	0	0	0	0	0	0	0	0	0	0	0	0	0	0	0	0	0	0	0	0	0	0	0	0	0	0	0	0	0	0	0	0	0	0	0	0	0	0	0	0	0	0	0	0	0	0	0	0	0.132
602	0	0	0	0	0	0.084	0.507	0	0	0	0	0	0	0	0	0	0	0	0	0	0	0	0	0.018	0	0	0	0	0.179	0	0	0	0	0	0	0	0.094	0	0	0	0	0	0	0.173	0.09	0	0	0	0
603	0	0	0	0	0	0	0	0	0	0	0	0	0	0	0	0	0	0	0	0	0	0	0	0	0	0	0	0	0	0	0.011	0	0	0	0	0	0	0	0	0	0	0	0	0	0	0	0.072	0	0.013
604	0	0	0	0	0	0	0	0	0	0	0	0.039	0	0	0	0	0	0	0	0	0	0	0	0	0	0	0	0	0	0	0	0	0	0	0	0	0	0	0	0	0	0	0	0	0	0	0	0	0.032
605	0	0	0	0	0	0	0	0	0	0	0	0	0	0	0	0	0	0	0	0	0	0	0	0	0	0	0	0	0	0	0	0	0	0	0	0	0	0	0	0	0	0	0	0	0	0	0	0	0
606	0	0	0	0	0	0	0	0	0	0	0	0	0	0	0	0	0	0	0	0	0	0	0	0	0	0	0	0	0	0	0	0	0	0	0	0	0	0	0	0	0	0	0	0	0	0	0	0	0
607	0	0	0	0	0	0	0	0	0	0	0	0	0	0	0	0	0	0	0	0	0	0	0	0	0	0	0	0	0	0	0	0	0	0	0	0	0	0	0	0	0	0	0	0	0	0	0	0	0
608	0	0	0	0	0	0	0	0	0	0	0	0	0	0	0	0	0	0	0	0	0	0	0	0	0	0	0	0	0	0	0	0	0	0	0	0	0	0	0	0	0	0	0	0	0	0	0	0	0
609	0	0	0	0	0	0	0	0	0	0	0	0	0	0	0	0	0	0	0	0	0	0	0	0	0	0	0	0	0	0	0	0	0	0	0	0	0	0	0	0	0	0	0	0	0	0	0	0	0
610	0	0	0	0	0	0	0	0	0	0	0	0	0	0	0	0	0	0	0	0	0	0	0	0	0	0	0	0	0	0	0	0	0	0	0	0	0	0	0	0	0	0	0	0	0	0	0	0	0
611	0	0	0	0	0	0	0	0	0	0	0	0	0	0	0	0	0	0	0	0	0	0	0	0	0	0	0	0	0	0	0	0	0	0	0	0	0	0	0	0	0	0	0	0	0	0	0	0	0
612	0	0	0	0	0	0	0	0	0	0	0	0	0	0	0	0	0	0	0	0	0	0	0	0	0	0	0	0	0	0	0	0	0	0	0	0	0	0	0	0	0	0	0	0	0	0	0	0	0
613	0	0	0	0	0	0	0	0	0	0	0	0	0	0	0	0	0	0	0	0	0	0	0	0	0	0	0	0	0	0	0	0	0	0	0	0	0	0	0	0	0	0	0	0	0	0	0	0	0
614	0	0	0	0	0	0	0	0	0	0	0	0	0	0	0	0	0	0	0	0	0	0	0	0	0	0	0	0	0	0	0	0	0	0	0	0	0	0	0	0	0	0	0	0	0	0	0	0	0
615	0	0	0	0	0	0	0	0	0	0	0	0	0	0	0	0	0	0	0	0	0	0	0	0	0	0	0	0	0	0	0	0	0	0	0.021	0	0	0	0	0	0	0	0	0.017	0	0	0	0.149	0
616	0	0	0.031	0	0	0	0	0	0	0	0	0	0	0	0	0	0	0	0	0	0	0	0	0	0	0	0	0	0	0	0	0	0	0	0	0.077	0.087	0.018	0	0	0	0	0	0	0	0	0.067	0	0
617	0	0	0	0	0	0	0	0	0	0	0	0	0	0	0	0	0	0	0	0	0	0	0	0	0	0	0	0	0	0	0	0	0	0	0	0	0	0	0	0	0	0	0.039	0	0	0	0	0	0
618	0	0	0	0	0	0	0	0	0	0	0	0	0	0	0	0	0	0	0	0	0	0	0	0	0	0	0	0	0	0	0	0	0	0	0	0	0	0	0	0	0	0	0	0	0	0	0	0	0
619	0	0	0	0	0	0	0	0	0	0	0	0	0	0	0	0	0	0	0	0	0	0	0	0.181	0	0	0	0.049	0	0	0	0	0.048	0.027	0	0.059	0.049	0.047	0.067	0.024	0	0	0	0	0	0	0	0	0
620	0	0	0	0	0	0	0	0	0	0	0	0	0	0	0	0	0	0	0	0	0	0	0	0	0	0	0	0	0	0	0	0	0	0	0	0	0	0	0	0	0	0	0	0	0	0	0	0	0
621	0	0	0	0	0	0	0	0	0	0	0	0	0	0	0	0	0	0	0	0	0	0	0	0	0	0	0	0	0	0	0	0	0	0	0	0	0	0	0	0	0	0	0	0	0	0	0	0	0
622	0	0	0	0	0	0	0	0	0	0	0	0	0	0	0	0	0	0	0	0	0	0	0	0	0	0	0	0	0	0	0	0	0	0	0	0	0	0	0	0	0	0	0	0	0	0	0	0	0
623	0	0	0	0	0	0	0	0	0	0	0	0	0	0	0	0	0	0	0	0	0	0	0	0	0	0	0	0	0	0	0	0	0	0	0	0	0	0	0	0	0	0	0	0	0	0	0	0	0
624	0	0	0	0	0	0	0	0	0	0	0	0	0	0	0	0	0	0	0	0	0	0	0	0	0	0	0	0	0	0	0	0	0	0	0	0	0	0	0	0	0	0	0	0	0	0	0	0	0
625	0	0	0	0	0	0	0	0	0	0	0	0	0	0	0	0	0	0	0	0	0	0	0	0	0	0	0	0	0	0	0.013	0	0	0	0	0	0	0	0	0	0	0	0	0	0	0	0	0	0
626	0	0	0	0	0	0	0	0	0	0	0	0	0	0	0	0	0	0	0	0	0	0	0	0	0	0	0	0	0	0	0	0	0	0	0	0	0	0	0	0	0	0	0	0	0	0	0	0	0
627	0	0	0	0	0	0	0	0	0	0	0	0	0	0	0	0	0	0	0	0	0	0	0	0	0	0	0	0	0	0	0	0	0	0	0	0	0	0	0	0	0	0	0	0	0	0	0	0	0
628	0	0	0	0	0	0	0	0	0	0	0	0	0	0	0	0	0	0	0	0	0	0	0	0	0	0	0	0	0	0	0	0	0	0	0	0	0	0	0	0	0	0	0	0	0	0	0	0	0
629	0	0	0	0	0	0	0	0	0	0	0	0	0	0	0	0	0	0	0	0	0	0	0	0	0	0	0	0	0	0	0	0	0	0	0	0	0	0	0	0	0	0	0	0	0	0	0	0	0
630	0	0	0	0	0	0	0	0	0	0	0	0	0	0	0	0	0	0	0	0	0	0	0	0	0	0	0	0	0	0	0	0	0	0	0	0	0	0	0	0	0	0	0	0	0	0	0	0	0
631	0	0	0	0	0	0	0	0	0	0	0	0	0	0	0	0	0	0	0	0	0	0	0	0	0	0	0	0	0	0	0	0	0	0	0	0	0	0	0	0	0	0	0	0	0	0	0	0	0
632	0	0	0	0	0	0	0	0	0	0	0	0	0	0	0	0	0	0	0	0	0	0.204	0	0	0	0	0	0	0	0	0	0	0	0.013	0	0.05	0.031	0.093	0	0.337	0	0	0	0	0	0	0	0	0
633	0	0	0	0	0	0	0	0	0	0	0	0	0	0	0	0	0	0	0	0	0	0	0	0	0	0	0	0	0	0	0	0	0	0	0	0	0	0	0	0	0	0	0	0	0	0	0	0	0
634	0	0	0	0	0	0	0	0	0	0	0	0	0	0	0	0	0	0	0	0	0	0	0	0	0	0	0	0	0	0	0	0	0	0	0	0	0	0	0	0	0	0	0	0	0	0	0	0	0
635	0	0	0	0	0	0	0	0	0	0	0	0	0	0	0	0	0	0	0	0	0	0	0	0	0	0	0	0	0	0	0	0	0	0	0	0	0	0	0	0	0	0	0	0	0	0	0	0	0
636	0	0	0	0	0	0	0	0	0	0	0	0	0	0	0	0	0	0	0	0	0	0	0	0	0	0	0	0	0	0	0	0	0	0	0	0	0	0	0	0	0	0	0	0	0	0	0	0	0
637	0	0	0	0	0	0	0	0	0	0	0	0	0	0	0	0	0	0	0	0	0	0	0	0	0	0	0	0	0	0	0	0	0	0	0	0	0	0	0	0	0	0	0	0	0	0	0	0	0
638	0	0	0	0	0	0	0	0	0	0	0	0	0	0	0	0	0	0	0	0	0	0	0	0	0	0	0	0	0	0	0	0	0	0	0	0	0	0	0	0	0	0	0	0	0	0	0	0	0
639	0	0	0	0	0	0	0	0	0	0	0	0	0	0	0	0	0	0	0	0	0	0	0	0	0	0	0	0	0	0	0	0	0	0	0	0	0	0	0	0	0	0	0	0	0	0	0	0	0
640	0	0	0	0	0	0	0	0	0	0	0	0	0	0	0	0	0	0	0	0	0	0	0	0	0	0	0	0	0	0	0	0	0	0	0	0	0	0	0	0	0	0	0	0	0	0	0	0	0
641	0	0	0	0	0	0	0	0	0	0	0	0	0	0	0	0	0	0	0	0	0	0	0	0	0	0	0	0	0	0	0	0	0	0	0	0	0	0	0	0	0	0	0	0	0	0	0	0	0
642	0	0	0	0	0	0	0	0	0	0	0	0	0	0	0	0	0	0	0	0	0	0	0	0	0	0	0	0	0	0	0	0	0	0	0	0	0	0	0	0	0	0	0	0	0	0	0	0	0
643	0	0	0	0	0	0	0	0	0	0	0	0	0	0	0	0	0	0	0	0	0	0	0	0	0	0	0	0	0	0	0	0	0	0	0	0	0	0	0	0	0	0	0	0	0	0	0	0	0
644	0	0	0	0	0	0	0	0	0	0	0	0	0	0	0	0	0	0	0	0	0	0	0	0	0	0	0	0	0	0	0	0	0	0	0	0	0	0	0	0	0	0	0	0	0	0	0	0	0
645	0	0	0	0	0	0	0	0	0	0	0	0	0	0	0	0	0	0	0	0	0	0	0	0	0	0	0	0	0	0	0	0	0	0	0	0	0	0	0	0	0	0	0	0	0	0	0	0	0
646	0	0	0	0	0	0	0	0	0	0	0	0	0	0	0	0	0	0	0	0	0	0	0	0	0	0	0	0	0	0	0	0	0	0	0	0	0	0	0	0	0	0	0	0	0	0	0	0	0
647	0	0	0	0	0	0	0	0	0	0	0	0	0	0	0	0	0	0	0	0	0	0	0	0	0	0	0	0	0	0	0	0	0	0	0	0	0	0	0	0	0	0	0	0	0	0	0	0	0
648	0	0	0	0	0	0	0	0	0	0	0	0	0	0	0	0	0	0	0	0	0	0	0	0	0	0	0	0.038	0	0	0	0	0	0	0	0	0	0	0	0	0	0	0	0	0	0	0	0	0
649	0	0	0	0	0	0	0	0	0	0	0	0	0	0	0	0	0	0	0	0	0	0	0	0	0	0	0	0	0	0	0	0	0	0	0	0	0	0	0	0	0	0	0	0	0	0	0	0	0
650	0	0	0	0	0	0	0	0	0	0	0	0	0	0	0	0	0	0	0	0	0	0	0	0	0	0	0	0	0	0	0	0	0	0	0	0	0	0	0	0	0	0	0	0	0	0	0	0	0
651	0	0	0	0	0	0	0	0	0	0	0	0	0	0	0	0	0	0	0	0	0	0	0	0	0	0	0	0	0	0	0	0	0	0	0	0	0	0	0	0	0	0	0	0	0	0	0	0	0
652	0	0	0	0	0	0	0	0	0	0	0	0	0	0	0	0	0	0	0	0	0	0	0	0	0	0	0	0	0	0	0	0	0	0	0	0	0	0	0	0	0	0	0	0	0	0	0	0	0
653	0	0	0	0	0	0	0	0	0	0	0	0	0	0	0	0	0	0	0	0	0	0	0	0	0	0	0	0	0	0	0	0	0	0	0	0	0	0	0	0	0	0	0	0	0	0	0	0	0
654	0	0	0	0	0	0	0	0	0	0	0	0	0	0	0	0	0	0	0	0	0	0	0	0	0	0	0	0	0	0	0	0	0	0	0	0	0	0	0	0	0	0	0	0	0	0	0	0	0
655	0	0	0	0	0	0	0	0	0	0	0	0	0	0	0	0	0	0	0	0	0	0	0	0	0	0	0	0	0	0	0	0	0	0	0	0	0	0	0	0	0	0	0	0	0	0	0	0	0
656	0	0	0	0	0	0	0	0	0	0	0	0	0	0	0	0	0	0	0	0	0	0	0	0	0.142	0.07	0	0	0	0	0	0	0	0	0	0	0	0	0	0.023	0	0	0	0	0	0	0	0	0
657	0	0	0	0	0	0	0	0	0	0	0	0	0	0	0	0	0	0	0	0	0	0	0	0	0	0	0	0	0	0	0	0	0	0	0	0	0	0	0	0	0	0	0	0	0	0	0	0	0
658	0	0	0	0	0	0.143	0.26	0	0	0	0	0	0.099	0.097	0.089	0	0	0	0	0	0	0	0	0	0	0.095	0	0	0	0	0	0	0	0	0	0	0	0	0	0	0	0	0	0	0	0	0	0	0
659	0	0	0	0	0	0	0	0	0	0	0	0	0	0	0	0	0	0	0	0	0	0	0	0	0	0	0	0	0	0	0	0	0	0	0	0	0	0	0	0	0	0	0	0	0	0	0	0	0
660	0	0	0	0	0	0	0	0	0	0	0	0	0.107	0.108	0.192	0	0	0	0	0	0	0	0	0	0	0	0	0	0	0	0.06	0.053	0	0	0	0	0	0	0	0	0.029	0.063	0.046	0.076	0.053	0.059	0.055	0.241	0.076
661	0	0	0	0	0	0	0	0	0	0	0	0	0	0	0	0	0	0	0	0	0	0	0	0	0	0	0	0	0	0	0	0	0	0	0	0	0	0	0	0	0	0	0	0	0	0	0	0	0
662	0	0	0	0	0	0	0	0	0	0	0	0	0	0	0	0	0	0	0	0	0	0	0	0	0	0	0	0	0	0	0	0	0	0	0	0	0	0	0	0	0	0	0	0	0	0	0	0	0
663	0	0	0	0	0	0	0	0	0	0	0	0	0	0	0	0	0	0	0	0	0	0	0	0	0	0	0	0	0	0	0	0	0	0	0	0	0	0	0	0	0	0	0	0	0	0	0	0	0
664	0	0	0	0	0	0	0	0	0	0	0	0	0	0	0	0	0	0	0	0	0	0	0	0	0	0	0	0	0	0	0	0	0	0	0.035	0	0	0	0	0	0	0	0	0	0	0	0	0	0
665	0	0	0	0	0	0	0	0	0	0	0	0	0	0	0	0	0	0	0	0	0	0	0	0	0	0	0	0	0	0	0	0	0	0	0	0	0	0	0	0	0	0	0	0	0	0	0	0	0
666	0	0	0	0	0	0	0	0	0	0	0	0	0	0	0	0	0	0	0	0	0	0	0	0	0	0	0	0	0	0	0	0	0	0	0	0	0	0	0	0	0	0	0	0	0	0	0	0	0
667	0	0	0	0	0	0	0	0	0	0	0	0	0	0	0	0	0	0	0	0	0	0	0	0	0	0	0	0	0	0	0	0	0	0	0	0	0	0	0	0	0	0	0	0	0	0	0	0	0
668	0	0	0	0	0	0	0	0	0	0	0	0	0	0	0	0	0	0	0	0	0	0	0	0	0	0	0	0	0	0	0	0	0	0	0	0	0	0	0	0	0	0	0	0	0	0	0	0	0
669	0	0	0	0	0	0	0	0	0	0	0	0	0	0	0	0	0	0	0	0	0	0	0	0	0	0	0	0	0	0	0	0	0	0	0	0	0	0	0	0	0	0	0	0	0	0	0	0	0
670	0	0	0	0	0	0	0	0	0	0	0	0	0	0	0	0	0	0	0	0	0	0	0	0	0	0	0	0	0	0	0	0	0	0	0	0	0	0	0	0	0	0	0	0	0	0	0	0	0
671	0	0	0	0	0	0	0	0	0	0	0	0	0	0	0	0	0	0	0	0	0	0	0	0	0	0	0	0	0	0	0	0	0	0	0	0	0	0	0	0	0	0	0	0	0	0	0	0	0
672	0	0	0	0	0	0	0	0	0	0	0	0	0	0	0	0	0	0	0	0	0	0	0	0	0	0	0	0	0	0	0	0.026	0	0	0	0	0	0.024	0	0	0	0	0	0	0	0	0	0	0
673	0	0	0	0	0	0	0	0	0	0	0	0	0	0	0	0	0	0	0	0	0	0	0	0	0	0	0	0	0	0	0	0	0	0	0	0	0	0	0	0	0	0	0	0	0	0	0	0	0
674	0	0	0	0	0	0	0	0	0	0	0	0	0	0	0	0	0	0	0	0	0	0	0	0	0	0	0	0	0	0	0	0	0	0	0	0	0	0	0	0	0	0	0	0	0	0	0	0	0
675	0	0	0	0	0	0	0	0	0	0	0	0	0	0	0	0	0	0	0	0	0	0	0	0	0	0	0	0	0	0	0	0	0	0	0	0	0	0	0	0	0	0	0	0	0	0	0	0	0
676	0	0	0	0	0	0	0	0	0	0	0	0	0	0	0	0	0	0	0	0	0	0	0	0	0	0	0	0	0	0	0	0	0	0	0	0	0	0	0	0	0	0	0	0	0	0	0	0	0
677	0	0	0	0	0	0	0	0	0	0	0	0	0	0	0	0	0	0	0	0	0	0	0	0	0	0	0	0	0	0	0	0	0	0	0	0	0	0	0	0	0	0	0	0	0	0	0	0	0
678	0	0	0	0	0	0	0	0	0	0	0	0	0	0	0	0	0	0	0	0	0	0	0	0	0	0.019	0	0	0	0	0	0	0	0	0	0	0	0	0	0	0	0	0	0	0	0	0	0	0
679	0	0	0	0	0	0	0	0	0	0	0	0	0	0	0	0	0	0	0	0	0	0	0	0	0	0	0	0	0	0	0	0	0	0	0	0	0	0	0	0	0	0	0	0	0	0	0	0	0
680	0	0	0	0	0	0	0	0	0	0	0	0	0	0	0	0	0	0	0	0	0	0	0	0	0	0	0	0	0	0	0	0	0	0	0	0	0	0	0	0	0	0	0	0	0	0	0	0	0
681	0	0	0	0	0	0	0	0	0	0	0	0	0	0	0	0	0	0	0	0	0	0	0	0	0	0	0	0	0	0	0	0	0	0	0	0	0	0	0	0	0	0	0	0	0	0	0	0	0
682	0	0	0	0	0	0	0	0	0	0	0	0	0	0	0	0	0	0	0	0	0	0	0	0	0	0	0	0	0	0	0	0	0	0	0	0	0	0	0	0	0	0	0	0	0	0	0	0	0
683	0	0	0	0	0	0	0	0	0	0	0	0	0	0	0	0	0	0	0	0	0	0	0	0	0	0	0	0	0	0	0	0	0	0	0	0	0	0	0	0	0	0	0	0	0	0	0	0	0
684	0	0	0	0	0	0	0	0	0	0	0	0	0	0	0	0	0	0	0	0	0	0	0	0	0	0	0	0	0	0	0	0	0	0	0	0	0	0	0	0	0	0	0	0	0	0	0	0	0
685	0	0	0	0	0	0	0	0	0	0	0	0	0	0	0	0	0	0	0	0	0	0	0	0	0	0	0	0	0	0	0	0	0	0	0	0	0	0	0	0	0	0	0	0	0	0	0	0	0
686	0	0	0	0	0	0	0	0	0	0	0	0	0	0	0	0	0	0	0	0	0	0	0	0	0	0	0	0	0	0	0	0	0	0	0	0	0	0	0	0	0	0	0	0	0	0	0	0	0
687	0	0	0	0	0	0	0	0	0	0	0	0	0	0	0	0	0	0	0	0	0	0	0	0	0	0	0	0	0	0	0	0	0	0	0	0	0	0	0	0	0	0	0	0	0	0	0	0	0
688	0	0	0	0	0	0	0	0	0	0	0	0	0	0	0	0	0	0	0	0	0	0	0	0	0	0	0	0	0	0	0	0	0	0	0	0	0	0	0	0	0	0	0	0	0	0	0	0	0
689	0	0.018	0	0	0	0	0	0	0	0	0	0	0	0	0	0	0	0	0	0	0	0	0	0	0	0	0	0	0	0	0	0	0	0	0	0	0	0	0	0	0	0	0	0	0	0	0	0	0
690	0	0.136	0	0	0	0	0	0	0	0	0	0	0	0	0	0.011	0	0	0	0	0	0	0	0	0	0	0	0.045	0.156	0	0.011	0	0	0	0.093	0.056	0.049	0.055	0.067	0.023	0.046	0.062	0.042	0.069	0.052	0.056	0	0	0
691	0	0	0	0	0	0	0	0	0	0	0	0	0	0	0	0	0	0	0	0	0	0	0	0	0	0	0	0	0	0	0	0	0	0	0	0	0	0	0	0	0	0	0	0	0	0	0	0	0
692	0	0	0	0	0	0	0	0	0	0	0	0	0	0	0	0	0	0	0	0	0	0	0	0	0	0	0	0	0	0	0	0	0	0	0	0.058	0.057	0.058	0.067	0.022	0.039	0.057	0.046	0.066	0.053	0.053	0.058	0.141	0
693	0	0	0	0	0	0	0	0	0	0	0	0	0	0	0	0	0	0	0	0	0	0	0	0	0	0	0	0	0	0	0	0	0	0	0	0	0	0	0	0	0	0	0	0	0	0	0	0	0
694	0	0	0	0	0	0	0	0	0	0	0	0	0	0	0	0	0	0	0	0	0	0	0	0	0	0	0	0	0	0	0	0	0	0	0	0	0	0	0	0	0	0	0	0	0	0	0	0	0
695	0	0	0	0	0	0	0	0	0	0	0	0	0	0	0	0	0	0	0	0	0	0	0	0	0	0	0	0	0	0	0	0	0	0	0	0	0	0	0	0	0	0	0	0	0	0	0	0	0
696	0	0	0	0	0	0	0	0	0	0	0	0	0	0	0	0	0	0	0	0	0	0	0	0	0	0	0	0	0	0	0	0	0	0	0	0	0	0	0	0	0	0	0	0	0	0	0	0	0
697	0	0	0	0	0	0	0	0	0	0	0	0	0	0	0	0	0	0	0	0	0	0	0	0	0	0	0	0	0	0	0	0	0	0	0	0	0	0	0	0	0	0	0	0	0	0	0	0	0
698	0	0	0	0	0	0	0	0	0	0	0	0	0	0	0	0	0	0	0	0	0	0	0	0	0	0	0	0	0	0	0	0	0	0	0	0	0	0	0	0	0	0	0	0	0	0	0	0	0
699	0	0	0	0	0	0	0	0	0	0	0	0	0	0	0	0	0	0	0	0	0	0	0	0	0	0	0	0	0	0	0	0	0	0	0	0	0	0	0	0	0	0	0	0	0	0	0	0	0
700	0	0	0	0	0	0	0	0	0	0	0	0	0	0	0	0	0	0	0	0	0	0	0	0	0	0	0	0	0	0	0	0	0.04	0.036	0	0	0	0	0	0	0	0	0	0	0	0	0.058	0	0
701	0	0	0	0	0	0	0	0	0	0	0	0	0	0	0	0	0	0	0	0	0	0	0	0	0	0	0	0	0	0	0	0	0	0	0	0	0	0	0	0	0	0	0	0	0	0	0	0	0
702	0	0	0	0	0	0	0	0	0	0	0	0	0	0	0	0	0	0	0	0	0	0	0	0	0	0	0	0	0	0	0	0	0	0	0	0	0	0	0	0	0	0	0	0	0	0	0	0	0
703	0	0	0	0	0	0	0	0	0	0	0	0	0	0	0	0	0	0	0	0	0	0	0	0	0	0	0	0	0	0	0	0	0	0	0	0	0	0	0	0	0	0	0	0	0	0	0	0	0
704	0	0	0	0	0	0	0	0	0	0	0	0	0	0	0	0	0	0	0	0	0	0	0	0	0	0	0	0	0	0	0	0	0	0	0	0	0	0	0	0	0	0	0	0	0	0	0	0	0
705	0	0	0	0	0	0	0	0	0	0	0	0	0	0	0	0	0	0	0	0	0	0	0	0	0	0	0	0	0	0	0	0	0	0	0	0	0	0	0	0	0	0	0	0	0	0	0	0	0
706	0	0	0	0	0	0	0	0	0	0	0	0	0	0	0	0	0	0	0	0	0	0	0	0	0	0	0	0	0	0	0	0	0	0	0	0	0	0	0	0	0	0	0	0	0	0	0	0	0
707	0	0	0	0	0	0	0	0	0	0	0	0	0	0	0	0	0	0	0	0	0	0	0	0	0	0	0	0	0	0	0	0	0	0	0	0	0	0	0	0	0	0	0	0	0	0	0	0	0
708	0	0	0	0	0	0	0	0	0	0	0	0	0	0	0	0	0	0	0	0	0	0	0	0	0	0	0	0	0	0	0	0	0	0	0	0	0	0	0	0	0	0	0	0	0	0	0	0	0
709	0	0	0	0	0	0	0	0	0	0	0	0	0	0	0	0	0	0	0	0	0	0	0	0	0	0	0	0	0	0	0	0	0	0	0	0	0	0	0	0	0	0	0	0	0	0	0	0	0
710	0	0	0	0	0	0	0	0	0	0	0	0	0	0	0	0	0	0	0	0	0	0	0	0	0	0	0	0	0	0	0	0	0	0	0	0	0	0	0	0	0	0	0	0	0	0	0	0	0
711	0	0	0	0	0	0	0	0	0	0	0	0	0	0	0	0	0	0	0	0	0	0	0	0	0	0	0	0	0	0	0	0	0	0	0	0	0	0	0	0	0	0	0	0	0	0	0	0	0
712	0	0	0	0	0	0	0	0	0	0	0	0	0	0	0	0	0	0	0	0	0	0	0	0	0	0	0	0	0	0	0	0	0	0	0	0	0	0	0	0	0	0	0	0	0	0	0	0	0
713	0	0	0	0	0	0	0	0	0	0	0	0	0	0	0	0	0	0	0	0	0	0	0	0	0	0	0	0	0	0	0	0	0	0	0	0	0	0	0	0	0	0	0	0	0	0	0	0	0
714	0	0	0	0	0	0	0	0	0	0	0	0	0	0	0	0	0	0	0	0	0	0	0	0	0	0	0	0	0	0	0	0	0	0	0	0	0	0	0	0	0	0	0	0	0	0	0	0	0
715	0	0	0	0	0	0	0	0	0	0	0	0	0	0	0	0	0	0	0	0	0	0	0	0	0	0	0	0	0	0	0	0	0	0	0	0	0	0	0	0	0	0	0	0	0	0	0	0	0
716	0	0	0	0	0	0	0	0	0	0	0	0	0	0	0	0	0	0	0	0	0	0	0	0	0	0	0	0	0	0	0	0	0	0	0	0	0	0	0	0	0	0	0	0	0	0	0	0	0
717	0	0	0	0	0	0	0	0	0	0	0	0	0	0	0	0	0	0	0	0	0	0	0	0	0	0	0	0	0	0	0	0	0	0	0	0	0	0	0	0	0	0	0	0	0	0	0	0	0
718	0	0	0	0	0	0	0	0	0	0	0	0	0	0	0	0	0	0	0	0	0	0	0	0	0	0	0	0	0	0	0	0	0	0	0	0	0	0	0	0	0	0	0	0	0	0	0	0	0
719	0	0	0	0	0	0	0	0	0	0	0	0	0	0	0	0	0	0	0	0	0	0	0	0	0	0	0	0	0	0	0	0	0	0	0	0	0	0	0	0	0	0	0	0	0	0	0	0	0
720	0	0	0	0	0	0	0	0	0	0	0	0	0	0	0	0	0	0	0	0	0	0	0	0	0	0	0	0	0	0	0	0	0	0	0	0	0	0	0	0	0	0	0	0	0	0	0	0	0
721	0	0	0	0	0	0	0	0	0	0	0	0	0	0	0	0	0	0	0	0	0	0	0	0	0	0	0	0	0	0	0	0	0	0	0	0	0	0	0	0	0	0	0	0	0	0	0	0	0
722	0	0	0	0	0	0	0	0	0	0	0	0	0	0	0	0	0	0	0	0	0	0.198	0	0	0	0	0	0	0	0	0	0	0	0	0	0	0	0.02	0	0	0	0	0	0	0	0	0	0	0
723	0	0	0	0	0	0	0	0	0	0	0	0	0	0	0	0	0	0	0	0	0	0	0	0	0	0	0	0	0	0	0	0	0	0	0	0	0	0	0	0	0	0	0	0	0	0	0	0	0
724	0	0	0	0	0	0	0	0	0	0	0	0	0	0	0	0	0	0	0	0	0	0	0	0	0	0	0	0	0	0	0	0	0	0	0	0	0	0	0	0	0	0	0	0	0	0	0	0	0
725	0	0	0	0	0	0	0	0	0	0	0	0	0	0	0	0	0	0	0	0	0	0	0	0	0	0	0	0	0	0	0	0	0	0	0	0	0	0	0	0	0	0	0	0	0	0	0	0	0
726	0	0	0	0	0	0	0	0	0	0	0	0	0	0	0	0	0	0	0	0	0	0	0	0	0	0	0	0	0	0	0	0	0	0	0	0	0	0	0	0	0	0	0	0	0	0	0	0	0
727	0	0	0	0	0	0	0	0	0	0	0	0	0	0	0	0	0	0	0	0	0	0	0	0	0	0	0	0	0	0	0	0	0	0	0	0	0	0	0	0	0	0	0	0	0	0	0	0	0
728	0	0	0	0	0	0	0	0	0	0	0	0	0	0	0	0	0	0	0	0	0	0	0	0	0	0	0	0	0	0	0	0	0	0	0	0	0	0	0	0	0	0	0	0	0	0	0	0	0
729	0	0	0	0	0	0	0	0	0	0	0	0	0	0	0	0	0	0	0	0	0	0	0	0	0	0	0	0	0	0	0	0	0	0	0	0	0	0	0	0	0	0	0	0	0	0	0	0	0
730	0	0	0	0	0	0	0	0	0	0	0	0	0	0	0	0	0	0	0	0	0	0	0	0	0	0	0	0	0	0	0	0	0	0	0	0	0	0	0	0	0	0	0	0	0	0	0	0	0
731	0	0	0	0	0	0	0	0	0	0	0	0	0	0	0	0	0	0	0	0	0	0	0	0	0	0	0	0	0	0	0	0	0	0	0	0	0	0	0	0	0	0	0	0	0	0	0	0	0
732	0	0	0	0	0	0	0	0	0	0	0	0	0	0	0	0	0	0	0	0	0	0	0	0	0	0	0	0	0	0	0	0	0	0	0	0	0	0	0	0	0	0	0	0	0	0	0	0	0
733	0	0	0	0	0	0	0	0	0	0	0	0	0	0	0	0	0	0	0	0	0	0	0	0	0	0	0	0	0	0	0	0	0	0	0	0	0	0	0	0	0	0	0	0	0	0	0	0	0
734	0	0	0	0	0	0	0	0	0	0	0	0	0	0	0	0	0	0	0	0	0	0	0	0	0	0	0	0	0	0	0	0	0	0	0	0	0	0	0	0	0	0	0	0	0	0	0	0	0
735	0	0	0	0	0	0	0	0	0	0	0	0	0	0	0	0	0	0	0	0	0	0	0	0	0	0	0	0	0	0	0	0	0	0	0	0	0	0	0	0	0	0	0	0	0	0	0	0	0
736	0	0	0	0	0	0	0	0	0	0	0	0	0	0	0	0	0	0	0	0	0	0	0	0	0	0	0	0	0	0	0	0	0	0	0	0	0	0	0	0	0	0	0	0	0	0	0	0	0
737	0	0	0	0	0	0	0	0	0	0	0	0	0	0	0	0	0	0	0	0	0	0	0	0	0	0	0	0	0	0	0	0	0	0	0	0	0	0	0	0	0	0	0	0	0	0	0	0	0
738	0	0	0	0	0	0	0	0	0	0	0	0	0	0	0	0.202	0.083	0.037	0.093	0	0	0	0	0	0	0	0	0	0	0	0	0	0	0	0	0.019	0	0	0	0	0	0	0	0	0	0	0	0	0
739	0	0	0	0	0	0	0	0	0	0	0	0	0	0	0	0	0	0	0	0	0	0	0	0	0	0	0	0	0	0	0	0	0	0	0	0	0	0	0	0	0	0	0	0	0	0	0	0	0
740	0	0	0	0	0	0	0	0	0	0	0	0	0	0	0	0	0	0	0	0	0	0	0	0	0	0	0.076	0.058	0.105	0	0	0.057	0.048	0	0	0.053	0.051	0.061	0.068	0.02	0	0	0	0	0	0	0	0	0
741	0	0	0.041	0	0	0	0	0	0	0	0	0	0	0	0.143	0	0	0	0	0	0.072	0.046	0.088	0.088	0.083	0.033	0	0	0	0	0	0	0	0	0	0	0	0	0	0	0	0	0	0	0	0	0	0	0
742	0	0	0	0	0	0	0	0	0	0	0	0	0	0	0	0	0	0	0	0	0	0	0	0	0	0	0	0	0	0	0	0	0	0	0	0	0	0	0	0	0	0	0	0	0	0	0	0	0
743	0	0	0	0	0	0	0	0	0	0	0	0	0	0	0	0	0	0	0	0	0	0	0	0	0	0	0	0	0	0	0	0	0	0	0	0	0	0	0	0	0	0	0	0	0	0	0	0	0
744	0	0	0	0	0	0	0	0	0	0	0	0	0	0	0	0	0	0	0	0	0	0	0	0	0	0	0	0	0	0	0	0	0	0	0	0	0	0	0	0	0	0	0	0	0	0	0	0	0
745	0	0	0	0	0	0	0	0	0	0	0	0	0	0	0	0	0	0	0	0	0	0	0	0	0	0	0	0	0	0	0	0	0	0	0	0	0	0	0	0	0	0	0	0	0	0	0	0	0
746	0	0	0	0	0	0	0	0	0	0	0	0	0	0	0	0	0	0	0	0	0	0	0	0	0	0	0	0	0	0	0	0	0	0	0	0	0	0	0	0	0	0	0	0	0	0	0	0	0
747	0	0	0	0	0	0	0	0	0	0	0	0	0	0	0	0	0	0	0	0	0	0	0	0	0	0	0	0	0	0	0	0	0	0	0	0	0	0	0	0	0	0	0	0	0	0	0	0	0
748	0	0	0	0	0	0	0	0	0	0	0	0	0	0	0	0	0	0	0	0	0	0	0	0	0	0	0	0	0	0	0	0	0	0	0	0	0	0	0	0	0	0	0	0	0	0	0	0	0
749	0	0	0	0	0	0	0	0	0	0	0	0	0	0	0	0	0	0	0	0	0	0	0	0	0	0	0	0	0	0	0	0	0	0	0	0	0	0	0	0	0	0	0	0	0	0	0	0	0
750	0	0	0	0	0	0	0	0	0	0	0	0	0	0	0	0	0	0	0	0	0	0	0	0	0	0	0	0	0	0	0	0	0	0	0	0	0	0	0	0	0	0	0	0	0	0	0	0	0
751	0	0	0	0	0	0	0	0	0	0	0	0	0	0	0	0	0	0	0	0	0	0	0	0	0	0	0	0	0	0	0	0	0	0	0	0	0	0	0	0	0	0	0	0	0	0	0	0	0
752	0	0	0	0	0	0	0	0	0	0	0	0	0	0	0	0	0	0	0	0	0	0	0	0	0	0	0	0	0	0	0	0	0	0	0	0	0	0	0	0	0	0	0	0	0	0	0	0	0
753	0	0	0	0	0	0	0	0	0	0	0	0	0	0	0	0	0	0	0	0	0	0	0	0	0	0	0	0	0	0	0	0	0	0	0	0	0	0	0	0	0	0	0	0	0	0	0	0	0
754	0	0	0	0	0	0	0	0	0	0	0	0	0	0	0	0	0	0	0	0	0	0	0	0	0	0	0	0	0	0	0	0	0	0	0	0	0	0	0	0	0	0	0	0	0	0	0	0	0
755	0	0	0	0	0	0	0	0	0	0	0	0	0	0	0	0	0	0	0	0	0	0	0	0	0	0	0	0	0	0	0	0	0	0	0	0	0	0	0	0	0	0	0	0	0	0	0	0	0
756	0	0	0	0	0	0	0	0	0	0	0	0	0	0	0	0	0	0	0	0	0	0	0	0	0	0	0	0	0	0	0	0	0	0	0	0	0	0	0	0	0	0	0	0	0	0	0	0	0
757	0	0	0	0	0	0	0	0	0	0	0	0	0	0	0	0	0	0	0	0	0	0	0	0	0	0	0	0	0	0	0	0	0	0	0	0	0	0	0	0	0	0	0	0	0	0	0	0	0
758	0	0	0	0	0	0	0	0	0	0	0	0	0	0	0	0	0	0	0	0	0	0	0	0	0	0	0	0	0	0	0	0	0	0	0	0	0	0	0	0	0	0	0	0	0	0	0	0	0
759	0	0	0	0	0	0	0	0	0	0	0	0	0	0	0	0	0	0	0	0	0	0	0	0	0	0	0	0	0	0	0	0	0	0	0	0	0	0	0	0	0	0	0	0	0	0	0	0	0
760	0	0.051	0	0	0	0	0	0	0	0	0	0	0	0	0	0	0	0	0	0	0	0	0	0	0	0	0	0	0	0	0	0	0	0	0.328	0.071	0	0.428	0.447	0.019	0	0	0	0	0	0	0	0	0
761	0	0	0	0	0	0	0	0	0	0	0	0	0	0	0	0	0	0	0	0	0	0	0	0	0	0	0	0	0	0	0	0	0	0	0	0	0	0	0	0	0	0	0	0	0	0	0	0	0
762	0	0	0	0	0	0	0	0	0	0	0	0	0	0	0	0	0	0	0	0	0	0	0	0	0	0	0	0	0	0	0	0	0	0	0	0	0	0	0	0	0	0	0	0	0	0	0	0	0
763	0	0	0	0	0	0	0	0	0	0	0	0	0	0	0	0	0	0	0	0	0	0	0	0	0	0	0	0	0	0	0	0	0	0	0	0	0	0	0	0	0	0	0	0	0	0	0	0	0
764	0	0	0	0	0	0	0	0	0	0	0	0	0	0	0	0	0	0	0	0	0	0	0	0	0	0	0	0	0	0	0	0	0	0	0	0	0	0	0	0	0	0	0	0	0	0	0	0	0
765	0	0	0	0	0	0	0	0	0.087	0.08	0.08	0.326	0	0	0	0.079	0.037	0	0	0	0	0	0	0	0	0	0	0	0	0	0	0	0	0	0	0	0	0	0	0	0	0	0	0.089	0	0	0	0	0
766	0	0	0	0	0	0	0	0	0	0	0	0	0	0	0	0	0	0	0	0	0	0	0	0	0	0	0	0.011	0	0	0	0	0	0	0	0	0	0	0	0	0	0	0	0	0	0	0	0	0
767	0	0	0	0	0	0	0	0	0	0	0	0	0	0	0	0	0	0	0	0	0	0	0	0	0	0	0	0	0	0	0	0	0	0	0	0	0	0	0	0	0	0	0	0	0	0	0	0	0
768	0	0	0	0	0	0	0	0	0	0	0	0	0	0	0	0	0	0	0	0	0	0	0	0	0	0	0	0	0	0	0	0	0	0	0	0	0	0	0	0	0	0	0	0	0	0	0	0	0
769	0	0	0	0	0	0	0	0	0	0	0	0	0	0	0	0	0	0	0	0	0	0	0	0	0	0	0	0	0	0	0	0	0	0	0	0	0	0	0	0	0	0	0	0	0	0	0	0	0
770	0	0	0	0	0	0	0	0	0	0	0	0	0	0	0	0	0	0	0	0	0	0	0	0	0	0	0	0	0	0	0	0	0	0	0	0	0	0	0	0	0	0	0	0	0	0	0	0	0
771	0	0	0	0	0	0	0	0	0	0	0	0	0	0	0	0	0	0	0	0	0	0	0	0	0	0	0	0	0	0	0	0	0	0	0	0	0	0	0	0	0	0	0	0	0	0	0	0	0
772	0	0	0	0	0	0	0	0	0	0	0	0	0	0	0	0	0	0	0	0	0	0	0	0	0	0	0	0	0.084	0	0	0	0	0	0	0.07	0.09	0.019	0	0	0.04	0	0	0	0	0	0	0	0
773	0	0	0	0	0	0	0	0	0	0	0	0	0	0	0	0	0	0	0	0	0	0	0	0	0	0	0	0	0	0	0	0	0	0	0	0	0	0	0	0	0	0	0	0	0	0	0	0	0
774	0	0	0	0	0	0	0	0	0	0	0	0	0	0	0	0	0	0	0	0	0	0	0	0	0	0	0	0	0	0	0	0	0	0	0	0	0	0	0	0	0	0	0	0	0	0	0	0	0
775	0	0	0	0	0	0	0	0	0	0	0	0	0	0	0	0	0	0	0	0	0	0	0	0	0	0	0	0	0	0	0	0	0	0	0	0	0	0	0	0	0	0	0	0	0	0	0	0	0
776	0	0	0	0	0	0	0	0	0	0	0	0	0	0	0	0	0	0	0	0	0	0	0	0	0	0	0	0	0	0	0	0	0	0	0	0	0	0	0	0	0	0	0	0	0	0	0	0	0
777	0	0	0	0	0	0	0	0	0	0	0	0	0	0	0	0	0	0	0	0	0	0	0	0	0	0	0	0	0	0	0.078	0	0	0	0	0	0	0	0	0	0	0	0	0	0	0.092	0.075	0	0
778	0	0	0.143	0	0	0	0	0	0	0	0	0	0	0	0	0	0	0	0	0	0	0	0	0	0	0	0	0	0	0	0	0	0	0	0	0	0	0	0	0.024	0	0	0	0	0	0	0	0	0
779	0	0	0	0	0	0	0	0	0	0	0	0	0	0	0	0	0	0	0	0	0	0	0	0	0	0	0	0	0	0	0	0	0	0	0	0	0	0	0.047	0	0	0	0	0	0	0	0	0	0
780	0	0	0	0	0	0	0	0	0	0	0	0	0	0	0	0	0	0	0	0	0	0	0	0	0	0	0	0	0	0	0	0	0	0	0	0	0	0	0	0	0	0	0	0	0	0	0	0	0
781	0	0	0	0	0	0	0	0	0	0	0	0	0	0	0	0.2	0.089	0.087	0	0	0	0	0	0	0	0	0	0	0	0	0	0	0	0	0	0	0	0	0	0	0	0	0	0	0	0	0	0	0
782	0	0	0	0	0	0	0	0	0	0	0	0	0	0	0	0	0	0	0	0	0	0	0	0	0	0	0	0	0	0	0	0	0	0	0	0	0	0	0	0	0	0	0	0	0	0	0	0	0
783	0	0	0	0	0	0	0	0	0	0	0	0	0	0	0	0	0	0	0	0	0	0	0	0	0	0	0	0	0	0	0	0	0	0	0	0	0	0	0	0	0	0	0	0	0	0	0	0	0
784	0	0	0	0	0	0	0	0	0	0	0	0	0	0	0	0	0	0	0	0	0	0	0	0	0	0	0	0	0	0	0	0	0	0	0	0	0	0	0	0	0	0	0	0	0	0	0	0	0
785	0	0	0	0	0	0	0	0	0	0	0	0	0	0	0	0	0	0	0	0	0	0	0	0	0	0	0	0	0	0	0	0	0	0	0	0	0	0	0.018	0	0	0	0	0	0	0	0	0	0.012
786	0	0	0	0	0	0	0	0	0	0	0	0	0	0	0	0	0	0	0	0	0	0	0	0	0	0	0	0	0	0	0	0	0	0	0	0	0	0	0	0	0	0	0	0	0	0	0	0	0
787	0	0	0	0	0	0	0	0	0	0	0	0	0	0	0	0	0	0	0	0	0	0	0	0	0	0	0	0	0	0	0	0	0	0	0	0	0	0	0	0	0	0	0	0	0	0	0	0	0
788	0	0	0	0	0	0	0	0	0	0	0	0	0	0	0	0	0	0	0	0	0	0	0	0	0	0	0	0	0	0	0	0	0	0	0	0	0	0	0	0	0	0	0	0	0	0	0	0	0
789	0	0	0	0	0	0	0	0	0	0	0	0	0	0	0	0	0	0	0	0	0	0	0	0	0	0	0	0	0	0	0	0	0	0	0	0	0	0	0	0	0	0	0	0	0	0	0	0	0
790	0	0	0	0	0	0	0	0	0	0	0	0	0	0	0	0	0	0	0	0	0	0	0	0	0	0	0	0	0	0	0	0	0	0	0	0	0	0	0	0	0	0	0	0	0	0	0	0	0
791	0	0	0	0	0	0	0	0	0	0	0	0	0	0	0	0	0	0	0	0	0	0	0	0	0	0	0	0	0	0	0	0	0	0	0	0	0	0	0	0	0	0	0	0	0	0	0	0	0
792	0	0	0	0	0	0	0	0	0	0	0	0	0	0	0	0	0	0	0	0	0.022	0	0.034	0.027	0.027	0	0	0	0	0	0	0	0	0	0	0	0	0	0	0	0	0	0	0	0	0	0	0	0
793	0	0	0	0	0	0	0	0	0	0	0	0	0	0	0	0	0	0	0	0	0	0	0	0	0	0	0	0	0	0	0	0	0	0	0	0	0	0	0	0	0	0	0	0	0	0	0	0	0
794	0	0	0	0	0	0	0	0	0	0	0	0	0	0	0	0	0	0	0	0	0	0	0	0	0	0	0	0	0	0	0	0	0	0	0	0	0	0	0	0	0	0	0	0	0	0	0	0	0
795	0	0	0	0	0	0	0	0	0	0	0	0	0	0	0	0	0	0	0	0	0	0	0	0	0	0	0	0	0	0	0	0	0	0	0	0	0	0	0	0	0	0	0	0	0	0	0	0	0
796	0	0	0.034	0	0	0	0	0	0	0	0	0	0	0	0	0	0	0	0	0	0	0	0	0	0	0	0	0	0	0	0	0	0	0	0	0	0	0	0	0	0	0	0	0	0	0	0	0	0
797	0	0	0	0	0	0	0	0	0	0	0	0	0	0	0	0	0	0	0	0	0	0	0	0	0	0	0	0	0	0	0	0	0	0	0	0	0	0	0	0	0	0	0	0	0	0	0	0	0
798	0	0	0	0	0	0	0	0	0	0	0	0	0	0	0	0	0	0	0	0	0	0	0	0	0	0	0	0	0	0	0	0	0	0	0	0	0	0	0	0	0	0	0	0	0	0	0	0	0
799	0	0	0	0	0	0	0	0	0	0	0	0	0	0	0	0	0	0	0	0	0	0	0	0	0	0	0	0	0	0	0	0	0	0	0	0	0	0	0	0	0	0	0	0	0	0	0	0	0
800	0	0	0	0	0	0	0	0	0	0	0	0	0	0	0	0	0	0	0	0	0	0	0	0	0	0	0	0	0	0	0	0	0	0	0	0	0	0	0	0	0	0	0	0	0	0	0	0	0
801	0	0	0	0	0	0	0	0	0	0	0	0	0	0	0	0	0	0	0	0	0	0	0	0	0	0	0	0	0	0	0	0	0	0	0	0	0	0	0	0	0	0	0	0	0	0	0	0	0
802	0	0	0	0	0	0	0	0	0	0	0	0	0	0	0	0	0	0	0	0	0	0	0	0	0	0	0	0	0	0	0	0	0	0	0	0	0	0	0	0	0	0	0	0	0	0	0	0	0
803	0	0	0	0	0	0	0	0	0	0	0	0	0	0	0	0	0	0	0	0	0	0	0	0	0	0	0	0	0	0	0	0	0	0	0	0	0	0	0	0	0	0	0	0	0	0	0	0	0
804	0	0	0	0	0	0	0	0	0	0	0	0	0	0	0	0	0	0	0	0	0	0	0	0	0	0	0	0	0	0	0	0	0	0	0	0	0	0	0	0	0	0	0	0	0	0	0	0	0
805	0	0	0	0	0	0	0	0	0	0	0	0	0	0	0	0	0	0	0	0	0	0	0	0	0	0	0	0	0	0	0	0	0	0	0	0	0	0	0	0	0	0	0	0	0	0	0	0	0
806	0	0	0	0	0	0	0	0	0	0	0	0	0	0	0	0	0	0	0	0	0	0	0	0	0	0	0	0	0	0	0	0	0	0	0	0	0	0	0	0	0	0	0	0	0	0	0	0	0
807	0	0	0	0	0	0	0	0	0	0	0	0	0	0	0	0	0	0	0	0	0	0	0	0	0	0	0	0	0	0	0	0	0	0	0	0	0	0	0	0	0	0	0	0	0	0	0	0	0
808	0	0	0	0	0	0	0	0	0	0	0	0	0	0	0	0	0	0	0	0	0	0	0	0	0	0	0	0	0	0	0	0	0	0	0	0	0	0	0	0	0	0	0	0	0	0	0	0	0
809	0	0	0	0	0	0	0	0	0	0	0	0	0	0	0	0	0	0	0	0	0	0	0	0	0	0	0	0	0	0	0	0	0	0	0	0	0	0	0	0	0	0	0	0	0	0	0	0	0
810	0	0	0	0	0	0	0	0	0	0	0	0	0	0	0	0	0	0	0	0	0	0	0	0	0	0	0	0	0	0	0	0	0	0	0	0	0	0	0	0	0	0	0	0	0	0	0	0	0
811	0	0	0	0	0	0	0	0	0	0	0	0	0	0	0	0	0	0	0	0	0	0	0	0	0	0	0	0	0	0	0	0	0	0	0	0	0	0	0	0	0	0	0	0	0	0	0	0	0
812	0	0	0	0	0	0	0	0	0	0	0	0	0	0	0	0	0	0	0	0	0	0	0	0	0	0	0	0	0	0	0	0	0	0	0	0	0	0	0	0	0	0	0	0	0	0	0	0	0
813	0	0	0	0	0	0	0	0	0	0	0	0	0	0	0	0	0	0	0	0	0	0	0	0	0	0	0	0	0	0	0	0	0	0	0	0	0	0	0	0	0	0	0	0	0	0	0	0	0
814	0	0	0	0	0	0	0	0	0	0	0	0	0	0	0	0	0	0	0	0	0	0	0	0	0	0	0	0	0	0	0	0	0	0	0	0	0	0	0	0	0	0	0	0	0	0	0	0	0
815	0	0	0	0	0	0	0	0	0	0	0	0	0	0	0	0	0	0	0	0	0	0	0	0	0	0	0	0	0	0	0	0	0	0	0	0	0	0	0	0	0	0	0	0	0	0	0	0	0
816	0	0	0	0	0	0	0	0	0	0	0	0	0	0	0	0	0	0	0	0	0	0	0	0	0	0	0	0	0	0	0	0	0	0	0	0	0	0	0	0	0	0	0	0	0	0	0	0	0
817	0	0	0	0	0	0	0	0	0	0	0	0	0	0	0	0	0	0	0	0	0	0	0	0	0	0	0	0	0	0	0	0	0	0	0	0	0	0	0	0	0	0	0	0	0	0	0	0	0
818	0	0	0	0	0	0	0	0	0	0	0	0	0	0	0	0	0	0	0	0	0	0	0	0	0	0	0	0	0	0	0	0	0	0	0	0	0	0	0	0	0	0	0	0	0	0	0	0	0
819	0	0	0	0	0	0	0	0	0	0	0	0	0	0	0	0	0	0	0	0	0	0	0	0	0	0	0	0	0	0	0	0	0	0	0	0	0	0	0	0	0	0	0	0	0	0	0	0	0
820	0	0	0.039	0	0	0	0	0	0	0	0	0.042	0	0	0	0	0	0	0	0	0	0	0	0	0	0	0	0	0	0	0	0	0	0	0	0	0	0	0	0.028	0.039	0.058	0.046	0.059	0	0	0	0	0
821	0	0	0	0	0	0	0	0	0	0	0	0	0	0	0	0	0	0	0	0	0	0	0	0	0	0	0	0	0	0	0	0	0	0	0	0	0	0	0	0	0	0	0	0	0	0	0	0	0
822	0	0	0	0	0	0	0	0	0	0	0	0	0	0	0	0	0	0	0	0	0	0	0	0	0	0	0	0	0	0	0	0	0	0	0	0	0	0	0	0	0	0	0	0	0	0	0	0	0
823	0	0	0	0	0	0	0	0	0	0	0	0	0	0	0	0	0	0	0	0	0	0	0	0	0	0	0	0	0	0	0	0	0	0	0	0	0	0	0	0	0	0	0	0	0	0	0	0	0
824	0	0	0	0	0	0	0	0	0	0	0	0	0	0	0	0	0	0	0	0	0	0	0	0	0	0	0	0	0	0	0	0	0	0	0	0	0	0	0	0	0	0	0	0	0	0	0	0	0
825	0	0	0	0	0	0	0	0	0	0	0	0	0	0	0	0	0	0	0	0	0	0	0	0	0	0	0	0	0	0	0	0	0	0	0	0	0	0	0	0	0	0	0	0	0	0	0	0	0
826	0	0	0	0	0	0	0	0	0	0	0	0	0	0	0	0	0	0	0	0	0	0	0	0	0	0	0	0	0	0	0	0	0	0	0	0	0	0	0	0	0	0	0	0	0	0	0	0	0
827	0	0	0	0	0	0	0	0	0	0	0	0	0	0	0	0	0	0	0	0	0	0	0	0	0	0	0	0	0	0	0	0	0	0	0	0	0	0	0	0	0	0	0	0	0	0	0	0	0
828	0	0	0	0	0	0	0	0	0	0	0	0	0	0	0	0	0	0	0	0	0	0	0	0	0	0	0	0	0	0	0	0	0	0	0	0	0	0	0	0	0	0	0	0	0	0	0	0	0
829	0	0	0	0	0	0	0	0	0	0	0	0	0	0	0	0	0	0	0	0	0	0	0	0	0	0	0	0	0	0	0	0	0	0	0	0	0	0	0	0	0	0	0	0	0	0	0	0	0
830	0	0	0	0	0	0	0	0	0	0	0	0	0	0	0	0	0	0	0	0	0	0	0	0	0	0	0	0	0	0	0	0	0	0	0	0	0	0	0	0	0	0	0	0	0	0	0	0	0
831	0	0	0	0	0	0	0	0	0	0	0	0	0	0	0	0	0	0	0	0	0	0	0	0	0	0	0	0	0	0	0	0	0	0	0	0	0	0	0	0	0	0	0	0	0	0	0	0	0
832	0	0	0	0	0	0	0	0	0	0	0	0	0	0	0	0	0	0	0	0	0	0	0	0	0	0	0	0	0	0	0	0	0	0	0	0	0	0	0	0	0	0	0	0	0	0	0	0	0
833	0	0	0	0	0	0	0	0	0	0	0	0	0	0	0	0	0	0	0	0	0	0	0	0	0	0	0	0	0	0	0	0	0	0	0	0	0	0	0	0	0	0	0	0	0	0	0	0	0
834	0	0	0	0	0	0	0	0	0	0	0	0.345	0	0	0	0	0	0	0	0	0	0	0	0	0	0	0	0	0	0	0	0.024	0	0	0	0	0	0	0	0	0	0	0	0.011	0	0	0	0	0
835	0	0	0	0	0	0	0	0	0	0	0	0	0	0	0	0	0	0	0	0	0	0	0	0	0	0	0	0	0	0	0	0	0	0	0	0	0	0	0	0	0	0	0	0	0	0	0	0	0
836	0	0	0	0	0	0	0	0	0	0	0	0	0	0	0	0	0	0	0	0	0	0	0	0	0	0	0	0	0	0	0	0	0	0	0	0	0	0	0	0	0	0	0	0	0	0	0	0	0
837	0	0	0	0	0	0	0	0	0	0	0	0	0	0	0	0	0	0	0	0	0	0	0	0	0	0	0	0	0	0	0	0	0	0	0	0	0	0	0	0	0	0	0	0	0	0	0	0	0
838	0	0	0	0	0	0	0	0	0	0	0	0	0	0	0	0	0	0	0	0	0	0	0	0	0	0	0	0	0	0	0	0	0	0	0	0	0	0	0	0	0	0	0	0	0	0	0	0	0
839	0	0	0	0	0	0	0	0	0	0	0	0	0	0	0	0	0	0	0	0	0	0	0	0	0	0	0	0	0	0	0	0	0	0	0	0	0	0	0	0	0	0	0	0	0	0	0	0	0
840	0	0	0	0	0	0	0	0	0	0	0	0	0	0	0	0	0	0	0	0	0	0	0	0	0	0	0	0	0	0	0	0	0	0	0	0	0	0	0	0	0	0	0	0	0	0	0	0	0
841	0	0	0	0	0	0	0	0	0	0	0	0	0	0	0	0	0	0	0	0	0	0	0	0	0	0	0	0	0	0	0	0	0	0	0	0	0	0	0	0	0	0	0	0	0	0	0	0	0
842	0	0	0	0	0	0	0	0	0	0	0	0	0	0	0	0	0	0	0	0	0	0	0	0	0	0	0	0	0	0	0	0	0	0	0	0	0	0	0	0	0	0	0	0	0	0	0	0	0
843	0	0	0	0	0	0	0	0	0	0	0	0	0	0	0	0	0	0	0	0	0	0	0	0	0	0	0	0	0	0	0	0	0	0	0	0	0	0	0	0	0	0	0	0	0	0	0	0	0
844	0	0	0	0	0	0	0	0	0	0	0	0	0	0	0	0	0	0	0	0	0	0	0	0	0	0	0	0	0	0	0	0	0	0	0	0	0	0	0	0	0	0	0	0	0	0	0	0	0
845	0	0	0	0	0	0	0	0	0	0	0	0	0	0	0	0	0	0	0	0	0	0	0	0	0	0	0	0	0	0	0	0	0	0	0	0	0	0	0	0	0	0	0	0	0	0	0	0	0
846	0	0	0	0	0	0	0	0	0	0	0	0	0	0	0	0	0	0	0	0	0	0	0	0	0	0	0	0	0	0	0	0	0	0	0	0	0	0	0	0	0	0	0	0	0	0	0	0	0
847	0	0	0	0	0	0	0	0	0	0	0	0	0	0	0	0	0	0	0	0	0	0	0	0	0	0	0	0	0	0	0	0	0	0	0	0	0	0	0	0	0	0	0	0	0	0	0	0	0
848	0	0	0	0	0	0	0	0	0	0	0	0	0	0	0	0	0	0	0	0	0	0	0	0	0	0	0	0	0	0	0	0	0	0	0	0	0	0	0	0	0	0	0	0	0	0	0	0	0
849	0	0	0	0	0.11	0	0	0	0	0	0	0	0	0	0	0	0	0	0	0	0	0	0	0	0	0	0	0	0	0	0	0	0	0	0	0	0	0	0	0	0	0	0	0	0	0	0	0	0
850	0	0	0	0	0	0	0	0	0	0	0	0	0	0	0	0	0	0	0	0	0	0	0	0	0	0	0	0	0	0	0	0	0	0	0	0	0	0	0	0	0	0	0	0	0	0	0	0	0
851	0	0	0	0	0	0	0	0	0	0	0	0	0	0	0	0	0	0	0	0	0	0	0	0	0	0	0	0	0	0	0	0	0	0	0	0	0	0	0	0	0	0	0	0	0	0	0	0	0
852	0	0	0	0	0	0	0	0	0	0	0	0	0	0	0	0	0	0	0	0	0	0	0	0	0	0	0	0	0	0	0	0	0	0	0	0	0	0	0	0	0	0	0	0	0	0	0	0	0
853	0	0	0	0	0	0	0	0	0	0	0	0	0	0	0	0	0	0	0	0	0	0	0	0	0	0	0	0	0	0	0	0	0	0	0	0	0	0	0	0	0	0	0	0	0	0	0	0	0
854	0	0	0	0	0	0	0	0	0	0	0	0	0	0	0	0	0	0	0	0	0	0	0	0	0	0	0	0	0	0	0	0	0	0	0	0	0	0	0	0	0	0	0	0	0	0	0	0	0
855	0	0	0	0	0	0	0	0	0	0	0	0	0.083	0.088	0.084	0	0.091	0	0.091	0	0	0	0	0	0	0	0	0	0	0	0	0	0	0	0	0.021	0	0	0	0	0	0	0	0	0	0	0	0	0
856	0	0	0	0	0	0	0	0	0	0	0	0	0	0	0	0	0	0	0	0	0	0	0	0	0	0	0	0	0	0	0	0	0	0	0	0	0	0	0	0	0	0	0	0	0	0	0	0	0
857	0	0	0	0	0	0	0	0	0	0	0	0	0	0	0	0	0	0	0	0	0	0	0	0	0	0	0	0	0	0	0	0	0	0	0	0	0	0	0	0	0	0	0	0	0	0	0	0	0
858	0	0	0	0	0	0	0	0	0	0	0	0	0	0	0	0	0	0	0	0	0	0	0	0	0	0	0	0	0	0	0	0	0	0	0	0	0	0	0	0	0	0	0	0	0	0	0	0	0
859	0	0	0	0	0	0	0	0	0	0	0	0	0	0	0	0	0	0	0	0	0	0	0	0	0	0	0	0	0	0	0	0	0	0	0	0	0	0	0	0	0	0	0	0	0	0	0	0	0
860	0	0	0	0	0	0	0	0	0	0	0	0	0	0	0	0	0	0	0	0	0	0	0	0	0	0	0	0	0	0	0	0	0	0	0	0	0	0	0	0	0	0	0	0	0	0	0	0	0
861	0	0	0	0	0	0	0	0	0	0	0	0	0	0	0	0	0	0	0	0	0	0	0	0	0	0	0	0	0	0	0	0	0	0	0	0	0	0	0	0	0	0	0	0	0	0	0	0	0
862	0	0	0	0	0	0	0	0	0	0	0	0	0	0	0	0	0	0	0	0	0	0	0	0	0	0	0	0	0	0	0	0	0	0	0	0	0	0	0	0	0	0	0	0	0	0	0	0	0
863	0	0	0	0	0	0	0	0	0	0	0	0	0	0	0	0	0	0	0	0	0	0	0	0	0	0	0	0	0	0	0	0	0	0	0	0	0	0	0	0	0	0	0	0	0	0	0	0	0
864	0	0	0	0	0	0	0	0	0	0	0	0	0	0	0	0	0	0	0	0	0	0	0	0	0	0	0	0	0	0	0	0	0	0	0	0	0	0	0	0	0	0	0	0	0	0	0	0	0
865	0	0	0	0	0	0	0	0	0	0	0	0	0	0	0	0	0	0	0	0	0	0	0	0	0	0	0	0	0	0	0	0	0	0	0	0	0	0	0	0	0	0	0	0	0	0	0	0	0
866	0	0	0	0	0	0	0	0	0	0	0	0	0	0	0	0	0	0	0	0	0	0.193	0	0	0	0.183	0	0	0	0	0	0	0	0	0	0	0	0	0	0	0	0	0	0.011	0	0	0	0	0
867	0	0	0	0	0	0	0	0	0	0	0	0	0	0	0	0	0	0	0	0	0	0	0	0	0	0	0	0	0	0	0	0	0	0	0	0	0	0	0	0	0	0	0	0	0	0	0	0	0
868	0	0	0	0	0	0	0	0	0	0	0	0	0	0	0	0	0	0	0	0	0	0	0	0	0	0	0	0	0	0	0	0	0	0	0	0	0	0	0	0	0	0	0	0	0	0	0	0	0
869	0	0	0	0	0	0.086	0	0	0	0	0	0	0	0	0	0	0	0	0	0	0	0.198	0	0	0	0.032	0	0	0	0	0	0	0	0	0.084	0	0	0	0	0.026	0	0.061	0	0	0.05	0.058	0	0	0
870	0	0	0	0	0	0	0	0	0	0	0	0	0	0	0	0	0	0	0	0	0	0	0	0	0	0	0	0	0	0	0	0	0	0	0	0	0	0	0	0	0	0	0	0	0	0	0	0	0
871	0	0	0	0	0	0	0	0	0	0	0	0	0	0	0	0	0	0	0	0	0	0	0	0	0	0	0	0	0	0	0	0	0	0	0	0	0	0	0	0	0	0	0	0	0	0	0	0	0
872	0	0	0	0	0	0	0	0	0	0	0	0	0	0	0	0	0	0	0	0	0	0	0	0	0	0	0	0	0	0	0	0	0	0	0	0	0	0	0	0	0	0	0	0	0	0	0	0	0
873	0	0	0	0	0	0	0	0	0	0	0	0	0	0	0	0	0	0	0	0	0	0	0	0	0	0	0	0	0	0	0	0	0	0	0	0	0	0	0	0	0	0	0	0	0	0	0	0	0
874	0	0	0	0	0	0	0	0	0	0	0	0	0	0	0	0	0	0	0	0	0	0	0	0	0	0	0	0	0	0	0	0	0	0	0	0	0	0	0	0	0	0	0	0	0	0	0	0	0
875	0	0	0	0	0	0	0	0	0	0	0	0	0	0	0	0	0	0	0	0	0	0	0	0	0	0	0	0	0	0	0	0	0	0	0	0	0	0	0	0	0	0	0	0	0	0	0	0	0
876	0	0	0	0	0	0	0	0	0	0	0	0	0	0	0	0	0	0	0	0	0	0	0	0	0	0	0	0	0	0	0	0	0	0	0	0	0	0	0	0	0	0	0	0	0	0	0	0	0
877	0	0	0	0	0	0	0	0	0	0	0	0	0	0	0	0	0	0	0	0	0	0	0	0	0	0	0	0	0	0	0	0	0	0	0	0	0	0	0	0	0	0	0	0	0	0	0	0	0
878	0	0	0	0	0	0	0	0	0	0	0	0	0	0	0	0	0	0	0	0	0	0	0	0	0	0	0	0	0	0	0	0	0	0	0	0	0	0	0	0	0	0	0	0	0	0	0	0	0
879	0	0	0	0	0	0	0	0	0	0	0	0	0	0	0	0	0	0	0	0	0	0	0	0	0	0	0	0	0	0	0	0	0	0	0	0	0	0	0	0	0	0	0	0	0	0	0	0	0
880	0	0	0.036	0	0.016	0.362	0.066	0	0	0	0	0	0	0	0	0	0	0	0	0	0	0	0	0	0	0	0	0	0	0	0	0	0	0	0.118	0.076	0	0	0	0.026	0	0	0	0	0	0	0	0	0
881	0	0	0	0	0	0	0	0	0	0	0	0	0	0	0	0	0	0	0	0	0	0	0	0	0	0	0	0	0	0	0	0	0	0	0	0	0	0	0	0	0	0.011	0	0	0	0	0	0	0
882	0	0	0	0	0	0.126	0.186	0.338	0	0	0	0.011	0	0	0	0	0	0	0	0	0	0	0	0	0	0	0	0.06	0	0	0	0	0	0	0	0	0	0	0	0	0	0	0	0	0	0	0	0	0
883	0	0	0	0	0	0	0	0	0	0	0	0	0	0	0	0	0	0	0	0	0	0	0	0	0	0	0	0	0.289	0.016	0	0	0.051	0	0	0	0	0	0.083	0.023	0.078	0.093	0.189	0.078	0.136	0.188	0.352	0.017	0.071
884	0	0	0	0	0	0	0	0	0	0	0	0	0	0	0	0	0	0	0	0	0	0	0	0	0	0	0	0	0	0	0	0	0	0	0	0	0	0	0	0	0	0	0	0	0	0	0	0	0
885	0	0	0	0	0	0	0	0	0	0	0	0	0	0	0	0	0	0	0	0	0	0	0	0	0	0	0	0	0	0	0	0	0	0	0	0	0	0	0	0	0	0	0	0	0	0	0	0	0
886	0	0	0	0	0	0	0	0	0	0	0	0	0	0	0	0	0	0	0	0	0	0	0	0	0	0	0	0	0	0	0	0	0	0	0	0	0	0	0	0	0	0	0	0	0	0	0	0	0
887	0	0	0	0	0	0	0	0	0	0	0	0	0	0	0	0	0	0	0	0	0	0	0	0	0	0	0	0	0	0	0	0	0	0	0	0	0	0	0	0	0	0	0	0	0	0	0	0	0
888	0	0	0	0	0	0	0	0	0	0	0	0	0	0	0	0	0	0	0	0	0	0	0	0	0	0	0	0	0	0	0	0	0	0	0	0	0	0	0	0	0	0	0	0	0	0	0	0	0
889	0	0	0	0	0	0	0	0	0	0	0	0	0	0	0	0	0	0	0	0	0	0	0	0	0	0	0	0	0	0	0	0	0	0	0	0	0	0	0	0	0	0	0	0	0	0	0	0	0
890	0	0	0	0	0	0	0	0	0	0	0	0	0	0	0	0	0	0	0	0	0	0	0	0	0	0	0	0	0	0	0	0	0	0	0	0	0	0	0	0	0	0.088	0	0.069	0	0	0	0	0
891	0	0	0	0	0	0	0	0	0	0	0	0	0	0	0	0	0	0	0	0	0	0	0	0	0	0	0	0	0.024	0	0	0	0	0	0	0.021	0	0	0	0	0	0	0	0	0	0	0	0	0
892	0	0	0.042	0	0	0	0	0	0	0	0	0	0	0	0	0	0	0	0	0	0	0	0	0	0	0	0	0.01	0.091	0	0	0	0	0	0	0.079	0	0.013	0	0.024	0	0	0	0	0	0	0	0	0
893	0	0	0	0	0	0	0	0	0	0	0	0	0	0	0	0	0	0	0	0	0	0	0	0	0	0	0	0	0	0	0	0	0	0	0	0	0	0	0	0	0	0	0	0	0	0	0	0	0
894	0	0	0	0	0	0	0	0	0	0	0	0	0	0	0	0	0	0	0	0	0	0	0	0	0	0	0	0	0	0	0	0	0	0	0	0	0	0	0	0	0.046	0	0	0	0	0	0	0	0
895	0	0	0	0	0	0	0	0	0	0	0	0	0	0	0	0	0	0	0	0	0	0	0	0	0	0	0	0	0	0	0	0	0	0	0	0	0	0	0	0	0	0	0	0	0	0	0	0	0
896	0	0	0	0	0	0	0	0	0	0	0	0	0	0	0	0	0	0	0	0	0	0	0	0	0	0	0	0	0	0	0	0	0	0	0	0	0	0	0	0	0	0	0	0	0	0	0	0	0
897	0	0	0	0	0	0	0	0	0	0	0	0	0	0	0	0	0	0	0	0	0	0	0	0	0	0	0	0	0	0	0	0	0	0	0	0	0	0	0	0	0	0	0	0	0	0	0	0	0
898	0	0	0	0	0	0	0	0	0	0	0	0	0	0	0	0	0	0	0	0	0	0.102	0.055	0	0	0	0	0	0	0	0	0.05	0	0	0	0	0	0	0	0.021	0	0	0	0	0	0	0	0	0
899	0	0	0	0	0	0	0	0	0	0	0	0	0	0	0	0	0	0	0	0	0	0	0	0	0	0	0	0	0	0	0	0	0	0	0	0	0	0	0	0	0	0	0	0	0	0	0	0	0
900	0	0	0	0	0	0	0	0	0	0	0	0	0	0	0	0	0	0	0	0	0	0	0	0	0	0	0	0	0	0	0	0	0	0	0	0	0	0	0	0	0	0	0	0	0	0	0	0	0
901	0	0.054	0.029	0.143	0.326	0	0	0	0.327	0.327	0.338	0	0	0	0	0.074	0.083	0.133	0.145	0.331	0	0	0	0	0	0	0	0	0	0	0	0	0	0.027	0	0	0	0	0	0.023	0	0.062	0	0	0	0	0	0	0
902	0	0	0	0	0	0	0	0	0	0	0	0	0	0	0	0	0	0	0	0	0	0	0	0	0	0	0	0	0	0	0	0	0	0	0	0	0	0	0	0	0	0	0	0	0	0	0	0	0
903	0	0	0	0	0	0	0	0	0	0	0	0	0	0	0	0	0	0	0	0	0	0	0	0	0	0	0	0	0	0	0	0	0	0	0	0	0	0	0	0	0	0	0	0	0	0	0	0	0
904	0	0.011	0	0	0	0	0	0	0	0	0	0	0	0	0	0	0	0	0	0	0	0	0	0	0	0	0	0	0.085	0	0	0	0	0	0	0	0	0	0	0.022	0	0	0	0	0	0	0	0	0
905	0	0	0	0	0	0	0	0	0	0	0	0	0	0	0	0	0	0	0	0	0	0	0	0	0	0	0	0	0	0	0	0	0	0	0	0	0	0	0	0	0	0	0	0	0	0	0	0	0
906	0	0	0	0	0	0	0	0	0	0	0	0	0	0	0	0	0	0	0	0	0	0	0	0	0	0	0	0	0	0	0	0	0	0	0	0	0	0	0	0	0	0	0	0	0	0	0	0	0
907	0	0	0	0	0	0	0	0	0	0	0	0	0	0	0	0	0	0	0	0	0	0	0	0	0	0	0	0	0	0	0	0	0	0	0	0	0	0	0	0	0	0	0	0	0	0	0	0	0
908	0	0	0	0	0	0	0	0	0	0	0	0	0	0	0	0	0	0	0	0	0	0	0	0	0	0	0	0	0	0	0	0	0	0	0	0	0	0	0	0	0	0	0	0	0	0	0	0	0
909	0	0	0	0	0	0	0	0	0	0	0	0	0	0	0	0	0	0	0	0	0	0	0	0	0	0.03	0	0	0	0	0	0	0	0	0	0	0	0	0	0.026	0	0	0	0	0	0	0	0	0
910	0	0	0	0	0	0.087	0	0	0	0	0	0.193	0	0	0	0	0	0	0	0	0	0	0	0	0	0	0	0	0	0	0	0.203	0.063	0	0	0	0	0	0	0.02	0	0	0	0	0	0	0	0	0
911	0	0	0	0	0	0	0	0	0	0	0	0	0	0	0	0	0	0	0	0	0	0	0	0	0	0	0	0	0	0	0	0	0	0	0	0	0	0	0	0	0	0	0	0	0	0	0	0	0
912	0	0	0	0	0	0	0	0	0	0	0	0	0	0	0	0	0	0	0	0	0	0.042	0	0	0	0	0	0	0	0	0.072	0.048	0	0	0	0	0	0	0	0	0	0	0	0	0	0	0	0	0
913	0	0	0	0	0	0	0	0	0	0	0	0	0	0	0	0	0	0	0	0	0	0	0	0	0	0	0	0	0	0	0	0	0	0	0	0	0	0	0	0	0	0	0	0	0	0	0	0	0
914	0	0	0	0	0	0	0	0.02	0	0	0	0.01	0	0	0	0	0	0	0	0	0	0	0	0	0	0	0	0	0	0	0	0.047	0.047	0	0	0.056	0.047	0.051	0	0.021	0	0	0	0	0	0	0	0	0
915	0	0	0	0	0	0	0	0	0	0	0	0	0	0	0	0	0	0	0	0	0	0	0	0	0	0	0	0	0	0	0	0	0	0	0	0	0	0	0	0	0	0	0	0	0	0	0	0	0
916	0	0	0	0	0	0	0	0	0	0	0	0	0	0	0	0	0	0	0	0	0	0	0	0	0	0	0	0	0	0	0	0	0	0	0	0	0	0	0	0	0	0	0	0	0	0	0	0	0
917	0	0.011	0	0	0	0	0	0	0	0	0	0	0	0	0	0.021	0.029	0	0	0	0	0	0	0.018	0.015	0	0	0	0	0	0	0	0	0	0	0	0.202	0	0.092	0	0.075	0	0	0	0	0	0	0	0
918	0	0	0	0	0	0	0	0	0	0	0	0	0	0	0	0	0	0	0	0	0	0	0	0	0	0	0	0	0	0	0	0	0	0	0	0	0	0	0	0	0	0	0	0	0	0	0	0	0
919	0	0	0	0	0	0.129	0.034	0	0	0	0	0	0.109	0.109	0	0	0	0	0	0	0	0	0	0	0	0	0	0.057	0	0	0	0	0	0	0	0	0	0	0	0	0	0	0	0	0	0	0	0	0
920	0	0	0	0	0	0	0	0	0	0	0	0	0	0	0	0	0	0	0	0	0	0	0	0	0	0	0	0	0	0	0	0	0	0	0	0	0	0	0	0	0	0	0	0	0	0	0	0	0
921	0	0	0	0	0	0	0	0	0	0	0	0	0	0	0	0	0	0	0	0	0	0	0	0	0	0	0	0	0	0	0	0	0	0	0	0	0	0	0	0	0	0	0	0	0	0	0	0	0
922	0	0	0	0	0	0	0	0	0	0	0	0	0	0	0	0	0	0	0	0	0	0	0	0	0	0	0	0	0	0	0	0	0	0	0	0	0	0	0	0	0	0	0	0	0	0	0	0	0
923	0	0	0	0	0	0	0	0	0	0	0	0	0	0	0	0	0	0	0	0	0	0	0	0	0	0	0	0	0	0	0	0	0	0	0	0	0	0	0	0	0	0	0	0	0	0	0	0	0
924	0	0	0	0	0	0	0	0	0	0	0	0	0	0	0	0	0	0	0	0	0	0	0	0	0	0	0	0	0	0	0	0	0	0	0	0	0	0	0	0	0	0	0	0	0	0	0	0	0
925	0	0	0	0	0	0	0	0	0	0	0	0	0	0	0	0	0	0	0	0	0	0	0	0	0	0	0	0	0	0	0	0	0	0	0	0	0	0	0	0	0	0	0	0	0	0	0	0	0
926	0	0	0	0	0	0	0	0	0	0	0	0	0	0	0	0	0	0	0	0	0	0	0	0	0	0	0	0	0	0	0	0	0	0	0	0	0	0	0	0	0	0	0	0	0	0	0	0	0
927	0	0	0	0	0	0	0	0	0	0	0	0	0	0	0	0	0	0	0	0	0	0	0	0	0	0	0	0	0	0	0	0	0	0	0	0	0	0	0	0	0	0	0	0	0	0	0	0	0
928	0	0	0	0	0	0	0	0	0	0	0	0	0	0	0	0	0	0	0	0	0	0.051	0	0	0	0	0	0	0	0	0	0.052	0	0	0	0	0	0	0	0.02	0.04	0	0.045	0	0	0	0	0	0
929	0	0	0	0	0	0	0	0	0	0	0	0	0	0	0	0	0	0	0	0	0	0	0	0	0	0	0	0	0	0	0	0	0	0	0	0	0	0	0	0	0	0	0	0	0	0	0	0	0
930	0	0	0	0	0	0	0	0	0	0	0	0	0	0	0	0	0	0	0	0	0	0	0	0	0	0	0	0	0	0	0	0	0	0	0	0	0	0	0	0	0	0	0	0	0	0	0	0	0
931	0	0	0	0	0	0	0	0	0	0	0	0	0	0	0	0	0	0	0	0	0	0	0	0	0	0	0	0	0	0	0	0	0	0	0	0	0	0	0	0	0	0	0	0	0	0	0	0	0
932	0	0	0	0	0	0	0	0	0	0	0	0	0	0	0	0	0	0	0	0	0	0	0	0	0	0	0	0	0	0	0	0	0	0	0	0	0	0	0	0	0	0	0	0	0	0	0	0	0
933	0	0	0	0	0	0	0	0	0	0	0	0	0	0	0	0	0	0	0	0	0	0	0	0	0	0	0	0	0	0	0	0	0	0	0	0	0	0	0	0	0	0	0	0	0	0	0	0	0
934	0	0	0	0	0	0	0	0	0	0	0	0	0	0	0	0	0	0	0	0	0	0	0	0	0	0	0	0	0	0	0	0	0	0	0	0	0	0	0	0	0	0	0	0	0	0	0	0	0
935	0	0	0	0	0	0	0	0	0	0	0	0	0	0	0	0	0	0	0	0	0	0	0	0	0	0	0	0	0	0	0	0	0	0	0	0	0	0	0	0	0	0	0	0	0	0	0	0	0
936	0	0	0	0	0	0	0	0	0	0	0	0	0	0	0	0	0	0	0	0	0	0	0	0	0	0	0	0	0	0	0	0	0	0	0	0	0	0	0	0	0	0	0	0	0	0	0	0	0
937	0	0	0	0	0	0	0	0	0	0	0	0	0	0	0	0	0	0	0	0	0	0	0	0	0	0	0	0	0	0	0	0	0	0	0	0	0	0	0	0	0	0	0	0	0	0	0	0	0
938	0	0	0	0	0	0.031	0	0	0	0	0	0	0	0	0	0	0	0	0	0	0	0	0	0	0	0	0	0	0	0	0	0	0	0	0	0	0	0	0	0	0	0	0	0	0	0	0	0	0
939	0	0	0	0	0	0	0	0	0	0	0	0	0	0	0	0	0	0	0	0	0	0	0	0	0	0	0	0	0	0	0	0	0	0	0	0	0	0	0	0	0	0	0	0	0	0	0	0	0
940	0	0	0	0	0	0	0	0	0	0	0	0	0	0	0	0	0	0	0	0	0	0	0	0	0	0	0	0	0	0	0	0	0	0	0	0	0	0	0	0	0	0	0	0	0	0	0	0	0
941	0	0	0	0	0	0	0	0	0	0	0	0	0	0	0	0	0	0	0	0	0	0	0	0	0	0	0	0	0	0	0	0	0	0	0	0	0	0	0	0	0	0	0	0	0	0	0	0	0
942	0	0	0	0	0	0	0	0	0	0	0	0	0	0	0	0	0	0	0	0	0	0	0	0	0	0	0	0	0	0	0	0	0	0	0	0	0	0	0	0	0	0	0	0	0	0	0	0	0
943	0	0	0	0	0	0	0	0	0	0	0	0	0	0	0	0	0	0	0	0	0.022	0	0	0	0	0	0	0	0	0	0	0	0	0	0	0	0	0	0	0	0	0	0	0	0	0	0	0	0
944	0	0	0	0	0	0	0	0	0	0	0	0	0	0	0	0	0	0	0	0	0	0	0	0	0	0	0	0	0	0	0	0	0	0	0	0	0	0	0	0	0	0	0	0	0	0	0	0	0
945	0	0	0	0	0	0	0	0	0	0	0	0	0	0	0	0	0	0	0	0	0	0	0	0	0	0	0	0	0	0	0	0	0	0	0	0	0	0	0	0	0	0	0	0	0	0	0	0	0
946	0	0	0	0	0	0	0	0	0	0	0	0	0	0	0	0	0	0	0	0	0	0	0	0	0	0	0	0	0	0	0	0	0	0	0	0	0	0	0	0	0	0	0	0	0	0	0	0	0
947	0	0	0	0	0	0	0	0	0	0	0	0	0	0	0	0	0	0	0	0	0	0	0	0	0	0	0	0	0	0	0	0	0	0	0	0	0	0	0	0	0	0	0	0	0	0	0	0	0
948	0	0	0	0	0	0	0	0	0	0	0	0	0	0	0	0	0	0	0	0	0	0	0	0	0	0	0	0	0	0	0	0	0	0	0	0	0	0	0	0	0	0	0	0	0	0	0	0	0
949	0	0	0	0	0	0	0	0	0	0	0	0	0	0	0	0	0	0	0	0	0	0.035	0	0	0	0	0	0	0	0	0	0	0	0	0	0	0	0	0	0	0	0	0	0	0	0	0	0	0
950	0	0	0	0	0	0	0	0	0	0	0	0	0	0	0	0	0	0	0	0	0	0	0	0	0	0	0	0	0	0	0	0	0	0	0	0	0	0	0	0	0	0	0	0	0	0	0	0	0
951	0	0	0	0	0	0	0	0	0	0	0	0	0	0	0	0	0	0	0	0	0	0	0	0	0	0	0	0	0	0	0	0	0	0	0	0	0	0	0	0	0	0	0	0	0	0	0	0	0
952	0	0	0	0	0	0	0	0	0	0	0	0	0	0	0	0	0	0	0	0	0	0	0	0	0	0	0	0	0	0	0	0	0	0	0	0	0	0	0	0	0	0	0	0	0	0	0	0	0
953	0	0	0	0	0	0	0	0	0	0	0	0	0	0	0	0	0	0	0	0	0	0	0	0	0	0	0	0	0	0	0	0	0	0	0	0	0	0	0	0	0	0	0	0	0	0	0	0	0
954	0	0	0	0	0	0	0	0	0	0	0	0	0	0	0	0	0	0	0	0	0	0	0	0	0	0	0	0	0	0	0	0	0	0	0	0	0	0	0	0	0	0	0	0	0	0	0	0	0
955	0	0	0	0	0	0	0	0	0	0	0	0	0	0	0	0	0	0	0	0	0	0	0	0	0	0	0	0	0	0	0	0	0	0	0	0	0	0	0	0	0	0	0	0	0	0	0	0	0
956	0	0	0	0	0	0	0	0	0	0	0	0	0	0	0	0	0	0	0	0	0	0	0	0	0	0	0	0	0	0	0	0	0	0	0	0	0	0	0	0	0	0	0	0	0	0	0	0	0
957	0	0	0	0	0	0	0	0	0	0	0	0	0	0	0	0.026	0.019	0	0	0	0	0	0	0	0	0	0	0	0	0	0	0	0	0	0	0	0	0	0	0	0	0	0	0	0	0	0	0	0
958	0	0	0	0	0	0	0	0	0	0	0	0	0	0	0	0	0	0	0	0	0	0	0	0	0	0	0	0	0	0	0	0	0	0	0	0	0	0	0	0.018	0.073	0	0	0	0	0	0	0	0
959	0	0	0	0	0	0	0	0	0	0	0	0	0	0	0	0	0	0	0	0	0	0	0	0	0	0	0	0	0	0	0	0	0	0	0	0	0	0	0	0	0	0	0	0	0	0	0	0	0
960	0	0	0	0	0	0	0	0	0	0	0	0	0	0	0	0	0	0	0	0	0	0	0	0	0	0	0	0	0	0	0	0	0	0	0	0	0	0	0	0	0	0	0	0	0	0	0	0	0
961	0	0	0	0	0	0	0	0	0	0	0	0	0	0	0	0	0	0	0	0	0	0	0	0	0	0	0	0	0	0	0	0	0	0	0	0	0	0	0	0	0	0	0	0	0	0	0	0	0
962	0	0	0	0	0	0	0	0	0	0	0	0	0	0	0	0	0	0	0	0	0	0	0	0	0	0	0	0	0	0	0	0.051	0.043	0.031	0	0	0	0	0	0	0	0	0	0	0	0	0	0	0
963	0	0	0	0	0	0	0	0	0	0	0	0	0	0	0	0	0	0	0	0	0	0	0	0	0	0	0	0	0	0	0	0	0	0	0	0	0	0	0	0	0	0	0	0	0	0	0	0	0
964	0	0	0	0	0	0	0	0	0	0	0	0	0	0	0	0	0	0	0	0	0	0	0	0	0	0	0	0	0	0	0	0	0	0	0	0	0	0	0	0	0	0	0	0	0	0	0	0	0
965	0	0	0	0	0	0	0	0	0	0	0	0	0	0	0	0	0	0	0	0	0	0	0	0	0	0	0	0	0	0	0	0	0	0	0	0	0	0	0	0	0	0	0	0	0	0	0	0	0
966	0	0	0	0	0	0	0	0	0	0	0	0	0	0	0	0	0	0	0	0	0	0	0	0	0	0	0	0	0	0	0	0	0	0	0	0	0	0	0	0.021	0.034	0.051	0.046	0.073	0.048	0.057	0.048	0	0
967	0	0	0	0	0	0	0	0	0	0	0	0	0	0	0	0	0	0	0	0	0	0	0	0	0	0	0	0	0.028	0	0	0	0	0	0	0.024	0	0	0	0	0	0	0	0	0	0	0	0	0
968	0	0	0	0	0	0	0	0	0	0	0	0	0	0	0	0	0	0	0	0	0	0	0	0	0	0	0	0	0	0	0	0	0	0	0	0	0	0	0	0	0	0	0	0	0	0	0	0	0
969	0	0	0	0	0	0	0	0	0	0	0	0	0	0	0	0	0	0	0	0	0	0	0	0	0	0	0	0	0	0	0	0	0	0	0	0	0	0	0	0	0	0	0	0	0	0	0	0	0
970	0	0	0	0	0	0	0	0	0	0	0	0	0	0	0	0	0	0	0	0	0	0	0	0	0	0	0	0	0	0	0	0	0	0	0	0	0	0	0	0	0	0	0	0	0	0	0	0	0
971	0	0	0	0	0	0	0	0	0	0	0	0	0	0	0	0	0	0	0	0	0	0	0	0	0	0	0	0	0	0	0	0	0	0	0	0	0	0	0	0	0	0	0	0	0	0	0	0	0
972	0	0	0	0	0	0	0	0	0	0	0	0	0	0	0	0	0	0	0	0	0	0	0	0	0	0	0	0	0	0	0	0	0	0	0	0	0	0	0	0	0	0	0	0	0	0	0	0	0
973	0	0	0	0	0	0	0	0	0	0	0	0	0	0	0	0	0	0	0	0	0	0	0	0	0	0	0	0	0	0	0	0	0	0	0	0	0	0	0	0	0	0	0	0	0	0	0	0	0
974	0	0	0	0	0	0	0	0	0	0	0	0	0	0	0	0	0	0	0	0	0	0	0	0	0	0	0	0	0	0	0	0	0	0	0	0	0	0.059	0	0	0	0	0	0	0	0	0	0	0
975	0	0	0	0	0	0	0	0	0	0	0	0	0	0	0	0	0	0	0	0	0	0	0	0	0	0	0	0	0	0	0	0	0	0	0	0	0	0	0	0	0	0	0	0	0	0	0	0	0
976	0	0	0	0	0	0	0	0	0	0	0	0	0	0	0	0	0	0	0	0	0	0	0	0	0	0	0	0	0	0	0	0	0	0	0	0	0	0	0	0	0	0	0	0	0	0	0	0	0
977	0	0	0	0	0	0	0	0	0	0	0	0	0	0	0	0	0	0	0	0	0	0	0	0	0	0	0	0	0	0	0	0	0	0	0	0	0	0	0	0	0	0	0	0	0	0	0	0	0
978	0	0	0	0	0	0	0	0	0	0	0	0	0	0	0	0	0	0	0	0	0	0	0	0	0	0	0	0	0	0	0	0	0	0	0	0	0	0	0	0	0	0	0	0	0	0	0	0	0
979	0	0	0	0	0	0	0	0	0	0	0	0	0	0	0	0	0	0	0	0	0	0	0	0	0	0	0	0	0	0	0	0	0	0	0	0	0	0	0	0	0	0	0	0	0	0	0	0	0
980	0	0	0	0	0	0	0	0	0	0	0	0	0	0	0	0	0	0	0	0	0	0	0	0	0	0	0	0	0	0	0	0	0	0	0	0	0	0	0	0	0	0	0	0	0	0	0	0	0
981	0	0	0	0	0	0	0	0	0	0	0	0	0	0	0	0	0	0	0	0	0	0	0	0	0	0	0	0	0	0	0	0	0	0	0	0	0	0	0	0	0	0	0	0	0	0	0	0	0
982	0	0	0	0	0	0	0	0	0	0	0	0	0	0	0	0	0	0	0	0	0	0	0	0	0	0	0	0	0	0	0	0	0	0	0	0	0	0	0	0	0	0	0	0	0	0	0	0	0
983	0	0	0	0	0	0	0	0	0	0	0	0	0	0	0	0	0	0	0	0	0	0	0	0	0	0	0	0	0	0	0	0	0	0	0	0	0	0	0	0	0	0	0	0	0	0	0	0	0
984	0	0	0	0	0	0	0	0	0	0	0	0	0	0	0	0	0	0	0	0	0	0	0	0	0	0	0	0	0	0	0	0	0	0	0	0	0	0	0	0	0	0	0	0	0	0	0	0	0
985	0	0	0	0	0	0	0	0.094	0	0	0	0	0	0	0	0	0	0	0	0	0	0	0	0	0	0	0	0	0	0	0	0	0	0	0	0	0	0	0	0.023	0.034	0	0.039	0	0	0	0	0	0
986	0	0	0	0	0	0	0	0	0	0	0	0	0	0	0	0	0	0	0	0	0	0	0	0	0	0	0	0	0	0	0	0	0	0	0	0.022	0	0.015	0	0	0	0	0	0	0	0	0	0	0
987	0	0	0	0	0	0	0	0	0	0	0	0	0	0	0	0	0	0	0	0	0	0	0	0	0	0	0	0	0	0	0	0	0	0	0	0	0	0	0	0	0	0	0	0	0	0	0	0	0
988	0	0	0	0	0	0	0	0	0	0	0	0	0	0	0	0	0	0	0	0	0	0	0	0	0	0	0	0	0	0	0	0	0	0	0	0	0	0	0	0	0	0	0	0	0	0	0	0	0
989	0	0	0	0	0	0	0	0	0	0	0	0	0	0	0	0	0	0	0	0	0	0	0	0	0	0	0	0	0	0	0	0	0	0	0	0	0	0	0	0	0	0	0	0	0	0	0	0	0
990	0	0	0	0	0	0	0	0	0	0	0	0	0	0	0	0	0	0	0	0	0	0	0	0	0	0	0	0	0	0	0	0	0	0	0	0	0	0	0	0	0	0	0	0	0	0	0	0	0
991	0	0	0	0	0	0	0	0	0	0	0	0	0	0	0	0	0	0	0	0	0	0	0	0	0	0	0	0	0	0	0	0	0	0	0	0	0	0	0	0	0	0	0	0	0	0	0	0	0
992	0	0	0	0	0	0	0	0	0	0	0	0	0	0	0	0	0	0	0	0	0	0	0	0	0	0	0	0	0	0	0	0	0	0	0	0	0	0	0	0	0	0	0	0	0	0	0	0	0
993	0	0	0	0	0	0	0	0	0	0	0	0	0	0	0	0	0	0	0	0	0	0	0	0	0	0	0	0	0	0	0	0	0	0	0	0	0	0	0	0	0	0	0	0	0	0	0	0	0
994	0	0	0	0	0	0	0	0	0	0	0	0	0	0	0	0	0	0	0	0	0	0	0	0	0	0	0	0	0	0	0	0	0	0	0	0	0	0	0	0	0	0	0	0	0	0	0	0	0
995	0	0	0	0	0	0	0	0	0	0	0	0	0	0	0	0	0	0	0	0	0	0	0	0	0	0	0	0	0	0	0	0	0	0	0	0	0	0	0	0	0	0	0	0	0	0	0	0	0
996	0	0	0	0	0	0	0	0	0	0	0	0	0	0	0	0	0	0	0	0	0	0	0	0	0	0	0	0	0	0	0	0	0	0	0	0	0	0	0	0	0	0	0	0	0	0	0	0	0
997	0	0	0	0	0	0	0	0	0	0	0	0	0	0	0	0	0	0	0	0	0	0	0	0	0	0	0	0	0	0	0	0	0	0	0	0	0	0	0	0	0	0	0	0	0	0	0	0	0
998	0	0	0	0	0	0	0	0	0	0	0	0	0	0	0	0	0	0	0	0	0	0	0	0	0	0	0	0	0	0	0	0	0	0	0	0	0	0	0	0	0	0	0	0	0	0	0	0	0
999	0	0	0	0	0	0	0	0	0.024	0	0.067	0	0	0	0	0	0	0	0	0	0	0	0	0	0	0	0	0	0	0	0	0	0	0	0	0	0	0	0	0	0	0	0	0	0	0	0	0	0
1000	0	0	0	0	0	0	0	0	0	0	0	0	0	0	0	0	0	0	0	0	0	0	0	0	0	0	0	0	0	0	0	0	0	0	0	0	0	0	0	0	0	0	0	0	0	0	0	0	0
1001	0.112	0	0	0	0	0	0	0	0	0	0	0	0	0	0	0	0	0	0	0	0	0.193	0	0	0	0	0	0	0	0	0	0	0	0	0.123	0.073	0	0	0	0	0	0	0	0	0	0	0	0	0
1002	0	0	0	0	0	0	0	0	0	0	0	0	0	0	0	0	0	0	0	0	0	0	0	0	0	0	0	0	0	0	0	0	0	0	0	0	0	0	0	0	0	0	0	0	0	0	0	0	0
1003	0	0	0	0	0	0	0	0	0	0	0	0	0	0	0	0	0	0	0	0	0	0	0	0	0	0	0	0	0	0	0	0	0	0	0	0	0	0	0	0	0	0	0	0	0	0	0	0	0
1004	0	0	0	0	0	0	0	0	0	0	0	0	0	0	0	0	0	0	0	0	0	0	0	0	0	0	0	0	0	0	0	0	0	0	0	0	0	0	0	0	0	0	0	0	0	0	0	0	0
1005	0	0	0	0	0	0	0	0	0	0	0	0	0	0	0	0	0	0	0	0	0	0	0	0	0	0	0	0	0	0	0	0	0	0	0	0	0	0	0	0	0	0	0	0	0	0	0	0	0
1006	0	0	0	0	0	0	0	0	0	0	0	0	0	0	0	0	0	0	0	0	0	0	0	0	0	0	0	0	0	0	0	0	0	0	0	0	0	0	0	0	0	0	0	0	0	0	0	0	0
1007	0	0	0	0	0	0	0	0	0	0	0	0	0	0	0	0	0	0	0	0	0	0	0	0	0	0	0	0	0	0	0	0	0	0	0	0	0	0	0	0	0	0	0	0	0	0	0	0	0
1008	0	0	0	0	0	0	0	0	0	0	0	0	0	0	0	0	0	0	0	0	0	0	0	0	0	0	0	0	0	0	0	0	0	0	0	0	0	0	0	0	0	0	0	0	0	0	0	0	0
1009	0	0	0	0	0	0	0	0	0	0	0	0	0	0	0	0	0	0	0	0	0	0	0	0	0	0	0	0	0	0	0	0	0	0	0	0	0	0	0	0.024	0	0	0	0	0	0	0	0	0
1010	0	0	0	0	0	0	0	0	0	0	0	0	0	0	0	0	0	0	0	0	0	0	0	0	0	0	0	0	0	0	0	0	0	0	0	0	0	0	0	0	0	0	0	0	0	0	0	0	0
1011	0	0.082	0.038	0	0	0	0	0	0	0	0	0	0	0	0	0	0	0	0	0	0	0	0	0	0	0	0	0	0	0	0	0	0	0	0	0	0	0	0	0	0	0.19	0	0	0.318	0.014	0.059	0.026	0.019
1012	0	0	0	0	0	0	0	0	0	0	0	0	0	0	0	0	0	0	0	0	0	0	0	0	0	0	0	0	0	0	0	0	0	0	0	0	0	0	0	0	0	0	0	0	0	0	0	0	0
1013	0	0	0	0	0	0	0	0	0	0	0	0	0	0	0	0	0	0	0	0	0	0	0	0	0	0	0	0	0	0	0	0	0	0	0	0	0	0	0	0	0	0	0	0	0	0	0	0	0
1014	0	0	0.032	0	0	0	0	0	0	0	0	0	0	0	0	0	0	0	0	0	0	0	0	0	0	0	0	0	0	0	0	0	0	0.03	0	0.079	0	0	0	0.021	0	0	0	0	0	0	0.064	0	0
1015	0	0	0	0	0	0	0	0	0	0	0	0	0	0	0	0	0	0	0	0	0	0	0	0	0	0	0	0	0	0	0	0	0	0	0	0	0	0	0	0	0	0	0	0	0	0	0	0	0
1016	0	0	0	0	0	0	0	0	0	0	0	0	0	0	0	0	0	0	0	0	0	0	0	0	0	0	0	0	0	0	0	0	0	0	0	0	0	0	0	0	0	0	0	0	0	0	0	0	0
1017	0	0	0	0	0	0	0	0	0	0	0	0	0	0	0	0	0	0	0	0	0	0	0	0	0	0	0	0	0	0	0	0	0	0	0	0	0	0	0	0	0	0	0	0	0	0	0	0	0
1018	0	0	0	0	0	0	0	0	0	0	0	0	0	0	0	0	0	0	0	0	0	0	0	0	0	0	0	0	0	0	0	0	0	0	0	0	0	0	0	0	0	0	0	0	0	0	0	0	0
1019	0	0	0	0	0	0	0	0	0	0	0	0	0	0	0	0	0	0	0	0	0	0	0	0	0	0	0	0	0	0	0	0	0	0	0	0	0	0	0	0	0	0	0	0	0	0	0	0	0
1020	0	0	0	0	0	0	0	0	0	0	0	0	0	0	0	0	0	0	0	0	0	0	0	0	0	0	0	0	0	0	0	0	0	0	0	0	0	0	0	0	0	0	0	0	0	0	0	0	0
1021	0	0	0	0	0	0	0	0	0	0	0	0	0	0	0	0	0	0	0	0	0	0	0	0	0	0	0	0	0	0	0	0	0	0	0	0	0	0	0	0	0	0	0	0	0	0	0	0	0
1022	0	0	0	0	0	0	0	0	0	0	0	0	0	0	0	0	0	0	0	0	0	0	0	0	0	0	0	0	0	0	0	0	0	0	0	0	0	0	0	0	0	0	0	0	0	0	0	0	0
1023	0	0	0	0	0	0	0	0	0	0	0	0	0	0	0	0	0	0	0	0	0	0	0	0	0	0	0	0	0	0	0	0	0	0	0	0	0	0	0	0	0	0	0	0	0	0	0	0	0
1024	0	0	0	0	0	0	0	0	0	0	0	0	0	0	0	0	0	0	0	0	0	0	0	0	0	0	0	0	0	0	0	0	0	0	0	0	0	0	0	0	0	0	0	0	0	0	0	0	0
1025	0	0	0	0	0	0	0	0	0	0	0	0	0	0	0	0	0	0	0	0	0	0	0	0	0	0	0	0	0	0	0	0	0	0	0	0	0	0	0	0	0	0	0	0	0	0	0	0	0
1026	0	0	0	0	0	0	0	0	0	0	0	0	0	0	0	0	0	0	0	0	0	0	0	0	0	0	0	0	0	0	0	0	0	0	0	0	0	0	0	0	0	0	0	0	0	0	0	0	0
1027	0	0	0	0	0	0	0	0	0	0	0	0	0	0	0	0	0	0	0	0	0	0	0	0	0	0	0	0	0	0	0	0	0	0	0	0	0	0	0	0	0	0	0	0	0	0	0	0	0
1028	0	0	0	0	0	0	0	0	0	0	0	0	0	0	0	0	0	0	0	0	0	0	0	0	0	0	0	0	0	0	0	0	0	0	0	0	0	0	0	0	0	0	0	0	0	0	0	0	0
1029	0	0	0	0	0	0	0	0	0	0	0	0	0	0	0	0	0	0	0	0	0	0	0	0	0	0	0	0	0	0	0	0	0	0	0	0	0	0	0	0	0	0	0	0	0	0	0	0	0
1030	0	0	0	0	0	0	0	0	0	0	0	0	0	0	0	0	0	0	0	0	0	0	0	0	0	0	0	0	0	0	0	0	0	0	0	0	0	0	0.019	0	0	0	0	0	0	0	0	0	0
1031	0	0	0	0	0	0	0	0	0	0	0	0	0	0	0	0	0	0	0	0	0	0	0	0	0	0	0	0	0	0	0	0	0	0	0	0	0	0	0.028	0	0	0	0	0	0	0	0	0	0
1032	0	0	0	0	0	0	0	0	0	0	0	0	0	0	0	0	0	0	0	0	0	0	0	0	0	0	0	0	0	0	0	0	0	0	0	0	0	0	0	0	0	0	0	0	0	0	0	0	0
1033	0	0.019	0	0	0	0	0	0	0	0	0	0	0	0	0	0	0	0	0	0	0	0	0	0	0	0	0	0	0	0	0	0	0	0	0	0	0	0	0	0	0	0	0	0	0	0	0	0	0
1034	0	0	0	0	0	0	0	0	0	0	0	0	0	0	0	0	0	0	0	0	0	0	0	0	0	0	0	0	0	0	0	0	0	0	0	0	0	0	0	0	0	0	0	0	0	0	0	0	0
1035	0	0	0	0	0	0	0	0	0	0	0	0	0	0	0	0	0	0	0	0	0	0	0	0	0	0	0	0	0	0	0	0	0	0	0	0	0	0	0	0	0	0	0	0	0	0	0	0	0
1036	0	0	0	0	0	0	0	0	0	0	0	0	0	0	0	0	0	0	0	0	0	0	0	0	0	0	0	0	0	0	0.01	0	0	0	0	0	0	0	0	0	0	0	0	0	0	0	0	0	0
1037	0	0	0	0	0	0	0	0	0	0	0	0	0	0	0	0	0	0	0	0	0	0	0	0	0	0	0	0	0	0	0.06	0	0.052	0	0	0	0	0	0	0	0	0	0	0	0	0	0	0	0
1038	0	0	0	0	0	0	0	0	0	0	0	0	0	0	0	0	0	0	0	0	0	0	0	0.054	0	0	0	0	0	0	0	0	0	0.033	0	0	0	0	0	0	0	0	0	0	0	0	0.065	0	0
1039	0	0	0	0	0	0	0	0	0	0	0	0	0	0	0	0	0	0	0	0	0	0	0	0	0	0	0	0	0	0	0	0	0	0	0	0	0	0	0	0	0	0	0	0	0	0	0	0	0
1040	0	0	0	0	0	0	0	0	0	0	0	0	0	0	0	0	0	0	0	0	0	0	0	0	0	0	0	0	0	0	0	0	0	0	0	0	0	0	0	0	0	0	0	0	0	0	0	0	0
1041	0	0	0	0	0	0	0	0	0	0	0	0	0	0	0	0	0	0	0	0	0	0	0	0	0	0	0	0	0	0	0	0	0	0	0	0	0	0	0	0	0	0	0	0	0	0	0	0	0
1042	0	0	0	0	0	0	0	0	0	0	0	0	0	0	0	0	0	0	0	0	0	0	0	0	0	0	0	0	0	0	0	0	0	0	0	0	0	0	0	0	0	0	0	0	0	0	0	0	0
1043	0	0	0	0	0	0	0	0	0	0	0	0	0	0	0	0	0	0	0	0	0	0	0	0	0	0	0	0	0	0	0	0	0	0	0	0	0	0	0	0	0	0	0	0	0	0	0	0	0
1044	0	0	0	0	0	0	0	0	0	0	0	0	0	0	0	0	0	0	0	0	0	0	0	0	0	0	0	0	0	0	0	0	0	0	0	0	0	0	0	0	0	0	0	0	0	0	0	0	0
1045	0	0	0	0	0	0	0	0	0	0	0	0	0	0	0	0	0	0	0	0	0	0	0	0	0	0	0	0	0	0	0	0	0	0	0	0	0	0	0	0	0	0	0	0	0	0	0	0	0
1046	0	0	0	0	0	0	0	0	0	0	0	0	0	0	0	0	0	0	0	0	0	0	0	0	0	0	0	0	0	0	0	0	0	0	0	0	0	0	0	0	0	0	0	0	0	0	0	0	0
1047	0.11	0	0	0	0	0	0	0	0	0	0	0	0.091	0.08	0.095	0	0	0	0	0	0	0	0	0	0	0.027	0	0	0	0	0	0	0	0	0	0	0	0	0	0.027	0	0.21	0	0.013	0	0	0	0	0
1048	0	0	0	0	0	0	0	0	0	0	0	0	0	0	0	0	0	0	0	0	0	0	0	0	0	0	0	0	0	0	0	0	0	0	0	0	0	0	0	0	0	0	0	0	0	0	0	0	0
1049	0	0	0	0	0	0	0	0	0	0	0	0	0	0	0	0	0	0	0	0	0	0	0	0	0	0	0	0	0	0	0	0	0	0	0	0	0	0	0	0	0	0	0	0	0	0	0	0	0
1050	0	0	0	0	0	0	0	0	0	0	0	0	0	0	0	0	0	0	0	0	0	0	0	0	0	0	0	0	0	0	0	0	0	0	0	0	0	0	0	0	0	0	0	0	0	0	0	0	0
1051	0	0	0	0	0	0	0	0	0	0	0	0	0	0	0	0	0	0	0	0	0	0	0	0	0	0	0	0	0	0	0	0	0	0	0	0	0	0	0	0	0	0	0	0	0	0	0	0	0
1052	0	0	0	0	0	0	0	0	0	0	0	0	0	0	0	0	0	0	0	0	0	0	0	0	0	0	0	0	0	0	0	0	0	0	0	0	0	0	0	0	0	0	0	0	0	0	0	0	0
1053	0	0	0	0	0	0	0	0	0	0	0	0	0	0	0	0	0	0	0	0	0	0	0	0	0	0	0	0	0	0	0	0	0	0	0	0	0	0	0	0	0	0	0	0	0	0	0	0	0
1054	0	0	0	0	0	0	0	0	0	0	0	0	0	0	0	0	0	0	0	0	0	0	0	0	0	0	0	0	0	0	0	0	0	0	0	0	0	0	0	0	0	0	0	0	0	0	0	0	0
1055	0	0	0	0	0	0	0	0	0	0	0	0	0	0	0	0	0	0	0	0	0	0	0	0	0	0	0	0	0	0	0	0	0	0	0	0	0	0	0	0	0	0	0	0	0	0	0	0	0
1056	0	0	0	0	0	0	0	0	0	0	0	0	0	0	0	0	0	0	0	0	0	0	0	0	0	0	0	0	0	0	0	0	0	0	0	0	0	0	0	0	0	0	0	0	0	0	0	0	0
1057	0	0	0	0	0	0	0	0	0	0	0	0	0	0	0	0	0	0	0	0	0	0	0	0	0	0	0	0	0	0	0	0	0	0	0	0	0	0	0	0	0	0	0	0	0	0	0	0	0
1058	0	0	0	0	0	0	0	0	0	0	0	0	0	0	0	0	0	0	0	0	0	0	0	0	0	0	0	0	0	0	0	0	0	0	0	0	0	0	0	0	0	0	0	0	0	0	0	0	0
1059	0	0	0	0	0	0	0	0	0	0	0	0	0	0	0	0	0.027	0	0	0	0	0	0	0	0	0	0	0	0	0	0	0	0	0	0	0	0	0	0	0	0	0	0	0	0	0	0	0	0
1060	0	0	0	0	0	0	0	0	0	0	0	0	0	0	0	0	0	0	0	0	0	0	0	0	0	0	0	0	0	0	0	0	0	0	0	0	0	0	0	0	0	0	0	0	0	0	0	0	0
1061	0	0	0	0	0	0	0	0	0	0	0	0	0	0	0	0	0	0	0	0	0	0	0	0	0	0	0	0	0	0	0	0	0	0	0	0	0	0	0	0	0	0	0	0	0	0	0	0	0
1062	0	0	0	0	0	0	0	0	0	0	0	0	0	0	0	0	0	0	0	0	0	0	0	0	0	0	0	0	0	0	0	0	0	0	0	0	0	0	0	0	0	0	0	0	0	0	0	0	0
1063	0	0	0	0	0	0	0	0	0	0	0	0	0	0	0	0	0	0	0	0	0	0	0	0	0	0	0	0	0.083	0	0	0	0	0	0	0	0	0	0	0.044	0	0	0	0	0	0	0	0	0.082
1064	0	0	0	0	0	0	0	0	0	0	0	0	0	0	0	0	0	0	0	0	0	0	0	0	0	0	0	0	0	0	0	0	0	0	0	0	0	0	0	0	0	0	0	0	0	0	0	0	0
1065	0	0	0	0	0	0	0	0	0	0	0	0	0	0	0	0	0	0	0	0	0	0	0	0	0	0	0	0	0	0	0	0	0	0	0	0	0	0	0	0	0	0	0	0	0	0	0	0	0
1066	0	0	0	0	0	0	0	0	0	0	0	0	0	0	0	0	0	0	0	0	0	0	0	0	0	0	0	0	0	0	0	0	0	0	0	0	0	0	0	0	0	0	0	0	0	0	0	0	0
1067	0	0	0	0	0	0	0	0	0	0	0	0	0	0	0	0	0	0	0	0	0	0	0	0	0	0	0	0	0	0	0	0	0	0	0	0	0	0	0	0	0	0	0	0	0	0	0	0	0
1068	0	0	0	0	0	0	0	0	0	0	0	0	0	0	0	0	0	0	0	0	0	0	0	0	0	0	0	0	0	0	0	0	0	0	0	0	0	0	0	0	0	0	0	0	0	0	0	0	0
1069	0	0	0	0	0	0	0	0	0	0	0	0	0	0	0	0	0	0	0	0	0	0	0	0	0	0	0	0	0	0	0	0	0	0	0	0.053	0	0	0	0	0	0	0	0	0	0	0	0	0
1070	0	0	0	0	0	0	0	0	0	0	0	0	0	0	0	0	0	0	0	0	0	0	0	0	0	0	0	0	0	0	0	0	0	0	0	0	0	0	0	0	0	0	0	0	0	0	0	0	0
1071	0	0	0	0	0	0	0	0	0	0	0	0	0	0	0	0	0	0	0	0	0	0	0	0	0	0	0	0	0	0	0	0	0	0	0	0	0	0	0	0	0	0	0	0	0	0	0	0	0
1072	0	0	0	0	0	0	0	0	0	0	0	0	0	0	0	0	0	0	0	0	0	0	0	0	0	0	0	0	0	0	0	0	0	0	0	0	0	0	0	0	0	0	0	0	0	0	0	0	0
1073	0	0	0	0	0	0	0	0	0	0	0	0	0	0	0	0	0	0	0	0	0	0	0	0	0	0	0	0	0	0	0	0	0	0	0	0	0	0	0	0	0	0	0	0	0	0	0	0	0
1074	0	0	0	0	0	0	0	0	0	0	0	0	0	0	0	0	0	0	0	0	0	0	0	0	0	0	0	0	0	0	0	0	0	0	0	0	0	0	0	0	0	0	0	0	0	0	0	0	0
1075	0	0	0	0	0	0	0	0	0	0	0	0	0	0	0	0	0	0	0	0	0	0	0	0	0	0	0	0	0	0	0	0	0	0	0	0	0	0	0	0	0	0	0	0	0	0	0	0	0
1076	0	0	0	0	0	0	0	0	0	0	0	0	0	0	0	0	0	0	0	0	0	0	0	0	0	0	0	0	0	0	0	0	0	0	0	0	0	0	0	0	0	0	0	0	0	0	0	0	0
1077	0	0	0	0	0	0	0	0	0	0	0	0	0	0	0	0	0	0	0	0	0	0	0	0	0	0	0	0	0	0	0	0	0	0	0	0	0	0	0	0	0	0	0	0	0	0	0	0	0
1078	0	0	0	0	0	0	0	0	0	0	0	0	0	0	0	0	0	0	0	0	0	0	0	0	0	0	0	0	0	0	0	0	0	0	0	0	0	0	0	0	0	0	0	0	0	0	0	0	0
1079	0	0	0	0	0	0	0	0	0	0	0	0	0	0	0	0	0	0	0	0	0	0	0	0	0	0	0	0	0	0	0	0	0	0	0	0	0	0	0	0	0	0	0	0	0	0	0	0	0
1080	0	0	0	0	0	0	0	0	0	0	0	0	0	0	0	0	0	0	0	0	0	0	0	0	0	0	0	0	0	0	0	0	0	0	0	0	0	0	0	0	0	0	0	0	0	0	0	0	0
1081	0	0	0	0	0	0	0	0	0	0	0	0	0	0	0	0	0	0	0	0	0	0	0	0	0	0	0	0	0	0	0	0	0	0	0	0	0	0	0	0	0	0	0	0	0	0	0	0	0
1082	0	0	0	0	0	0	0	0	0	0	0	0	0	0	0	0	0	0	0	0	0	0	0	0	0	0	0	0	0	0	0	0	0	0	0	0	0	0	0	0	0	0	0	0	0	0	0	0	0
1083	0	0	0	0	0	0	0	0	0	0	0	0	0	0	0	0	0	0	0	0	0	0	0	0	0	0	0	0	0	0	0	0	0	0	0	0	0	0	0	0	0	0	0	0	0	0	0	0	0
1084	0	0	0	0	0	0	0	0	0	0	0	0	0	0	0	0	0	0	0	0	0	0	0	0	0	0	0	0	0	0	0	0	0	0	0	0	0	0	0	0	0	0	0	0	0	0	0	0	0
1085	0	0	0	0	0	0	0	0	0	0	0	0	0	0	0	0	0	0	0	0	0	0	0	0	0	0	0	0	0	0	0	0	0	0	0	0	0	0	0	0	0	0	0	0	0	0	0	0	0
1086	0	0	0	0	0	0	0	0	0	0	0	0	0	0	0	0	0	0	0	0	0	0	0	0	0	0	0	0	0	0	0	0	0	0	0	0	0	0	0	0	0	0	0	0	0	0	0	0	0
1087	0	0	0	0	0	0	0	0	0	0	0	0	0	0	0	0	0	0	0	0	0	0	0	0	0	0	0	0	0	0	0	0	0	0	0	0	0	0	0	0	0	0	0	0	0	0	0	0	0
1088	0	0	0	0	0	0	0	0	0	0	0	0	0	0	0	0	0	0	0	0	0	0	0	0	0	0	0	0	0	0	0	0	0	0	0	0	0	0	0	0	0	0	0	0	0	0	0	0	0
1089	0	0	0	0	0	0	0	0	0	0	0	0	0	0	0	0	0	0	0	0	0	0	0	0	0	0	0	0	0	0	0	0	0	0	0	0	0	0	0	0	0	0	0	0	0	0	0	0	0
1090	0	0	0	0	0	0	0	0	0	0	0	0	0	0	0	0	0	0	0	0	0	0	0	0	0	0	0	0	0	0	0	0	0	0	0	0.038	0	0	0	0	0	0	0	0	0	0	0	0	0
1091	0	0	0	0	0	0	0	0	0	0	0	0	0.083	0.088	0.084	0	0	0	0	0	0	0	0	0	0	0	0	0	0	0	0	0	0	0	0	0	0	0	0	0	0	0	0	0	0	0	0	0	0
1092	0	0	0	0	0	0	0	0	0	0	0	0	0	0	0	0	0	0	0	0	0	0	0	0	0	0	0	0	0	0	0	0	0	0	0	0	0	0	0	0	0	0	0	0	0	0	0	0	0
1093	0	0	0	0	0	0	0	0	0	0	0	0	0	0	0	0	0	0	0	0	0	0	0	0	0	0	0	0	0	0	0	0	0	0	0	0	0	0	0	0	0	0	0	0	0	0	0	0	0
1094	0	0	0	0	0	0	0	0	0	0	0	0	0	0	0	0	0	0	0	0	0	0	0	0	0	0	0	0	0	0	0	0	0	0	0	0	0	0	0	0	0	0	0	0	0	0	0	0	0.024
1095	0	0	0	0	0	0	0	0	0	0	0	0	0	0	0	0	0	0	0	0	0	0	0	0	0	0	0	0	0	0	0	0	0	0	0	0	0	0	0	0	0	0	0	0	0	0	0	0	0
1096	0	0	0	0	0	0	0	0	0	0	0	0	0	0	0	0	0	0	0	0	0	0	0	0	0	0	0	0	0	0	0	0	0	0	0	0	0	0	0	0	0	0	0	0	0	0	0	0	0
1097	0	0	0	0	0	0	0	0	0	0	0	0	0	0	0	0	0	0	0	0	0	0	0	0	0	0	0	0	0	0	0	0	0	0	0	0	0	0	0	0	0	0	0	0	0	0	0	0	0
1098	0	0	0	0	0	0	0	0	0	0	0	0	0	0	0	0	0	0	0	0	0	0	0	0	0	0	0	0	0	0	0	0	0	0	0	0	0	0	0	0	0	0	0	0	0	0	0	0	0
1099	0	0	0	0	0	0	0	0	0	0	0	0	0	0	0	0	0	0	0	0	0	0	0	0	0	0	0	0	0	0	0	0	0	0	0	0	0	0	0	0	0	0	0	0	0	0	0	0	0
1100	0	0	0	0	0	0	0	0	0	0	0	0	0	0	0	0	0	0	0	0	0	0	0	0	0	0	0	0	0	0	0	0	0	0	0	0	0	0	0	0	0	0	0	0	0	0	0	0	0
1101	0	0	0	0	0	0	0	0	0	0	0	0	0	0	0	0	0	0	0	0	0	0	0	0	0	0	0	0	0	0	0	0	0	0	0	0	0	0	0	0	0	0	0	0	0	0	0	0	0
1102	0	0	0	0	0	0	0	0	0	0	0	0	0	0	0	0	0	0	0	0	0	0	0	0	0	0	0	0	0	0	0	0	0	0	0	0	0	0	0	0	0	0	0	0	0	0	0	0	0
1103	0	0	0	0	0	0	0	0	0	0	0	0	0	0	0	0	0	0	0	0	0	0	0	0	0	0	0	0	0	0	0	0	0	0	0	0	0	0	0	0	0	0	0	0	0	0	0	0	0
1104	0	0	0	0	0	0	0	0	0	0	0	0	0	0	0	0	0	0	0	0	0	0	0	0	0	0	0	0	0	0	0	0	0	0	0.029	0.012	0	0.011	0	0	0	0.012	0	0.013	0	0.011	0	0	0
1105	0	0	0	0	0	0	0	0	0	0	0	0	0	0	0	0	0	0	0	0	0	0	0	0	0	0	0	0	0	0	0	0	0	0	0	0	0	0	0	0	0	0	0	0	0	0	0	0	0
1106	0	0	0	0	0	0	0	0	0	0	0	0	0	0	0	0	0	0	0	0	0	0	0	0	0	0	0	0	0	0	0	0	0	0	0	0	0	0	0	0	0	0	0	0	0	0	0	0	0
1107	0	0	0	0	0	0	0	0	0	0	0	0	0	0	0	0	0	0	0	0	0	0	0	0	0	0	0	0	0	0	0	0	0	0	0	0	0	0	0	0	0	0	0	0	0	0	0	0	0
1108	0	0	0	0	0	0	0	0	0	0	0	0	0	0	0	0	0	0	0	0	0	0	0	0	0	0	0	0	0	0	0	0	0	0	0	0	0	0	0	0	0	0	0	0	0	0	0	0	0
1109	0	0	0	0	0	0	0	0	0	0	0	0	0	0	0	0	0	0	0	0	0	0	0	0	0	0	0	0	0	0	0	0	0	0	0	0	0	0	0	0	0	0	0	0	0	0	0	0	0
1110	0	0	0	0	0	0	0	0	0	0	0	0	0	0	0	0	0	0	0	0	0	0	0	0	0	0	0	0	0	0	0	0	0	0	0	0	0	0	0	0	0	0	0	0	0	0	0	0	0
1111	0	0	0	0	0	0	0	0	0	0	0	0	0	0	0	0	0	0	0	0	0	0	0	0	0	0	0	0	0	0	0	0	0	0	0	0	0	0	0	0	0	0	0	0	0	0	0	0	0
1112	0	0	0	0	0	0	0	0	0	0	0	0	0	0	0	0	0	0	0	0	0	0	0	0	0	0	0	0	0	0	0	0	0	0	0	0	0	0	0	0	0	0	0	0	0	0	0	0	0
1113	0	0	0	0	0	0	0	0	0	0	0	0	0	0	0	0	0	0	0	0	0	0	0	0	0	0	0	0	0	0	0	0	0	0	0	0	0	0	0	0	0	0	0	0	0	0	0	0	0
1114	0	0	0	0	0	0	0	0	0	0	0	0	0	0	0	0	0	0	0	0	0	0	0	0	0	0	0	0	0	0	0	0	0	0	0	0	0	0	0	0	0	0	0	0	0	0	0	0	0
1115	0	0	0	0	0	0	0	0	0	0	0	0	0	0	0	0	0	0	0	0	0	0	0	0	0	0	0	0	0	0	0	0	0	0	0	0	0	0	0	0	0	0.043	0.056	0	0.041	0.034	0.052	0	0.196
1116	0	0	0	0	0	0	0	0	0	0	0	0	0	0	0	0	0	0	0	0	0	0	0	0	0	0	0	0	0	0	0	0	0	0	0	0	0	0	0	0	0	0	0	0	0	0	0	0	0
1117	0	0	0	0	0	0	0	0	0	0	0	0	0	0	0	0	0	0	0	0	0	0	0	0	0	0	0	0	0	0	0	0	0	0	0	0	0	0	0	0	0	0	0	0	0	0	0	0	0
1118	0	0	0	0	0	0	0	0	0	0	0	0	0	0	0	0	0	0	0	0	0	0	0	0	0	0	0	0	0	0	0	0	0	0	0	0	0	0	0	0	0	0	0	0	0	0	0	0	0
1119	0	0	0	0	0	0	0	0	0	0	0	0	0	0	0	0	0	0	0	0	0	0	0	0	0	0	0	0	0	0	0	0	0	0	0	0	0	0	0	0	0	0	0	0	0	0	0	0	0
1120	0	0	0	0	0	0	0	0	0	0	0	0	0	0	0	0	0	0	0	0	0	0	0	0	0	0	0	0	0	0	0	0	0	0	0	0	0	0	0	0	0	0	0	0	0	0	0	0	0
1121	0	0	0	0	0	0	0	0	0	0	0	0	0	0	0	0	0	0	0	0	0	0	0	0	0	0	0	0	0	0	0	0	0	0	0	0	0	0	0	0	0	0	0	0	0	0	0	0	0
1122	0	0.054	0	0	0	0	0	0	0	0	0	0	0	0	0	0	0	0	0	0	0	0	0	0	0	0	0	0	0	0	0	0	0	0	0	0	0	0	0	0	0	0.108	0.071	0	0.098	0.091	0.112	0	0.198
1123	0.227	0	0	0	0	0	0	0	0	0	0	0	0	0	0	0	0	0	0	0	0	0	0	0	0	0	0	0	0	0	0	0	0	0	0	0	0	0	0	0	0	0	0	0	0	0	0	0	0
1124	0	0	0	0	0	0	0	0	0	0	0	0	0	0	0	0	0	0	0	0	0	0	0	0	0	0.037	0	0	0	0	0	0	0	0	0	0	0	0	0	0.112	0	0	0	0	0	0	0	0	0
1125	0	0	0	0	0	0	0	0	0	0	0	0	0	0	0	0	0	0	0	0	0	0	0	0	0	0	0	0	0	0	0	0	0	0	0	0	0	0	0	0	0	0	0	0	0	0	0	0	0
1126	0	0	0	0	0	0	0	0	0	0	0	0	0	0	0	0	0	0	0	0	0	0	0	0	0	0	0	0	0	0	0	0	0	0	0	0	0	0	0	0	0	0	0	0	0	0	0	0	0
1127	0	0	0	0	0	0	0	0.09	0	0	0	0	0	0	0	0	0	0	0	0	0	0	0	0	0	0	0	0	0	0	0	0	0	0	0	0	0	0	0	0	0.036	0	0	0	0	0	0	0	0
1128	0	0	0	0	0	0	0	0	0	0	0	0	0	0	0	0	0	0	0	0	0	0	0	0	0	0	0	0	0	0	0	0	0	0	0	0	0	0	0	0	0	0	0	0	0	0	0	0	0
1129	0	0	0	0	0	0	0	0	0	0	0	0	0	0	0	0	0	0	0	0	0	0	0	0	0	0	0	0	0	0	0	0	0	0	0	0	0	0	0	0	0	0	0	0	0	0	0	0	0
1130	0	0	0	0	0	0	0	0	0	0	0	0	0	0	0	0	0	0	0	0	0	0	0	0	0	0	0	0	0	0	0	0	0	0	0	0	0	0	0	0	0	0	0	0	0	0	0	0	0
1131	0	0	0	0	0	0	0	0	0	0	0	0	0	0	0	0	0	0	0	0	0	0	0	0	0	0	0	0	0	0	0	0	0	0	0	0	0	0	0	0	0	0	0	0	0	0	0	0	0
1132	0	0	0	0	0	0	0	0	0	0	0	0	0	0	0	0	0	0	0	0	0	0	0	0	0	0	0	0	0	0	0	0	0	0	0	0	0	0	0	0	0	0	0	0	0	0	0	0	0
1133	0	0	0	0	0	0	0	0	0	0	0	0	0	0	0	0	0	0	0	0	0	0	0	0	0	0	0	0	0	0	0	0	0	0	0	0	0	0	0	0	0	0	0	0	0	0	0	0	0
1134	0	0	0	0	0	0	0	0	0	0	0	0	0	0	0	0	0	0	0	0	0	0	0	0	0	0	0	0	0	0	0	0	0	0	0	0	0	0	0	0	0	0	0	0	0	0	0	0	0
1135	0	0	0	0	0	0	0	0	0	0	0	0	0	0	0	0	0	0	0	0	0	0	0	0	0	0	0	0	0	0	0	0	0	0	0	0	0	0	0	0	0	0	0	0	0	0	0	0	0
1136	0	0	0	0	0	0	0	0	0	0	0	0	0	0	0	0	0	0	0	0	0	0	0	0	0	0	0	0	0	0	0	0	0	0	0	0	0	0	0	0	0	0	0	0	0	0	0	0	0
1137	0	0	0	0	0	0	0	0	0	0	0	0	0	0	0	0	0	0	0	0	0	0	0	0	0	0	0	0	0	0	0	0	0	0	0	0	0	0	0	0	0	0	0	0	0	0	0	0	0
1138	0	0	0	0	0	0	0	0	0	0	0	0	0	0	0	0	0	0	0	0	0	0	0	0	0	0	0	0	0	0	0	0	0	0	0	0	0	0	0	0	0	0	0	0	0	0	0	0	0
1139	0	0	0	0	0	0	0	0	0	0	0	0	0	0	0	0	0	0	0	0	0	0	0	0	0	0	0	0	0	0	0	0	0	0	0	0	0	0	0	0	0	0	0	0	0	0	0	0	0
1140	0	0	0	0	0	0	0	0	0	0	0	0	0	0	0	0	0	0	0	0	0	0	0	0	0	0	0	0	0	0	0	0	0	0	0	0	0	0	0	0	0	0	0	0	0	0	0	0	0
1141	0	0	0	0	0	0	0	0	0	0	0	0	0	0	0	0	0	0	0	0	0	0	0	0	0	0	0	0	0	0	0	0	0	0	0	0	0	0	0	0	0	0	0	0	0	0	0	0	0
1142	0	0	0	0	0	0	0	0	0	0	0	0	0	0	0	0	0	0	0	0	0	0	0	0	0	0	0	0	0	0	0	0	0	0	0	0	0	0	0	0	0	0	0	0	0	0	0	0	0
1143	0	0	0	0	0	0	0	0	0	0	0	0	0	0	0	0	0	0	0	0	0	0	0	0	0	0	0	0	0	0	0	0	0	0	0	0	0	0	0	0	0	0	0	0	0	0	0	0	0
1144	0	0	0	0	0	0	0	0	0	0	0	0	0	0	0	0	0	0	0	0	0	0	0	0	0	0	0	0	0	0	0	0	0	0	0	0	0	0	0	0	0	0	0	0	0	0	0	0	0
1145	0	0	0	0	0	0	0	0	0	0	0	0	0	0	0	0	0	0	0	0	0	0	0	0	0	0	0	0	0	0	0	0	0	0	0	0	0	0	0	0	0	0	0	0	0	0	0	0	0
1146	0	0	0	0	0	0	0	0	0	0	0	0	0	0	0	0	0	0	0	0	0	0	0	0	0	0	0	0	0	0	0	0	0	0	0	0	0	0	0	0	0	0	0	0	0	0	0	0	0
1147	0	0	0	0	0	0	0	0	0	0	0	0	0	0	0	0	0	0	0	0	0	0	0	0	0	0	0	0	0	0	0	0	0	0	0	0	0	0	0	0.024	0.045	0	0.046	0	0	0	0	0	0
1148	0	0	0	0	0	0	0	0	0	0	0	0	0	0	0	0	0	0	0	0	0	0	0	0	0	0	0	0	0	0	0	0	0	0	0	0	0	0	0	0	0	0	0	0	0	0	0	0	0
1149	0	0	0	0	0	0	0	0	0	0	0	0	0	0	0	0	0	0	0	0	0	0	0	0	0	0	0	0	0	0	0	0	0	0	0	0	0	0	0	0	0	0	0	0	0	0	0	0	0
1150	0	0	0	0	0	0	0	0	0	0	0	0	0	0	0	0	0	0	0	0	0	0	0	0	0	0	0	0	0	0	0	0	0	0	0	0	0	0	0	0	0	0	0	0	0	0	0	0	0
1151	0	0	0	0	0	0	0	0	0	0	0	0	0	0	0	0	0	0	0	0	0	0	0	0	0	0	0	0	0	0	0	0	0	0	0	0	0	0	0	0	0	0	0	0	0	0	0	0	0
1152	0	0	0	0	0	0	0	0	0	0	0	0	0	0	0	0	0	0	0	0	0	0	0	0	0	0	0	0	0	0	0	0	0	0	0	0	0	0	0	0	0	0	0	0	0	0	0	0	0
1153	0	0	0	0	0	0	0	0	0	0	0	0	0	0	0	0	0	0	0	0	0	0	0	0	0	0	0	0	0	0	0	0	0	0	0	0	0	0	0	0	0	0	0	0	0	0	0	0	0
1154	0	0	0	0	0	0	0	0	0	0	0	0	0	0	0	0	0	0	0	0	0	0	0	0	0	0	0	0	0	0	0	0	0	0	0	0	0	0	0	0	0	0	0	0	0	0	0	0	0
1155	0	0	0	0	0	0	0	0	0	0	0	0	0	0	0	0	0	0	0	0	0	0	0	0	0	0	0	0	0	0	0	0	0	0	0	0	0	0	0	0.046	0	0	0	0	0	0	0	0	0
1156	0	0	0	0	0	0	0	0	0	0	0	0	0	0	0	0	0	0	0	0	0	0	0	0	0	0	0	0	0	0	0	0	0	0	0	0	0	0	0	0	0	0	0	0	0	0	0	0	0
1157	0	0	0	0	0	0	0	0	0	0	0	0	0	0	0	0	0	0	0	0	0	0	0	0	0	0	0	0	0	0	0	0	0	0	0	0	0	0	0	0	0	0	0	0	0	0	0	0	0
1158	0	0	0	0	0	0	0	0	0	0	0	0	0	0	0	0	0	0	0	0	0	0	0	0	0	0	0	0	0	0	0	0	0	0	0	0	0	0	0	0	0	0	0	0	0	0	0	0	0
1159	0	0	0	0	0	0	0	0	0	0	0	0	0	0	0	0	0	0	0	0	0	0	0	0	0	0	0	0	0	0	0	0	0	0	0	0	0	0	0	0	0	0	0	0	0	0	0	0	0
1160	0	0	0	0	0	0	0	0	0	0	0	0	0	0	0	0	0	0	0	0	0	0	0	0	0	0	0	0	0	0	0	0	0	0	0	0	0	0	0	0	0	0	0	0	0	0	0	0	0
1161	0	0	0	0	0	0.141	0.19	0	0	0	0	0	0	0	0	0	0	0	0	0	0	0	0	0	0	0	0	0	0	0	0	0	0	0	0	0	0	0	0	0.023	0.042	0.061	0.046	0.065	0	0	0	0	0
1162	0	0	0	0	0	0	0	0	0	0	0	0	0	0	0	0	0	0	0	0	0	0	0	0	0	0	0	0	0	0	0	0	0	0	0	0	0	0	0	0	0	0	0	0	0	0	0	0	0
1163	0	0	0	0	0	0	0	0	0	0	0	0	0	0	0	0	0	0	0	0	0	0	0	0	0	0	0	0	0	0	0	0	0	0	0	0	0	0	0	0	0	0	0	0	0	0	0	0	0
1164	0	0	0	0	0	0	0	0	0	0	0	0	0	0	0	0	0	0	0	0	0	0	0	0	0	0	0	0	0	0	0	0	0	0	0	0	0	0	0	0	0	0	0	0	0	0	0	0	0
1165	0	0	0	0	0	0	0	0	0	0	0	0	0	0	0	0	0	0	0	0	0	0	0	0	0	0	0	0	0	0	0	0	0	0	0	0	0	0	0	0	0	0	0	0	0	0	0	0	0
1166	0	0	0	0	0	0	0	0	0	0	0	0	0	0	0	0	0	0	0	0	0	0	0	0	0	0	0	0	0	0	0	0	0	0	0	0	0	0	0	0	0	0	0	0	0	0	0	0	0
1167	0	0	0	0	0	0	0	0	0	0	0	0	0	0	0	0	0	0	0	0	0	0	0	0	0	0	0	0	0	0	0	0	0	0	0	0	0	0	0	0.044	0	0	0	0	0	0	0	0	0
1168	0	0	0	0	0	0	0	0	0	0	0	0	0	0	0	0	0	0	0	0	0	0	0	0	0	0	0	0	0	0	0	0	0	0	0	0	0	0	0	0	0	0	0	0	0	0	0	0	0
1169	0	0	0	0	0	0	0	0	0	0	0	0	0	0	0	0	0	0	0	0	0	0	0	0	0	0	0	0	0	0	0	0	0	0	0	0	0	0	0	0	0	0	0	0	0	0	0	0	0
1170	0	0	0	0	0	0	0	0	0	0	0	0	0	0	0	0	0	0	0	0	0	0	0	0	0	0	0	0	0	0	0	0	0	0	0	0	0	0	0	0	0	0	0	0	0	0	0	0	0
1171	0	0	0	0	0	0	0	0	0	0	0	0	0	0	0	0	0	0	0	0	0	0	0	0	0	0	0	0	0	0	0	0	0.048	0	0	0	0	0	0.09	0.023	0	0	0	0	0	0	0	0	0
1172	0	0	0	0	0	0	0	0	0	0	0	0	0	0	0	0	0	0	0	0	0	0	0	0	0	0	0	0	0	0	0	0	0	0	0	0	0	0	0	0	0	0	0	0	0	0	0	0	0
1173	0	0	0	0	0	0	0	0	0	0	0	0	0	0	0	0	0	0	0	0	0	0	0	0	0	0	0	0	0	0	0	0	0	0	0	0	0	0	0	0	0	0	0	0	0	0	0	0	0
1174	0	0	0	0	0	0	0	0	0	0	0	0	0	0	0	0	0	0	0	0	0	0	0	0	0	0	0	0	0	0	0	0	0	0	0	0	0	0	0	0	0	0	0	0	0	0	0	0	0
1175	0	0	0	0	0	0	0	0	0	0	0	0	0	0	0	0	0	0	0	0	0	0	0	0	0	0	0	0	0	0	0	0	0	0	0	0	0	0	0	0	0	0	0	0	0	0	0	0	0
1176	0	0	0	0	0	0	0	0	0	0	0	0	0	0	0	0	0	0	0	0	0	0	0	0	0	0	0	0	0	0	0	0	0	0	0	0	0	0	0	0	0	0	0	0	0	0	0	0	0
1177	0	0	0	0	0	0	0	0	0	0	0	0	0	0	0	0	0	0	0	0	0	0	0	0	0	0	0	0	0	0	0	0	0	0	0	0	0	0	0	0	0	0	0	0	0	0	0	0	0
1178	0	0	0	0	0	0	0	0	0	0	0	0	0	0	0	0	0	0	0	0	0	0	0	0	0	0	0	0	0	0	0.057	0.052	0	0	0	0	0	0	0	0	0.034	0	0	0	0	0	0	0	0
1179	0	0	0	0	0	0	0	0	0	0	0	0	0	0	0	0	0	0	0	0	0	0	0	0	0	0	0	0	0	0	0	0	0	0	0	0.018	0	0	0	0	0.014	0	0	0	0	0	0	0	0
1180	0	0	0	0	0	0	0	0	0	0	0	0	0	0	0	0	0	0	0	0	0	0	0	0	0	0	0	0	0	0	0	0	0	0	0	0	0	0	0	0	0	0	0	0	0	0	0	0	0
1181	0	0	0	0	0	0	0	0	0	0	0	0	0	0	0	0	0	0	0	0	0	0	0	0	0	0	0	0	0	0	0	0	0	0	0	0	0	0	0	0	0	0	0	0	0	0	0	0	0
1182	0	0	0	0	0	0	0	0	0	0	0	0	0	0	0	0	0	0	0	0	0	0	0	0	0	0	0	0	0	0	0	0	0	0	0	0	0	0	0	0	0	0	0	0	0	0	0	0	0
1183	0	0	0	0	0	0	0	0	0	0	0	0	0	0	0.135	0	0	0	0	0	0	0	0	0	0.299	0	0	0	0	0	0	0	0	0	0	0	0	0	0	0	0	0	0	0	0	0	0	0	0
1184	0	0	0	0	0	0	0	0	0	0	0	0	0	0	0	0	0	0	0	0	0	0	0	0	0	0	0	0	0	0	0	0	0	0	0	0	0	0	0	0	0	0	0	0	0	0	0	0	0
1185	0	0	0	0	0	0	0	0	0	0	0	0	0	0	0	0	0	0	0	0	0	0	0	0	0	0	0	0	0	0	0	0	0	0	0	0	0	0	0	0	0	0	0	0	0	0	0	0	0
1186	0	0	0	0	0	0	0	0	0	0	0	0	0	0	0	0	0	0	0	0	0	0	0	0	0	0	0	0	0	0	0	0	0	0	0	0	0	0	0	0	0	0	0	0	0	0	0	0	0
1187	0	0	0	0	0	0	0	0	0	0	0	0	0	0	0	0	0	0	0	0	0	0	0	0	0	0	0	0	0	0	0	0	0	0	0	0	0	0	0	0	0	0	0	0	0	0	0	0	0
1188	0	0	0	0	0	0	0	0	0	0	0	0	0	0	0	0	0	0	0	0	0	0	0	0	0	0	0	0	0	0	0	0	0	0	0	0	0	0	0	0	0	0	0	0	0	0	0	0	0
1189	0	0	0	0	0	0	0	0	0	0	0	0	0	0	0	0	0	0	0	0	0	0	0	0	0	0	0	0	0	0	0	0	0	0	0	0	0	0	0	0	0	0	0	0	0	0	0	0	0
1190	0	0	0	0	0	0	0	0	0	0	0	0	0	0	0	0	0	0	0	0	0	0	0	0	0	0	0	0	0	0	0	0	0	0	0	0	0	0	0	0	0	0	0	0	0	0	0	0	0
1191	0	0	0	0	0	0	0	0	0	0	0	0	0	0	0	0	0	0	0	0	0	0	0	0	0	0	0	0	0	0	0	0	0	0	0	0	0	0	0	0	0	0	0	0	0	0	0	0	0
1192	0	0	0	0	0	0	0	0	0	0	0	0	0	0	0	0	0	0	0	0	0	0	0	0	0	0	0	0	0	0	0	0	0	0	0	0	0	0	0	0	0	0	0	0	0	0	0	0	0
1193	0	0	0	0	0	0	0	0	0	0	0	0	0	0	0	0	0	0	0	0	0	0	0	0	0	0	0	0	0	0	0	0	0	0	0	0	0	0	0	0	0	0	0	0	0	0	0	0	0
1194	0	0	0	0	0	0	0	0	0	0	0	0	0	0	0	0	0	0	0	0	0	0	0	0	0	0	0	0	0	0	0	0	0	0	0	0	0	0	0	0	0	0	0	0	0	0	0	0	0
1195	0	0	0	0	0	0	0	0	0	0	0	0	0	0	0	0	0	0	0	0	0	0	0	0	0	0	0	0	0	0	0	0	0	0	0	0	0	0	0	0	0	0	0	0	0	0	0	0	0
1196	0	0	0	0	0	0	0	0	0	0	0	0	0	0	0	0	0	0	0	0	0	0	0	0	0	0	0	0	0	0	0	0	0	0	0	0	0	0	0	0	0	0	0	0	0	0	0	0	0
1197	0	0	0	0	0	0	0	0	0	0	0	0	0	0	0	0	0	0	0	0	0	0	0	0	0	0	0	0	0	0	0	0	0	0	0	0	0	0	0	0	0	0	0	0	0	0	0	0	0
1198	0.11	0	0.036	0	0.033	0	0	0	0	0	0	0	0	0	0	0	0	0	0	0	0	0	0	0	0	0	0	0	0	0	0	0	0	0	0	0	0	0	0	0	0	0.102	0	0.073	0.147	0	0	0	0
1199	0	0	0	0	0	0	0	0	0	0	0	0	0	0	0	0	0	0	0	0	0	0	0	0	0	0	0	0	0	0	0	0	0	0	0	0	0	0	0	0	0	0	0	0	0	0	0	0	0
1200	0	0	0	0	0	0	0	0	0	0	0	0	0	0	0	0	0	0	0	0	0	0	0	0	0	0	0	0	0	0	0	0	0	0	0	0	0	0	0	0	0	0	0	0	0	0	0	0	0
1201	0	0	0	0	0	0	0	0	0	0	0	0	0	0	0	0	0	0	0	0	0	0	0	0	0	0	0	0	0	0	0	0	0	0	0	0	0	0	0	0	0	0	0	0	0	0	0	0	0
1202	0	0	0	0	0	0	0	0	0	0	0	0	0	0	0	0	0	0	0	0	0	0	0	0	0	0	0	0	0	0	0	0	0	0	0	0	0	0	0	0	0	0	0	0	0	0	0	0	0
1203	0	0	0	0	0	0	0	0	0	0	0	0	0	0	0	0	0	0	0	0	0	0	0	0	0	0	0	0	0	0	0	0	0	0	0	0	0	0	0	0	0	0	0	0	0	0.023	0	0	0
1204	0	0	0.031	0	0	0	0	0	0	0	0	0	0	0	0	0	0	0	0	0	0	0	0	0	0	0.012	0	0	0	0	0	0	0	0	0	0	0	0	0	0	0	0	0	0	0	0	0	0	0
1205	0	0	0	0	0	0	0	0	0	0	0	0	0	0	0	0	0	0	0	0	0	0	0	0	0	0	0	0	0	0	0	0	0	0	0	0	0	0	0	0	0	0	0	0	0	0	0	0	0
1206	0	0	0	0	0	0	0	0	0	0	0	0	0	0	0	0	0	0	0	0	0	0	0	0	0	0	0	0	0	0	0	0	0	0	0	0	0	0	0	0	0	0	0	0	0	0	0	0	0
1207	0	0	0	0	0	0	0	0	0	0	0	0	0	0	0	0	0	0	0	0	0	0	0	0	0	0	0	0	0	0	0	0	0	0	0	0	0	0	0	0	0	0	0	0	0	0	0	0	0
1208	0	0	0	0	0	0	0	0	0	0	0	0	0	0	0	0	0	0	0	0	0	0	0	0	0	0	0	0	0	0	0	0	0	0	0	0	0	0	0	0	0	0	0	0	0	0	0	0	0
1209	0	0	0	0	0	0	0	0	0	0	0	0	0	0	0	0	0	0	0	0	0	0	0	0	0	0	0	0	0	0	0	0	0	0	0	0	0	0	0	0	0	0	0	0	0	0	0	0	0
1210	0	0	0	0	0	0	0	0	0	0	0	0	0	0	0	0	0	0	0	0	0	0	0	0	0	0	0	0	0	0	0	0	0	0	0	0	0	0	0	0	0	0	0	0	0	0	0	0	0
1211	0	0	0	0	0	0	0	0	0	0	0	0	0	0	0	0	0	0	0	0	0	0	0	0	0	0	0	0	0	0	0	0	0	0	0	0	0	0	0	0	0	0	0	0	0	0	0	0	0
1212	0	0	0	0	0	0	0	0	0	0	0	0	0	0	0	0	0	0	0	0	0	0	0	0	0	0	0	0	0	0	0	0	0	0	0	0	0	0	0	0	0	0	0	0	0	0	0	0	0
1213	0	0	0	0	0	0	0	0	0	0	0	0	0	0	0	0	0	0	0	0	0	0	0	0	0	0	0	0	0	0	0	0	0	0	0	0	0	0	0	0	0	0	0	0	0	0	0	0	0
1214	0	0	0	0	0	0	0	0	0	0	0	0	0	0	0	0	0	0	0	0	0	0	0	0	0	0	0	0	0	0	0	0	0	0	0	0	0	0	0	0	0	0	0	0	0	0	0	0	0
1215	0	0	0	0	0	0	0	0	0	0	0	0	0	0	0	0	0	0	0	0	0	0	0	0	0	0	0	0	0	0	0	0	0	0	0	0	0	0	0	0	0	0	0	0	0	0	0	0	0
1216	0	0	0	0	0	0.129	0.034	0	0	0	0	0	0.109	0.109	0	0	0	0	0	0	0	0	0	0	0	0	0	0	0	0	0	0	0	0	0	0	0	0	0	0	0	0	0	0	0	0	0	0	0
1217	0	0	0	0	0	0	0	0	0	0	0	0	0	0	0	0	0	0	0	0	0	0	0	0	0	0	0	0	0	0	0	0	0	0	0	0	0	0	0	0	0	0	0	0	0	0	0	0	0
1218	0	0	0	0	0	0	0	0	0	0	0	0	0	0	0	0	0	0	0	0	0	0	0	0	0	0	0	0	0	0	0	0	0	0	0	0	0	0	0	0	0	0	0	0	0	0	0	0	0
1219	0	0	0	0	0	0	0	0	0	0	0	0	0	0	0	0	0	0	0	0	0	0	0	0	0	0	0	0	0	0	0	0	0	0	0	0	0	0	0	0	0	0	0	0	0	0	0	0	0
1220	0	0	0	0	0	0	0	0	0	0	0	0	0	0	0	0	0	0	0	0	0	0	0	0	0	0	0	0	0	0	0	0	0	0	0	0	0	0	0	0	0	0	0	0	0	0	0	0	0
1221	0	0	0	0	0	0	0	0	0	0	0	0	0	0	0	0	0	0	0	0	0	0	0	0	0	0	0	0	0	0	0	0	0	0	0	0	0	0	0	0	0	0	0	0	0	0	0	0	0
1222	0	0	0	0	0	0	0	0	0	0	0	0	0	0	0	0	0	0	0	0	0	0	0	0	0	0	0	0	0	0	0	0	0	0	0	0	0	0	0	0	0	0	0	0	0	0	0	0	0
1223	0	0	0	0	0	0	0	0	0	0	0	0	0	0	0	0	0	0	0	0	0	0	0	0	0	0	0	0	0	0	0	0	0	0	0	0	0	0	0	0	0	0	0	0	0	0	0	0	0
1224	0	0	0	0	0	0	0	0	0	0	0	0	0.027	0.032	0.029	0	0	0	0	0	0	0	0	0	0	0	0	0	0	0	0	0	0	0	0	0	0	0	0	0	0	0	0	0	0.054	0	0.034	0	0
1225	0	0	0	0	0	0	0	0	0	0	0	0	0	0	0	0	0	0	0	0	0	0	0	0	0	0	0	0	0	0	0.062	0.05	0	0	0	0	0	0	0	0.025	0	0	0	0	0	0	0	0	0
1226	0	0	0	0	0	0	0	0	0	0	0	0	0	0	0	0	0	0	0	0	0	0	0	0	0	0	0	0	0	0	0	0	0	0	0	0	0	0	0	0	0	0	0	0	0	0	0	0	0
1227	0	0	0	0	0	0	0	0	0	0	0	0	0	0	0	0	0	0	0	0	0	0	0	0	0	0	0	0	0	0	0	0	0	0	0	0	0	0	0	0	0	0	0	0	0	0	0	0	0
1228	0	0	0	0	0	0	0	0	0	0	0	0	0	0	0	0	0	0	0	0	0	0	0	0	0	0	0	0	0	0	0	0	0	0	0	0	0	0	0	0	0	0	0	0	0	0	0	0	0
1229	0	0	0	0	0	0	0	0	0	0	0	0	0	0	0	0	0	0	0	0	0	0	0	0	0	0	0	0	0	0	0	0	0	0	0	0	0	0	0	0	0	0	0	0	0	0	0	0	0
1230	0	0	0	0	0	0	0	0	0	0	0	0	0	0	0	0	0	0	0	0	0	0	0	0	0	0	0	0	0	0	0	0	0	0	0	0	0	0	0	0	0	0	0	0	0	0	0	0	0
1231	0	0	0	0	0	0	0	0	0	0	0	0	0	0	0	0	0	0	0	0	0	0	0	0	0	0	0	0	0	0	0	0	0	0	0	0	0	0	0	0	0	0	0	0	0	0	0	0	0
1232	0	0	0	0	0	0	0	0	0	0	0	0	0	0	0	0	0	0	0	0	0	0	0	0	0	0	0	0	0	0	0	0	0	0	0	0	0	0	0	0.013	0.072	0	0	0	0	0.084	0	0	0
1233	0	0	0	0	0	0	0	0	0	0	0	0	0	0	0	0	0	0	0.024	0	0	0	0	0	0	0	0	0	0	0	0	0	0	0	0	0	0	0	0	0	0	0	0	0	0	0	0	0	0
1234	0	0	0.039	0	0	0	0	0	0	0	0	0	0	0	0	0	0	0	0.095	0	0	0	0	0	0	0	0	0	0	0	0	0	0	0	0	0	0	0	0	0	0	0	0	0	0	0	0	0	0
1235	0	0	0	0	0	0	0	0	0	0	0	0	0	0	0	0	0	0	0	0	0	0	0	0	0	0	0	0	0	0	0	0	0	0	0	0	0	0	0	0	0	0	0	0	0	0	0	0	0
1236	0	0	0	0	0	0	0	0	0	0	0	0	0	0	0	0	0	0	0	0	0	0	0	0	0	0	0	0	0	0	0	0	0	0	0	0	0	0	0	0	0	0	0	0	0	0	0	0	0
1237	0	0	0	0	0	0	0	0	0	0	0	0	0	0	0	0	0	0	0	0	0	0	0	0	0	0	0	0	0	0	0	0	0	0	0	0	0	0	0	0	0	0	0	0	0	0	0	0	0
1238	0	0	0	0	0	0	0	0	0	0	0	0	0	0	0	0	0	0	0	0	0	0	0	0	0	0	0	0	0	0	0	0	0	0	0	0	0	0	0	0	0	0	0	0	0	0	0	0	0
1239	0	0	0	0	0	0	0	0	0	0	0	0	0	0	0	0	0	0	0	0	0	0	0	0	0	0	0	0	0	0	0	0	0	0	0	0	0	0	0	0	0	0	0	0	0	0	0	0	0
1240	0	0	0	0	0	0	0	0	0	0	0	0	0	0	0	0	0	0	0	0	0	0	0	0	0	0	0	0	0	0	0	0	0	0	0	0	0	0	0	0	0	0	0	0	0	0	0	0	0
1241	0	0	0	0	0	0	0	0	0	0	0	0	0	0	0	0	0	0	0	0	0	0	0	0	0	0	0	0	0	0	0	0	0	0	0	0	0	0	0	0	0	0	0	0	0	0	0	0	0
1242	0	0	0	0	0	0	0	0	0	0	0	0	0.085	0.091	0.089	0	0	0	0	0	0	0	0	0	0	0	0	0	0	0	0	0	0	0	0	0	0	0	0	0.027	0.038	0	0.043	0	0	0	0	0	0
1243	0	0	0	0	0	0	0	0	0	0	0	0	0	0	0	0	0	0	0	0	0	0	0	0	0	0	0	0	0	0	0	0	0	0	0	0	0	0	0	0	0	0	0	0	0	0	0	0	0
1244	0	0	0	0	0	0	0	0	0	0	0	0	0	0	0	0	0	0	0	0	0	0	0	0	0	0	0	0	0	0	0	0	0	0	0	0	0	0	0	0	0	0	0	0	0	0	0	0	0
1245	0	0	0	0	0	0	0	0	0	0	0	0	0	0	0	0	0	0	0	0	0	0	0	0	0	0	0	0	0	0.331	0.075	0.06	0	0	0.053	0.036	0	0	0	0	0	0	0	0	0	0	0	0	0
1246	0	0	0	0	0	0	0	0	0	0	0	0	0	0	0	0	0	0	0	0	0	0	0	0	0	0	0	0	0	0	0	0	0	0	0	0	0	0	0	0	0	0	0	0	0	0	0	0	0
1247	0	0	0	0	0	0	0	0	0	0	0	0	0	0	0	0	0	0	0	0	0	0	0	0	0	0	0	0	0	0	0	0	0	0	0	0	0	0	0	0	0	0	0	0	0	0	0	0	0
1248	0	0	0	0	0	0	0	0	0	0	0	0	0	0	0	0	0	0	0	0	0	0	0	0	0	0	0	0	0	0	0	0	0	0	0	0	0	0	0	0	0	0	0	0	0	0	0	0	0
1249	0	0	0	0	0	0	0	0	0	0	0	0	0	0	0	0	0	0	0	0	0	0	0	0	0	0	0	0	0	0	0	0	0	0	0	0	0	0	0	0	0	0	0	0	0	0	0	0	0
1250	0	0	0	0	0	0	0	0	0	0	0	0	0	0	0	0	0	0	0	0	0	0	0	0	0	0	0	0	0	0	0	0	0	0	0	0	0	0	0	0	0	0	0	0	0	0	0	0	0
1251	0	0	0	0	0	0	0	0	0	0	0	0	0	0	0	0	0	0	0	0	0	0	0	0	0	0	0	0	0	0	0	0	0	0	0	0	0	0	0	0	0	0	0	0	0	0	0	0	0
1252	0	0	0	0	0	0	0	0	0	0	0	0	0	0	0	0	0	0	0	0	0	0	0	0	0	0	0	0	0	0	0	0	0	0	0	0	0	0	0	0	0	0	0	0	0	0	0	0	0
1253	0	0	0	0	0	0	0	0	0	0	0	0	0	0	0	0	0	0	0	0	0	0	0	0	0	0	0	0	0	0	0	0	0	0	0	0	0	0	0	0	0	0	0	0	0	0	0	0	0
1254	0	0.019	0	0	0	0	0	0	0	0	0	0	0	0	0	0	0	0	0	0	0	0	0	0	0	0	0	0	0	0	0	0	0	0	0	0	0	0	0.015	0	0.086	0	0.017	0	0.013	0	0	0	0
1255	0	0	0	0	0	0	0	0	0	0	0	0	0	0	0	0	0	0	0	0	0	0	0	0	0	0	0	0	0	0	0	0	0	0	0	0	0	0	0	0	0	0	0	0	0	0	0	0	0
1256	0	0	0	0	0	0	0	0	0	0	0	0	0	0	0	0	0	0	0	0	0	0	0	0	0	0	0	0	0	0	0	0	0	0	0	0	0	0	0	0	0	0	0	0	0	0	0	0	0
1257	0	0	0	0	0	0	0	0	0	0	0	0	0	0	0	0	0	0	0	0	0	0	0	0	0	0	0	0	0	0	0	0	0	0	0	0	0	0	0	0	0	0	0	0	0	0	0	0	0
1258	0	0	0	0	0	0	0	0	0	0	0	0	0	0	0	0	0	0	0	0	0	0	0	0	0	0	0	0	0	0	0	0	0	0	0	0	0	0	0	0	0	0	0	0	0	0	0	0	0
1259	0	0.056	0	0.024	0	0	0	0	0	0	0	0	0	0	0	0	0	0	0.104	0	0	0	0	0	0	0	0	0	0	0	0	0	0	0	0	0	0	0	0	0.018	0	0	0	0	0	0	0	0	0
1260	0	0	0	0	0	0	0	0	0	0	0	0	0	0	0	0	0	0	0	0	0	0.014	0	0	0	0	0	0	0	0	0	0	0	0	0	0	0	0	0	0	0	0	0	0	0	0	0	0	0
1261	0	0	0	0	0	0	0	0	0	0	0	0	0	0	0	0	0	0	0	0	0	0	0	0	0	0	0	0	0	0	0	0	0	0	0	0	0	0	0	0	0	0	0	0	0	0	0	0	0
1262	0	0	0	0	0	0	0	0	0	0	0	0	0	0	0	0	0	0	0	0	0	0	0	0	0	0	0	0	0	0	0	0	0	0	0	0	0	0	0	0	0	0	0	0	0	0	0	0	0
1263	0	0	0	0	0	0	0	0	0	0	0	0	0	0	0	0	0	0	0	0	0	0	0	0	0	0	0	0	0	0	0	0	0	0	0	0	0	0	0	0	0	0	0	0	0	0	0	0	0
1264	0	0	0	0	0	0	0	0	0	0	0	0	0	0	0	0	0	0	0	0	0	0	0	0	0	0	0	0	0	0	0	0	0	0	0	0	0	0	0	0	0	0	0	0	0	0	0	0	0
1265	0	0	0	0	0	0	0	0	0	0	0	0	0	0	0	0	0	0	0	0	0	0	0	0	0	0	0	0	0	0	0	0	0	0	0	0	0	0	0	0	0	0	0	0	0	0	0	0	0
1266	0	0	0.035	0	0	0	0	0	0	0	0	0	0	0	0	0	0	0	0	0	0	0	0	0	0	0	0	0	0	0	0	0	0	0	0	0	0.09	0	0	0	0	0.098	0	0	0.112	0.093	0.113	0	0
1267	0	0	0	0	0	0	0	0	0	0	0	0	0	0	0	0	0	0	0	0	0	0	0	0	0	0	0	0	0	0	0	0	0	0	0	0	0	0	0	0	0	0	0	0	0	0	0	0	0
1268	0	0	0	0	0	0	0	0	0	0	0	0	0	0	0	0	0	0	0	0	0	0	0	0	0	0	0	0	0	0	0	0	0	0	0	0	0	0	0	0	0	0	0	0	0	0	0	0	0
1269	0	0	0	0	0	0	0	0	0	0	0	0	0	0	0	0	0	0	0	0	0	0	0	0	0	0	0	0	0	0	0	0	0	0	0	0	0	0	0	0	0	0	0	0	0	0	0	0	0
1270	0	0	0	0	0	0	0	0	0	0	0	0	0	0	0	0	0	0	0	0	0	0	0	0	0	0	0	0	0	0	0	0	0	0	0	0	0	0	0	0	0	0	0	0	0	0	0	0	0
1271	0	0	0	0	0	0	0	0	0	0	0	0	0	0	0	0	0	0	0	0	0	0	0	0	0	0	0	0	0	0	0	0	0	0	0	0	0	0	0.022	0	0	0	0	0	0	0	0	0	0
1272	0	0	0	0	0	0.16	0.265	0	0	0	0	0	0.091	0.084	0.09	0	0	0	0	0	0	0	0	0	0	0	0	0	0	0	0.071	0.052	0	0	0	0	0	0	0	0.024	0	0	0	0	0	0	0	0	0
1273	0	0	0	0	0	0	0	0	0	0	0	0	0	0	0	0	0	0	0	0	0	0	0.075	0.013	0	0	0	0	0	0	0	0	0	0	0	0	0	0	0	0.021	0.04	0.062	0.056	0.068	0	0	0	0	0
1274	0	0	0	0	0	0	0	0	0	0	0	0	0	0	0	0	0	0	0	0	0	0	0	0	0	0	0	0	0	0	0	0	0	0	0	0	0	0	0	0	0	0	0	0	0	0	0	0	0
1275	0	0	0	0	0	0	0	0	0	0	0	0	0	0	0	0	0	0	0	0	0	0	0	0	0	0	0	0	0	0	0	0	0	0	0	0	0	0	0	0	0	0	0	0	0	0	0	0	0
1276	0	0	0	0	0	0	0	0	0	0	0	0	0	0	0	0	0	0	0	0	0	0	0	0	0	0	0	0	0	0	0	0	0	0	0	0	0	0	0	0	0	0	0	0	0	0	0	0	0
1277	0	0	0	0	0	0	0	0	0	0	0	0	0	0	0	0	0	0	0	0	0	0	0	0	0	0	0	0	0	0	0	0	0	0	0	0	0	0	0	0	0	0	0	0	0	0	0	0	0
1278	0	0	0	0	0	0	0	0	0	0	0	0	0	0	0	0	0	0	0	0	0	0	0	0	0	0	0	0	0	0	0	0	0	0	0	0	0	0	0	0	0	0	0	0	0	0	0	0	0
1279	0	0	0	0	0	0	0	0	0	0	0	0	0	0	0	0	0	0	0	0	0	0	0	0	0	0	0	0	0	0	0	0	0	0	0	0	0	0	0	0	0	0	0	0	0	0	0	0	0
1280	0	0	0	0	0	0	0	0	0	0	0	0	0	0	0	0	0	0	0	0	0	0	0	0	0	0	0	0	0	0	0	0	0	0	0	0	0	0	0	0	0	0	0	0	0	0	0	0	0
1281	0	0	0	0	0	0	0	0	0	0	0	0	0	0	0	0	0	0	0	0	0	0	0	0	0	0	0	0	0	0	0	0	0	0	0	0	0	0	0	0	0	0	0	0	0	0	0	0	0
1282	0	0	0	0	0	0	0	0	0	0	0	0	0	0	0	0	0	0	0	0	0	0	0	0	0	0	0	0	0	0	0	0	0	0	0	0	0	0	0	0	0	0	0	0	0	0	0	0	0
1283	0	0	0	0	0	0	0	0	0	0	0	0	0	0	0	0	0	0	0	0	0	0	0	0	0	0	0	0	0	0	0	0	0	0	0	0	0	0	0	0	0	0	0	0	0	0	0	0	0
1284	0	0	0	0	0	0	0	0	0	0	0	0	0	0	0	0	0	0	0	0	0	0	0	0	0	0	0	0	0	0	0	0	0	0	0	0	0	0	0.098	0	0.072	0	0	0	0	0	0	0	0
1285	0	0	0	0	0	0	0	0	0	0	0	0	0	0	0	0	0	0	0	0	0	0	0	0	0	0	0	0	0	0	0	0	0	0	0	0	0	0	0	0	0	0	0	0	0	0	0	0	0
1286	0	0	0	0	0	0	0	0	0	0	0	0	0	0	0	0	0	0	0	0	0	0	0	0	0	0	0	0	0	0	0	0	0	0	0	0	0	0	0	0	0	0	0	0	0	0	0	0	0
1287	0	0	0	0	0	0	0	0	0	0	0	0	0	0	0	0	0	0	0	0	0	0	0	0	0	0	0	0	0	0	0	0	0	0	0	0	0	0	0	0	0	0	0	0	0	0	0	0	0
1288	0	0	0	0	0	0	0	0	0	0	0	0	0	0	0	0	0	0	0	0	0	0	0	0	0	0	0	0	0	0	0	0	0	0	0	0	0	0	0	0	0	0	0	0	0	0	0	0	0
1289	0	0	0	0	0	0	0	0	0	0	0	0	0	0	0	0	0	0	0	0	0	0	0	0	0	0	0	0	0	0	0	0	0	0	0	0	0	0	0	0	0	0	0	0	0	0	0	0	0
1290	0	0	0	0	0	0	0	0	0	0	0	0	0	0	0	0	0	0	0	0	0	0	0	0	0	0	0	0	0	0	0	0	0	0	0	0	0	0	0	0	0	0	0	0	0.055	0.068	0	0	0
1291	0	0	0	0	0	0	0	0	0	0	0	0	0	0	0	0	0	0	0	0	0	0	0	0	0	0	0	0	0	0	0	0	0	0	0	0	0	0	0	0	0	0	0	0	0	0	0	0	0
1292	0	0	0	0	0	0	0	0	0	0	0	0	0	0	0	0	0	0	0	0	0	0	0	0	0	0	0	0	0	0	0	0	0	0	0	0	0	0	0	0	0	0	0	0	0	0	0	0	0
1293	0	0	0	0	0	0	0	0	0	0	0	0	0	0	0	0	0	0	0	0	0	0	0	0	0	0	0	0	0	0	0	0	0	0	0	0	0	0	0	0	0	0	0	0	0	0	0	0	0
1294	0	0	0	0	0	0	0	0	0	0	0	0	0	0	0	0	0	0	0	0	0	0	0	0	0	0	0	0	0	0	0	0	0	0	0	0	0	0	0	0	0	0	0	0	0	0	0	0	0
1295	0	0	0	0	0	0	0	0	0	0	0	0	0	0	0	0	0	0	0	0	0	0	0	0	0	0	0	0	0	0	0	0	0	0	0	0	0	0	0	0	0	0	0	0	0	0	0	0	0
1296	0	0	0	0	0	0	0	0	0	0	0	0	0	0	0	0	0	0	0	0	0	0	0	0	0	0	0	0	0	0	0	0	0	0	0	0	0	0	0	0	0	0	0	0	0	0	0	0	0
1297	0	0	0	0	0	0	0	0	0	0	0	0	0	0	0	0	0	0	0	0	0	0	0	0	0	0	0	0	0	0	0	0	0	0	0	0	0	0	0	0	0	0	0	0	0	0	0	0	0
1298	0	0.14	0.323	0.328	0.337	0.09	0	0	0.302	0.32	0.342	0	0	0	0	0.206	0	0.337	0.323	0.332	0.054	0	0	0.011	0	0	0	0	0	0	0	0	0	0	0	0	0	0	0	0	0	0	0	0	0	0	0	0	0
1299	0	0	0.144	0	0	0	0	0	0	0	0	0	0	0	0	0	0	0	0	0	0	0	0	0	0	0	0	0	0	0	0	0	0	0	0	0.052	0.054	0.056	0.06	0.027	0	0	0	0	0	0	0	0	0
1300	0	0	0	0	0	0	0	0	0	0	0	0	0	0	0	0	0	0	0	0	0	0	0	0	0	0	0	0	0	0	0	0	0	0	0	0	0	0	0	0	0	0	0	0	0	0	0	0	0
1301	0	0	0	0	0	0	0	0	0	0	0	0	0	0	0	0	0	0	0	0	0	0	0	0	0	0	0	0	0	0	0	0	0	0	0	0	0	0	0	0	0	0	0	0	0	0	0	0	0
1302	0	0	0	0	0	0	0	0	0	0	0	0	0	0	0	0	0	0	0	0	0	0	0	0	0	0	0	0	0.157	0	0.02	0	0	0	0	0	0	0	0	0	0	0	0	0	0	0	0	0	0
1303	0	0	0	0	0	0	0	0	0	0	0	0	0	0	0	0	0	0	0	0	0	0	0	0	0	0	0	0	0	0	0	0	0	0	0	0	0	0	0	0	0	0	0	0	0	0	0	0	0
1304	0	0	0	0	0	0	0	0	0	0	0	0	0	0	0	0	0	0	0	0	0	0	0	0	0	0	0	0	0	0	0	0	0	0	0	0	0	0	0	0	0	0	0	0	0	0	0	0	0
1305	0	0	0	0	0	0	0	0	0	0	0	0	0	0	0	0	0	0	0	0	0	0	0	0	0	0	0	0	0	0	0	0	0	0	0	0	0	0	0	0	0	0	0	0	0	0	0	0	0
1306	0	0	0	0	0	0	0	0	0	0	0	0	0	0	0	0	0	0	0	0	0	0	0	0	0	0	0	0	0	0	0	0	0	0	0	0	0	0	0	0	0	0	0	0	0	0	0	0	0
1307	0	0	0	0	0	0	0	0	0	0	0	0	0	0	0	0	0	0	0	0	0	0	0	0	0	0	0	0	0	0	0	0	0	0	0	0	0	0	0	0	0	0	0	0	0	0	0	0	0
1308	0	0	0	0	0	0	0	0	0	0	0	0	0	0	0	0	0	0	0	0	0	0	0	0	0	0	0	0	0	0	0	0	0	0	0	0	0	0	0	0	0	0	0	0	0	0	0	0	0
1309	0	0	0	0	0	0	0	0	0	0	0	0	0	0	0	0	0	0	0	0	0	0	0	0	0	0	0	0	0	0	0	0	0	0	0	0	0	0	0	0	0	0	0	0	0	0	0	0	0
1310	0	0	0	0	0	0	0	0	0	0	0	0	0	0	0	0	0	0	0	0	0	0	0	0	0	0	0	0	0	0	0	0	0	0	0	0	0	0	0	0	0	0	0	0	0	0	0	0	0
1311	0	0	0	0	0	0	0	0	0	0	0	0	0	0	0	0	0	0	0	0	0	0	0	0	0	0	0	0	0	0	0	0	0	0	0	0	0	0	0	0	0	0	0	0	0	0	0	0	0
1312	0	0	0	0	0	0	0	0	0	0	0	0	0	0	0	0	0	0	0	0	0	0	0	0	0	0	0	0	0.088	0	0	0	0.055	0.145	0.113	0.073	0	0.099	0	0	0	0	0	0	0	0	0	0	0
1313	0	0	0	0	0	0	0	0	0	0	0	0	0	0	0	0	0	0	0	0	0	0	0	0	0	0	0	0	0	0	0	0	0	0	0	0	0	0	0	0	0	0	0	0	0	0	0	0	0
1314	0	0	0	0	0	0	0	0	0	0	0	0	0	0	0	0	0	0	0	0	0	0	0	0	0	0	0	0	0	0	0	0	0	0	0	0	0	0	0	0	0	0	0	0	0	0	0	0	0
1315	0	0	0	0	0	0	0	0	0	0	0	0	0	0	0	0	0	0	0	0	0	0	0	0	0	0	0	0	0	0	0	0	0	0	0	0	0	0	0	0	0	0	0	0	0	0	0	0	0
1316	0	0	0	0	0	0	0	0	0	0	0	0	0	0	0	0	0	0	0	0	0	0	0	0	0	0	0	0	0	0	0	0	0	0	0	0	0	0	0	0	0	0	0	0	0	0	0	0	0
1317	0	0	0	0	0	0	0	0	0	0	0	0	0	0	0	0	0	0	0	0	0	0	0	0	0	0	0	0	0	0	0	0	0	0	0	0	0	0	0	0	0	0	0	0	0	0	0	0	0
1318	0	0	0	0	0	0	0	0	0	0	0	0	0	0	0	0	0	0	0	0	0	0	0	0	0	0	0	0	0	0	0	0	0	0	0	0	0	0	0	0	0	0	0	0	0	0	0	0	0
1319	0	0	0	0	0	0	0	0	0	0	0	0	0	0	0	0	0	0	0	0	0	0	0	0	0	0	0	0	0	0	0	0	0	0	0	0	0	0	0	0	0	0	0	0	0	0	0	0	0
1320	0	0	0	0	0	0	0	0	0	0	0	0	0	0	0	0	0	0	0	0	0	0	0	0	0	0	0	0	0	0	0	0	0	0	0	0	0	0	0	0	0	0	0	0	0	0	0	0	0
1321	0	0	0	0	0	0	0	0	0	0	0	0	0	0	0	0	0	0	0	0	0	0	0	0	0	0	0	0	0	0	0	0	0	0	0	0	0	0	0	0	0	0	0	0	0	0	0	0	0
1322	0.013	0	0	0	0	0	0	0	0	0	0	0	0	0	0	0	0	0	0	0	0	0	0	0	0	0	0	0	0	0	0	0	0	0	0	0	0	0	0	0	0	0	0	0	0	0	0	0	0
1323	0	0	0	0	0	0	0	0	0	0	0	0	0	0	0	0	0	0	0	0	0	0	0	0	0	0	0	0	0	0	0	0	0	0	0	0	0	0	0	0	0	0	0	0	0	0	0	0	0
1324	0	0	0	0	0	0	0	0	0	0	0	0	0	0	0	0	0	0	0	0	0	0	0	0	0	0	0	0	0	0	0	0	0	0	0	0	0	0	0	0.016	0	0	0	0	0	0	0	0	0
1325	0	0	0	0	0	0	0	0	0	0	0	0	0	0	0	0	0	0	0	0	0	0	0	0	0	0	0	0	0	0	0	0	0	0	0	0	0	0	0	0	0	0	0	0	0	0	0	0	0
1326	0	0	0	0	0	0	0	0	0	0	0	0	0	0	0	0	0	0	0	0	0	0	0	0	0	0	0	0	0	0	0	0	0	0	0	0	0	0	0	0	0	0	0	0	0	0	0	0	0
1327	0	0	0	0	0	0	0	0	0	0	0	0	0	0	0	0	0	0	0	0	0	0	0	0	0	0	0	0	0	0	0	0	0	0	0	0	0	0	0	0	0	0	0	0	0	0	0	0	0
1328	0	0	0	0	0	0	0	0	0	0	0	0	0	0	0	0	0	0	0	0	0	0	0	0	0	0	0	0	0	0	0	0	0	0	0	0	0	0	0	0	0	0	0	0	0	0	0	0	0
1329	0	0	0	0	0	0	0	0	0	0	0	0	0	0	0	0	0	0	0	0	0	0	0	0	0	0	0	0	0	0	0	0	0	0	0	0	0	0	0	0	0	0	0	0	0	0	0	0	0
1330	0	0.106	0	0	0	0	0	0	0	0	0	0	0	0	0	0	0	0	0	0	0	0	0	0.082	0.068	0.038	0	0	0.149	0	0.208	0.01	0	0	0	0	0	0	0	0	0	0	0	0	0	0	0	0	0
1331	0	0	0	0	0	0	0	0	0	0	0	0	0	0	0	0	0	0	0	0	0	0	0	0	0	0	0	0	0	0	0	0	0	0	0	0	0	0	0	0	0	0	0	0	0	0	0	0	0
1332	0	0	0	0	0	0	0	0	0	0	0	0	0	0	0	0	0	0	0	0	0	0	0	0	0	0	0	0	0	0	0	0	0	0	0	0	0	0	0	0	0	0	0	0	0	0	0	0	0
1333	0	0	0	0	0	0	0	0	0	0	0	0	0	0	0	0	0	0	0	0	0	0	0	0	0	0	0	0	0	0	0	0	0	0	0	0	0	0	0	0	0	0	0	0	0	0	0	0	0
1334	0	0	0	0	0	0	0	0	0	0	0	0	0	0	0	0	0	0	0	0	0	0	0	0	0	0	0	0	0	0	0	0	0	0	0	0	0	0	0	0	0	0	0	0	0	0	0	0	0
1335	0	0	0	0	0	0	0	0	0	0	0	0	0	0	0	0	0	0	0	0	0	0	0	0	0	0	0	0	0	0	0	0	0	0	0	0	0	0	0	0	0.043	0	0	0	0	0	0	0	0
1336	0	0.083	0	0	0	0.148	0.019	0	0	0	0	0	0.09	0.091	0.089	0	0	0	0	0	0	0	0	0	0	0	0	0	0	0	0	0	0	0	0	0	0	0	0	0.015	0	0	0	0.069	0	0	0	0	0
1337	0	0	0	0	0	0	0	0	0	0	0	0	0	0	0	0	0	0	0	0	0	0	0	0	0	0	0	0	0	0	0	0	0	0	0	0	0	0	0	0	0	0	0	0	0	0	0	0	0
1338	0	0	0	0	0	0	0	0	0	0	0	0	0	0	0	0	0	0	0	0	0	0	0	0	0	0	0	0	0	0	0	0	0	0	0	0	0	0	0	0	0	0	0	0	0	0	0	0	0
1339	0	0	0	0	0	0	0	0	0	0	0	0	0	0	0	0	0	0	0	0	0	0	0	0	0	0	0	0	0	0	0	0	0	0	0	0	0	0	0	0.019	0	0	0	0	0	0	0	0	0
1340	0	0	0	0	0	0	0	0	0	0	0	0	0.034	0.033	0.026	0	0	0	0	0	0	0	0	0	0	0	0	0	0	0	0	0	0	0	0	0	0	0	0	0	0	0	0	0	0	0	0	0	0
1341	0	0	0	0	0	0	0	0	0	0	0	0	0	0	0	0	0	0	0	0	0	0	0	0	0	0	0	0	0	0	0	0	0	0	0	0	0	0	0	0	0	0	0	0	0	0	0	0	0
1342	0	0	0	0	0	0.09	0	0	0	0	0	0	0	0	0	0	0	0	0	0	0	0	0	0	0	0	0	0	0	0	0	0	0	0	0	0	0	0	0	0	0	0	0	0	0	0	0	0	0
1343	0	0	0	0	0	0	0	0	0	0	0	0	0	0	0	0	0	0	0	0	0	0	0	0	0	0	0	0	0	0	0	0	0	0	0	0	0	0	0	0	0	0	0	0	0	0	0	0	0
1344	0	0	0	0	0	0	0	0	0	0	0	0	0	0	0	0	0	0	0	0	0	0	0	0	0	0	0	0	0	0	0	0	0	0	0	0	0	0	0	0	0	0	0	0	0	0	0	0	0
1345	0	0	0.017	0	0	0	0	0	0	0	0	0	0	0	0	0	0	0	0	0	0	0	0	0	0	0	0	0	0	0	0	0	0	0	0.077	0	0	0	0	0.022	0	0.056	0	0	0.057	0.056	0.062	0.139	0.325
1346	0	0	0	0	0	0.194	0.322	0	0.15	0	0.015	0	0	0	0	0	0	0	0	0	0	0	0	0	0	0	0	0	0.088	0	0	0	0	0	0	0	0	0	0	0	0	0	0	0	0	0	0	0	0
1347	0	0	0	0	0	0	0	0	0	0	0	0	0	0	0	0	0	0	0	0	0	0	0	0	0	0	0	0	0	0	0	0	0	0	0	0	0	0	0	0	0	0	0	0	0	0	0	0	0
1348	0	0	0	0	0	0	0	0	0	0	0	0	0	0	0	0	0	0	0	0	0	0	0	0	0	0	0	0	0	0	0	0	0	0	0	0	0	0	0	0	0	0	0	0	0	0	0	0	0
1349	0	0	0	0	0	0	0	0	0	0	0	0	0	0	0	0	0	0	0	0	0	0	0	0	0	0	0	0	0	0	0	0	0	0	0	0	0	0	0	0	0	0	0	0	0	0	0	0	0
1350	0	0	0	0	0	0	0	0	0	0	0	0	0	0	0	0	0	0	0	0	0	0	0	0	0	0	0	0	0	0	0	0	0	0	0	0	0	0	0	0	0	0	0	0	0	0	0	0	0
1351	0	0	0	0	0	0	0	0	0	0	0	0	0	0	0	0	0	0	0	0	0	0	0	0	0	0	0	0	0	0	0	0	0	0	0	0	0	0	0	0	0	0	0	0	0	0	0	0	0
1352	0	0	0	0	0	0	0	0	0	0	0	0	0	0	0	0	0	0	0	0	0	0	0	0	0	0	0	0	0	0	0	0	0	0	0	0	0	0	0	0	0	0	0	0	0	0	0	0	0
1353	0	0	0	0	0	0	0	0	0	0	0	0	0	0	0	0	0	0	0	0	0	0	0	0	0	0	0	0	0	0	0	0	0	0	0	0	0	0	0	0	0	0	0	0	0	0	0	0	0
1354	0	0	0	0	0	0	0	0	0	0	0	0	0	0	0	0	0	0	0	0	0	0	0	0	0	0	0	0	0	0	0	0	0	0	0	0	0	0	0	0	0	0	0	0	0	0	0	0	0
1355	0	0.015	0	0	0	0	0	0	0	0	0	0	0	0	0	0	0	0	0	0	0	0	0	0	0	0	0	0	0	0	0	0	0	0	0	0	0	0	0	0	0	0	0	0	0	0	0	0	0
1356	0	0	0	0	0	0	0	0	0	0	0	0	0	0	0	0	0	0	0	0	0	0	0	0	0	0	0	0	0	0	0	0	0	0	0	0	0	0	0	0	0	0	0	0	0	0	0	0	0
1357	0	0	0	0	0	0	0	0	0	0	0	0	0	0	0	0	0	0	0	0	0	0	0	0	0	0	0	0	0	0	0	0	0.059	0	0	0	0	0	0	0	0	0	0	0	0	0	0	0	0.081
1358	0	0	0	0	0	0	0	0	0	0	0	0	0	0	0	0	0	0	0	0	0	0	0	0	0	0	0	0	0	0	0	0	0	0	0	0	0	0	0	0	0	0	0	0	0	0	0	0	0
1359	0	0	0	0	0	0	0	0	0	0	0	0	0	0	0	0	0	0	0	0	0	0	0	0	0	0	0	0	0	0	0	0	0	0	0	0	0	0	0	0	0	0	0	0	0	0	0	0	0
1360	0	0	0.037	0	0	0	0	0	0	0	0	0	0	0	0	0	0	0	0	0	0.126	0.199	0	0	0	0	0	0	0	0	0	0	0	0	0	0	0	0	0	0	0	0	0	0	0	0	0.032	0	0
1361	0	0	0	0	0	0	0	0	0	0	0	0	0	0	0	0	0	0	0	0	0	0	0	0	0	0	0	0	0	0	0	0	0	0	0	0	0	0	0	0	0	0	0	0	0	0	0	0	0
1362	0	0	0	0	0	0	0	0	0	0	0	0	0	0	0	0	0	0	0	0	0	0	0	0	0	0	0	0	0	0	0	0	0	0	0	0	0	0	0	0	0	0	0	0	0	0	0	0	0
1363	0	0	0	0	0	0	0	0	0	0	0	0	0	0	0	0	0	0	0	0	0	0	0	0	0	0	0	0	0	0	0	0	0	0	0	0	0	0	0	0	0	0	0	0	0	0	0	0	0
1364	0	0	0	0	0	0	0	0	0	0	0	0	0	0	0	0	0	0	0	0	0	0	0	0	0	0	0	0	0	0	0	0	0	0	0	0	0	0	0	0	0	0	0	0	0	0	0	0	0
1365	0	0	0	0	0	0	0	0	0	0	0	0	0	0	0	0	0	0	0	0	0	0	0	0	0	0	0	0	0	0	0	0	0	0	0	0	0	0	0	0	0	0	0	0	0	0	0	0	0
1366	0	0	0	0	0	0	0	0	0	0	0	0	0	0	0	0	0	0	0	0	0	0	0	0	0	0	0	0	0	0	0	0	0	0	0	0	0	0	0	0	0	0	0	0	0	0	0	0	0
1367	0	0	0	0	0	0	0	0	0	0	0	0	0	0	0	0	0	0	0	0	0	0	0	0.013	0	0	0	0	0	0	0	0	0	0	0	0	0	0	0	0	0	0	0	0	0	0	0	0	0
1368	0	0	0	0	0	0	0	0	0	0	0	0	0	0	0	0	0	0	0	0	0	0	0	0	0	0	0	0	0	0	0	0	0	0	0	0	0	0	0	0	0	0	0	0	0	0	0	0	0
1369	0	0	0	0	0	0	0	0	0	0	0	0	0	0	0	0	0	0	0	0	0	0	0	0	0	0	0	0	0	0	0.066	0	0	0	0	0	0	0	0	0	0	0	0	0	0	0	0	0	0
1370	0	0	0	0	0	0	0	0	0	0	0	0	0	0	0	0	0	0	0	0	0	0	0	0	0	0	0	0	0	0	0	0	0	0	0	0	0	0	0	0	0	0	0	0	0	0	0	0	0
1371	0	0	0	0	0	0	0	0	0	0	0	0	0	0	0	0	0	0	0	0	0	0	0	0	0	0	0	0	0	0	0	0	0	0	0	0	0	0	0	0	0	0	0	0	0	0	0	0	0
1372	0	0	0	0	0	0	0	0	0	0	0	0	0	0	0	0	0	0	0	0	0	0	0	0	0	0	0	0	0	0	0	0	0	0	0	0	0	0	0	0	0	0	0	0	0	0	0	0	0
1373	0	0	0	0	0	0	0	0	0	0	0	0	0	0	0	0	0	0	0.083	0.074	0.204	0.095	0.168	0.189	0.141	0.075	0	0	0	0	0	0	0	0	0	0	0	0	0	0	0	0	0	0	0	0	0	0	0
1374	0	0	0	0	0	0	0	0	0	0	0	0	0	0	0	0	0	0	0	0	0	0	0	0	0	0	0	0	0	0	0	0	0	0	0	0	0	0	0	0	0	0	0	0	0	0	0	0	0
1375	0	0	0	0	0	0	0	0	0	0	0	0	0	0	0	0	0	0	0	0	0	0	0	0	0	0	0	0	0	0	0	0	0	0	0	0	0	0	0	0	0	0	0	0	0	0	0	0	0
1376	0	0	0	0	0	0	0	0	0	0	0	0	0	0	0	0	0	0	0	0	0	0	0	0	0	0	0	0	0	0	0	0	0	0	0	0	0	0	0	0	0	0	0	0	0	0	0	0	0
1377	0	0	0	0	0	0	0	0	0	0	0	0	0	0	0	0	0	0	0	0	0	0	0	0	0	0	0	0	0	0	0	0	0	0	0	0	0	0	0	0	0	0	0	0	0	0	0	0	0
1378	0	0	0	0	0	0	0	0	0	0	0	0	0	0	0	0	0	0	0	0	0	0	0	0	0	0	0	0	0	0	0	0	0	0	0	0	0	0	0	0	0	0	0	0	0	0	0	0	0
1379	0	0	0	0	0	0	0	0	0	0	0	0	0	0	0	0	0	0	0	0	0	0	0	0	0	0	0	0	0	0	0	0	0	0	0	0	0	0	0	0	0	0	0	0	0	0	0	0	0
1380	0	0	0	0	0	0	0	0	0	0	0	0	0	0	0	0	0	0	0	0	0	0	0	0	0	0	0	0	0	0	0	0	0	0	0	0	0	0	0	0	0	0	0	0	0	0	0	0	0
1381	0	0	0	0	0	0	0	0	0	0	0	0	0	0	0	0	0	0	0	0	0	0	0	0	0	0	0	0	0	0	0	0	0	0	0	0	0	0	0	0	0	0	0	0	0	0	0	0	0
1382	0	0	0	0	0	0	0	0	0	0	0	0	0	0	0	0	0	0	0	0	0	0	0	0	0	0	0	0	0	0	0	0	0	0	0	0	0	0	0	0	0	0	0	0	0	0	0	0	0
1383	0	0	0	0	0	0	0	0	0	0	0	0	0	0	0	0	0	0	0	0	0	0	0	0	0	0	0	0	0	0	0	0	0	0	0	0	0	0	0	0	0	0	0	0	0	0	0	0	0
1384	0	0	0	0	0	0	0	0	0	0	0	0	0	0	0	0	0	0	0	0	0	0	0	0	0	0	0	0	0	0	0	0	0	0.032	0	0	0	0	0	0	0	0	0	0	0	0	0	0	0
1385	0	0	0	0	0	0	0	0	0	0	0	0	0	0	0	0	0	0	0	0	0	0	0	0	0	0	0	0	0	0	0	0	0	0	0	0	0	0	0	0	0	0	0	0	0	0	0	0	0
1386	0	0	0	0	0	0	0	0	0	0	0	0	0	0	0	0	0	0	0	0	0	0	0	0	0	0	0	0	0	0	0	0	0	0	0	0	0	0	0	0	0	0	0	0	0	0	0	0	0
1387	0	0	0	0	0	0	0	0	0	0	0	0	0	0	0	0	0	0	0	0	0	0	0	0	0	0	0	0	0	0	0	0	0	0	0	0	0	0	0	0	0	0	0	0	0	0	0	0	0
1388	0	0	0	0	0	0	0	0	0	0	0	0	0	0	0	0	0	0	0	0	0	0	0	0	0	0	0	0	0	0	0	0	0	0	0	0	0	0	0	0	0	0	0	0	0	0	0	0	0
1389	0	0	0	0	0	0	0	0	0	0	0	0	0	0	0	0	0	0	0	0	0	0	0	0	0	0	0	0	0	0	0	0	0	0	0	0	0	0	0	0	0	0	0	0	0	0	0	0	0
1390	0	0	0	0	0	0	0	0	0	0	0	0	0	0	0	0	0	0	0	0	0	0	0	0	0	0	0	0	0	0	0	0	0	0	0	0	0	0	0	0	0	0	0	0	0	0	0	0	0
1391	0	0	0	0	0	0	0	0	0	0	0	0	0	0	0	0	0	0	0	0	0	0	0	0	0	0	0	0	0	0	0	0	0	0	0	0	0	0	0	0	0	0	0	0	0	0	0	0	0
1392	0	0	0	0	0	0	0	0	0	0	0	0	0	0	0	0	0	0	0	0	0	0	0	0	0	0	0	0	0	0	0	0	0	0	0	0	0	0	0	0	0	0	0	0	0	0	0	0	0
1393	0	0	0	0	0	0	0	0	0	0	0	0	0	0	0	0	0	0	0	0	0	0	0	0	0	0	0	0	0	0	0	0	0	0	0	0	0	0	0	0	0	0	0	0	0	0	0	0	0
1394	0	0	0	0	0	0	0	0	0	0	0	0	0	0	0	0	0	0	0	0	0.058	0.046	0.088	0.093	0.084	0.035	0	0	0	0	0	0.054	0	0	0	0	0	0	0	0.023	0.044	0	0.044	0	0	0	0	0	0
1395	0	0	0	0	0	0	0	0	0	0	0	0	0	0	0	0	0	0	0	0	0	0	0	0	0	0	0	0	0	0	0	0	0	0	0	0	0	0	0	0	0	0	0	0	0	0	0	0	0
1396	0	0	0	0	0	0	0	0	0	0	0	0	0	0	0	0	0	0	0	0	0	0	0	0	0	0	0	0	0	0	0.011	0	0	0	0	0	0	0	0	0	0	0	0	0	0	0	0	0	0
1397	0	0	0	0	0	0	0	0	0	0	0	0	0	0	0	0	0	0	0	0	0	0	0	0	0	0	0	0	0	0	0	0	0	0	0	0	0	0	0	0	0	0	0	0	0	0	0	0	0
1398	0	0	0	0	0	0	0	0	0	0	0	0	0	0	0	0	0	0	0	0	0	0	0	0	0	0	0	0	0	0	0	0	0	0	0	0	0	0	0	0	0	0	0	0	0	0	0	0	0
1399	0	0	0	0	0	0	0	0	0	0	0	0	0	0	0	0	0	0	0	0	0	0	0	0	0	0	0	0	0	0	0	0	0	0	0	0	0	0	0	0	0	0	0	0	0	0	0	0	0
1400	0	0	0	0	0	0	0	0	0	0	0	0	0	0	0	0	0	0	0	0	0	0	0	0	0	0	0	0	0	0	0	0	0	0	0	0	0	0	0	0	0	0	0	0	0	0	0	0	0
1401	0	0	0	0	0	0	0	0	0	0	0	0	0	0	0	0	0	0	0	0	0	0	0	0	0	0	0	0	0	0	0	0	0	0	0	0	0	0	0	0	0	0	0	0	0	0	0	0	0
1402	0	0	0	0	0	0	0	0	0	0	0	0	0	0	0	0	0	0	0	0	0	0	0	0	0	0	0	0	0	0	0	0	0	0	0	0	0	0	0	0	0	0	0	0	0	0	0	0	0
1403	0	0	0	0	0	0	0	0	0	0	0	0	0	0	0	0	0	0	0	0	0	0	0	0	0	0	0	0	0	0	0	0	0	0	0	0	0	0	0	0	0	0	0	0	0	0	0	0	0
1404	0	0	0	0	0	0	0	0	0	0	0	0	0	0	0	0	0	0	0	0	0	0	0	0	0	0	0	0	0	0	0	0	0	0	0	0	0	0	0	0	0	0	0	0	0	0	0	0	0
1405	0	0	0	0	0	0	0	0	0	0	0	0	0	0	0	0	0	0	0	0	0	0	0	0	0	0	0	0	0	0	0	0	0	0	0	0	0	0	0	0	0	0	0	0	0	0	0	0	0
1406	0	0	0	0	0	0	0	0	0	0	0	0	0	0	0	0	0	0	0	0	0	0	0	0	0	0	0	0	0	0	0	0	0	0	0	0	0	0	0	0	0	0	0	0	0	0	0	0	0
1407	0	0	0	0	0	0	0	0	0	0	0	0	0	0	0	0	0	0	0	0	0	0	0	0	0	0	0	0	0	0	0	0	0	0	0	0	0	0	0	0	0	0	0	0	0	0	0	0	0
1408	0	0	0	0	0	0	0	0	0	0	0	0	0	0	0	0	0	0	0	0	0	0	0	0	0	0	0	0	0	0	0	0	0	0	0	0	0	0	0	0	0	0	0	0	0	0	0	0	0
1409	0	0	0	0	0	0	0	0	0	0	0	0	0	0	0	0	0	0	0	0	0	0	0	0	0	0	0	0	0	0	0	0	0	0	0	0	0	0	0	0	0	0	0	0	0	0	0	0	0
1410	0	0	0	0	0	0	0	0	0	0	0	0	0	0	0	0	0	0	0	0	0	0	0	0	0	0	0	0	0	0	0	0	0	0	0	0	0	0	0	0	0	0	0	0	0	0	0	0	0
1411	0	0	0	0	0	0	0	0	0	0	0	0	0	0	0	0	0	0	0	0	0	0	0	0	0	0	0	0	0	0	0	0	0	0	0	0	0	0	0	0	0	0	0	0	0	0	0	0	0
1412	0	0	0	0	0	0	0	0	0	0	0	0	0	0	0	0	0	0	0	0	0	0	0	0	0	0	0	0	0	0	0	0	0	0	0	0	0	0	0	0	0	0	0	0	0	0	0	0	0
1413	0	0	0	0	0	0	0	0	0	0	0	0	0	0	0	0	0	0	0	0	0	0	0	0	0	0	0	0	0	0	0	0	0	0	0	0	0	0	0	0	0	0	0	0	0	0	0	0	0
1414	0	0	0	0	0	0	0	0	0	0	0	0	0	0	0	0	0	0	0	0	0	0	0	0	0	0	0	0	0	0	0	0	0	0	0	0	0	0	0	0	0	0	0	0	0	0	0	0	0
1415	0	0	0	0	0	0	0	0	0	0	0	0	0	0	0	0	0	0	0	0	0	0	0	0	0	0	0	0	0	0	0	0	0	0	0	0	0	0	0	0	0	0	0	0	0	0	0	0	0
1416	0	0	0	0	0	0	0	0	0	0	0	0	0	0	0	0	0	0	0	0	0	0	0	0	0	0	0	0	0	0	0	0	0	0	0	0	0	0	0	0	0	0	0	0	0	0	0	0	0
1417	0	0	0	0	0	0	0	0	0	0	0	0	0	0	0	0	0	0	0	0	0	0	0	0	0	0	0	0	0	0	0	0	0	0	0	0	0	0	0	0	0	0	0	0	0	0	0	0	0
1418	0	0	0	0	0	0	0	0	0	0	0	0	0	0	0	0	0	0	0	0	0	0	0	0	0	0	0	0	0	0	0	0	0	0	0	0	0	0	0	0	0	0	0	0	0	0	0	0	0
1419	0	0	0	0	0	0	0	0	0	0	0	0	0	0	0	0	0	0	0	0	0	0	0	0	0	0	0	0	0	0	0	0	0	0	0	0	0	0	0	0	0	0	0	0	0	0	0	0	0
1420	0	0	0	0	0	0	0	0	0	0	0	0	0	0	0	0	0	0	0	0	0	0	0	0	0	0	0	0	0	0	0	0	0	0	0	0	0	0	0	0	0	0	0	0	0	0	0	0	0
1421	0	0	0	0	0	0	0	0	0	0	0	0	0	0	0	0	0	0	0	0	0	0	0	0	0	0	0	0	0	0	0	0	0.05	0	0	0	0	0	0	0	0.037	0	0	0	0	0	0	0	0
1422	0	0	0	0	0	0	0	0	0	0	0	0	0	0	0	0	0	0	0	0	0	0	0	0	0	0	0	0	0	0	0	0	0	0	0	0	0	0	0	0	0	0	0	0	0	0	0	0	0
1423	0	0	0	0	0	0	0	0	0	0	0	0	0	0	0	0	0	0	0	0	0	0	0	0	0	0	0	0	0	0	0	0	0	0	0	0	0	0	0	0	0	0	0	0	0	0	0	0	0
1424	0	0	0	0	0	0	0	0	0	0	0	0	0	0	0	0	0	0	0	0	0	0	0	0	0	0	0	0	0	0	0	0	0	0	0	0	0	0	0	0	0	0	0	0	0	0	0	0	0
1425	0	0	0	0	0	0	0	0	0	0	0	0	0	0	0	0	0	0	0	0	0	0	0	0	0	0	0	0	0	0	0	0	0	0	0	0	0	0	0	0	0	0	0	0	0	0	0	0	0
1426	0	0	0	0	0	0	0	0	0	0	0	0	0	0	0	0	0	0	0	0	0	0	0	0	0	0	0	0	0	0	0	0	0	0	0	0	0	0	0	0	0	0	0	0	0	0	0	0	0
1427	0	0	0	0	0	0	0	0	0	0	0	0	0	0	0	0	0	0	0	0	0	0	0	0	0	0	0	0	0	0	0	0	0	0	0	0	0	0	0	0	0	0	0	0	0	0	0	0	0
1428	0	0	0	0	0	0	0	0	0	0	0	0	0	0	0	0	0	0	0	0	0	0	0	0	0	0	0	0	0	0	0	0.059	0	0	0	0	0	0	0	0	0.041	0.068	0.053	0.062	0.058	0.063	0.051	0	0
1429	0	0	0	0	0	0	0	0	0	0	0	0	0	0	0	0	0	0	0	0	0	0	0	0	0	0	0	0	0	0	0	0	0	0	0	0	0	0	0	0	0	0	0.022	0	0	0	0	0	0
1430	0	0	0	0	0	0	0	0	0	0	0	0	0	0	0	0	0	0	0	0	0	0	0	0	0	0	0	0	0	0	0	0	0	0	0	0	0	0	0	0	0	0	0	0	0	0	0	0	0
1431	0	0	0	0	0	0	0	0	0	0	0	0	0	0	0	0	0	0	0	0	0	0	0	0	0	0	0	0	0	0	0	0	0	0	0	0	0	0	0	0	0	0	0	0	0	0	0	0	0
1432	0	0	0.032	0	0	0	0	0	0	0	0	0	0	0	0	0	0	0	0	0	0	0	0	0	0	0	0	0	0	0	0	0	0	0	0	0	0	0	0	0	0	0	0	0	0	0	0	0	0
1433	0	0	0	0	0	0	0	0	0	0	0	0	0	0	0	0	0	0	0	0	0	0	0	0	0	0	0	0	0	0	0	0	0	0	0	0	0	0	0	0.017	0	0	0	0	0	0	0	0	0
1434	0	0	0	0	0	0	0	0	0	0	0	0	0	0	0	0	0	0	0	0	0	0	0	0	0	0	0	0	0	0	0	0	0	0	0	0	0	0	0	0	0	0	0	0	0	0	0	0	0
1435	0	0	0	0	0	0	0	0	0	0	0	0	0	0	0	0	0	0	0	0	0	0	0	0	0	0	0	0	0	0	0	0	0	0	0	0	0	0	0	0	0	0	0	0	0	0	0	0	0
1436	0	0	0	0	0	0	0	0	0	0	0	0	0	0	0	0	0	0	0	0	0	0	0	0	0	0	0	0	0	0	0	0	0	0	0	0	0	0	0	0	0	0	0	0	0	0	0	0	0
1437	0	0	0	0	0	0	0	0	0	0	0	0	0	0	0	0	0	0	0	0	0	0	0	0	0	0	0	0	0	0	0	0	0	0	0	0	0	0	0	0	0	0	0	0	0	0	0	0	0
1438	0	0	0	0	0	0	0	0	0	0	0	0	0	0	0	0	0	0	0	0	0	0	0	0	0	0	0	0	0	0	0	0	0	0	0	0	0	0	0	0	0	0	0	0	0	0	0	0	0
1439	0	0	0	0	0	0	0	0	0	0	0	0	0	0	0	0	0	0	0	0	0	0	0	0	0	0	0	0	0	0	0	0	0	0	0	0	0	0	0	0	0	0	0	0	0	0	0	0	0
1440	0	0.055	0	0	0	0	0	0	0	0	0	0	0	0	0	0.077	0.091	0	0	0	0	0	0	0.066	0.058	0.036	0	0	0	0	0	0	0	0	0	0	0.204	0	0	0.02	0	0	0	0	0	0	0	0	0
1441	0	0	0	0	0	0	0	0	0	0	0	0	0	0	0	0	0	0	0	0	0	0	0	0	0	0	0	0	0	0	0	0	0	0	0	0	0	0	0	0	0	0	0	0	0	0	0	0	0
1442	0	0	0	0	0	0	0	0	0	0	0	0	0	0	0	0	0	0	0	0	0	0	0	0	0	0	0	0	0	0	0	0	0	0	0	0	0	0	0	0	0	0	0	0	0	0	0	0	0
1443	0	0	0	0	0	0	0	0	0	0	0	0	0	0	0	0	0	0	0	0	0	0	0	0	0	0	0	0	0	0	0	0	0	0	0	0	0	0	0	0	0	0	0	0	0	0	0	0	0
1444	0	0	0	0	0	0	0	0	0	0	0	0	0	0	0	0	0	0	0	0	0	0	0	0	0	0	0	0	0	0	0	0	0	0	0	0	0	0	0	0	0	0	0	0	0	0	0	0	0
1445	0	0	0	0	0	0	0	0	0	0	0	0	0	0	0	0	0	0	0	0	0	0	0	0	0	0	0	0	0	0	0	0	0	0	0	0	0	0	0	0	0	0	0	0	0	0	0	0	0
1446	0	0	0	0	0	0	0	0	0	0	0	0	0	0	0	0	0	0	0	0	0	0	0	0	0	0	0	0	0	0	0	0	0	0	0	0	0	0	0	0	0	0	0	0	0	0	0	0	0
1447	0	0	0	0	0	0	0	0	0	0	0	0	0	0	0	0	0	0	0	0	0	0	0	0	0	0	0	0	0	0	0	0	0	0	0	0	0	0	0	0	0	0	0	0	0	0	0	0	0
1448	0	0	0	0	0	0	0	0	0	0	0	0	0	0	0	0	0	0	0	0	0	0	0	0	0	0	0	0	0	0	0	0	0	0	0	0	0	0	0	0	0	0	0	0.017	0	0	0	0	0
1449	0	0	0	0	0	0	0	0	0	0	0	0	0	0	0	0	0	0	0	0	0	0	0	0	0	0	0	0	0	0	0	0	0	0	0	0	0	0	0	0	0	0	0	0	0	0	0	0	0
1450	0	0	0	0	0	0	0	0	0	0	0	0	0	0	0	0	0	0	0	0	0	0	0	0	0	0	0	0	0	0	0	0	0	0	0	0	0	0	0	0	0	0	0	0	0	0	0	0	0
1451	0	0	0	0	0	0	0	0	0	0	0	0	0	0	0	0	0	0	0	0	0	0	0	0	0	0	0	0	0	0	0	0	0	0	0	0	0	0	0	0	0	0	0	0	0	0	0	0	0
1452	0	0	0	0	0	0	0	0	0	0	0	0	0	0	0	0	0	0	0	0	0	0	0	0	0	0	0	0	0	0	0	0	0	0	0	0	0	0	0	0	0	0	0	0	0	0	0	0	0
1453	0	0	0	0	0	0	0	0	0	0	0	0	0	0	0	0	0	0	0	0	0	0	0	0	0	0	0	0	0	0	0	0	0	0	0	0	0	0	0	0	0	0	0	0	0	0	0	0	0
1454	0	0	0	0	0	0	0	0	0	0	0	0	0	0	0	0	0	0	0	0	0	0	0	0	0	0	0	0	0	0	0	0	0	0	0	0	0	0	0	0	0	0	0	0	0	0	0	0	0
1455	0	0	0	0	0	0	0	0	0	0	0	0	0	0	0	0	0	0	0	0	0	0	0	0	0	0	0	0	0	0	0	0	0	0	0	0	0	0	0	0	0	0	0	0	0	0	0	0	0
1456	0	0	0	0	0	0	0	0	0	0	0	0	0	0	0	0	0	0	0	0	0	0	0	0	0	0	0	0	0	0	0	0	0	0	0	0	0	0	0	0	0	0	0	0	0	0	0	0	0
1457	0	0	0	0	0	0	0	0	0	0	0	0	0	0	0	0	0	0	0	0	0	0	0	0	0	0	0	0	0	0	0	0	0	0	0	0	0	0	0	0	0	0	0	0	0	0	0	0	0
1458	0	0	0	0	0	0	0	0	0	0	0	0	0	0	0	0	0	0	0	0	0	0	0	0	0	0	0	0	0	0	0	0	0	0	0	0	0	0	0	0	0	0	0	0	0	0	0	0	0
1459	0	0	0	0	0	0	0	0	0	0	0	0	0	0	0	0	0	0	0	0	0	0	0	0	0	0	0	0	0	0	0	0	0	0	0	0	0	0	0	0	0	0	0	0	0	0	0	0	0
1460	0	0.011	0	0	0	0	0	0	0	0	0	0	0	0	0	0	0	0	0	0	0	0	0	0	0	0	0	0	0	0	0	0	0	0	0	0	0	0	0	0	0	0	0	0	0	0	0	0	0
1461	0	0	0	0	0	0	0	0	0	0	0	0	0	0	0	0	0	0	0	0	0	0	0	0	0	0	0	0	0	0	0	0	0	0	0	0	0	0	0	0	0	0	0	0	0	0	0	0	0
1462	0	0	0	0	0	0	0	0	0	0	0	0	0	0	0	0	0	0	0	0	0	0	0	0	0	0	0	0	0	0	0	0	0	0	0	0	0	0	0	0	0	0	0	0	0	0	0	0	0
1463	0	0	0	0	0	0	0	0	0	0	0	0	0	0	0	0	0	0	0	0	0	0	0	0	0	0	0	0	0	0	0	0	0	0	0	0	0	0	0	0	0	0	0	0	0	0	0	0	0
1464	0	0	0	0	0	0	0	0	0	0	0	0	0	0	0	0	0	0	0	0	0	0	0	0	0	0	0	0	0	0	0	0	0	0	0	0	0	0	0	0	0	0	0	0	0	0	0	0	0
1465	0	0	0	0	0	0	0	0	0	0	0	0	0	0	0	0	0	0	0	0	0	0	0	0	0	0	0	0	0	0	0	0	0	0	0	0	0	0	0	0	0	0	0	0	0	0	0	0	0
1466	0	0	0	0	0	0	0	0	0	0	0	0	0	0	0	0	0	0	0	0	0	0.037	0	0	0	0	0	0	0	0	0	0	0	0	0	0	0	0	0	0	0	0	0	0	0	0	0	0	0
1467	0	0	0	0	0	0	0	0	0	0	0	0	0	0	0	0	0	0	0	0	0	0	0	0	0	0	0	0	0	0	0	0	0	0	0	0	0	0	0	0	0	0	0	0	0	0	0	0	0
1468	0	0	0	0	0	0	0	0	0	0	0	0	0	0	0	0	0	0	0	0	0	0	0	0	0	0	0	0	0	0	0	0	0	0	0	0	0	0	0	0	0	0	0	0	0	0	0	0	0
1469	0	0	0	0	0	0	0	0	0	0	0	0	0	0	0	0	0	0	0	0	0	0	0	0	0	0	0	0	0	0	0	0	0	0	0	0	0	0	0	0	0	0	0	0	0	0	0	0	0
1470	0	0	0	0	0	0	0	0	0	0	0	0	0	0	0	0	0	0	0	0	0	0	0	0	0	0	0	0	0	0	0	0	0	0	0	0	0	0	0	0	0	0	0	0	0	0	0	0	0
1471	0	0	0	0	0	0	0	0	0	0	0	0	0	0	0	0	0	0	0	0	0	0	0	0	0	0	0	0	0	0	0	0	0	0	0	0	0	0	0	0	0	0	0	0	0	0	0	0	0
1472	0	0	0	0	0	0	0	0	0	0	0	0	0	0	0	0	0	0	0	0	0	0	0	0	0	0	0	0	0	0	0	0	0	0	0	0	0	0	0	0	0	0	0	0	0	0	0	0	0
1473	0	0	0.031	0	0	0	0	0	0	0	0	0	0	0	0	0	0	0	0	0	0	0	0	0	0	0	0	0	0	0	0	0	0.044	0	0	0	0	0	0	0	0	0	0	0	0	0	0	0	0
1474	0	0	0	0	0	0	0	0	0	0	0	0	0	0	0	0	0	0	0	0	0	0	0	0	0	0	0	0	0	0	0	0	0	0	0	0	0	0	0	0	0	0	0	0	0	0	0	0	0
1475	0	0	0	0	0	0	0	0	0	0	0	0	0	0	0	0	0	0	0	0	0	0	0	0	0	0	0	0	0	0	0	0	0	0	0	0	0	0	0.024	0	0.017	0	0	0	0	0	0	0	0
1476	0	0	0	0	0	0	0	0	0	0	0	0	0	0	0	0	0	0	0	0	0	0	0	0	0	0	0	0	0	0	0	0	0	0	0	0	0	0	0	0	0	0	0	0	0	0	0	0	0
1477	0	0	0	0	0	0	0	0	0	0	0	0	0	0	0	0	0	0	0	0	0	0	0	0	0	0	0	0	0	0	0	0	0	0	0	0	0	0	0	0	0	0	0	0	0	0	0	0	0
1478	0	0	0	0	0	0	0	0	0	0	0	0	0	0	0	0	0	0	0	0	0	0	0	0	0	0	0	0	0	0	0	0	0	0	0	0	0	0	0	0	0	0	0	0	0	0	0	0	0
1479	0	0	0	0	0	0	0	0	0	0	0	0	0	0	0	0	0	0	0	0	0	0	0	0	0	0	0	0	0	0	0	0	0	0	0	0	0	0	0	0	0	0	0	0	0	0	0	0	0
1480	0	0	0	0	0	0	0	0	0	0	0	0	0	0	0	0	0	0	0	0	0	0	0	0	0	0	0	0	0	0	0	0	0	0	0	0	0	0	0	0	0	0	0	0	0	0	0	0	0
1481	0	0	0	0	0	0	0	0	0	0	0	0	0	0	0	0	0	0	0	0	0	0	0	0	0	0	0	0	0	0	0	0	0	0	0	0	0	0	0	0	0	0	0	0	0	0	0	0	0
1482	0	0	0	0	0	0	0	0	0	0	0	0	0	0	0	0	0	0	0	0	0	0.053	0	0	0	0	0	0	0	0	0	0	0	0	0	0	0	0	0	0.025	0.036	0	0.048	0	0	0	0	0	0
1483	0	0	0	0	0	0	0	0	0	0	0	0	0	0	0	0	0	0	0	0	0	0	0	0	0	0	0	0	0	0	0	0	0	0	0	0	0	0	0	0	0	0	0	0	0	0	0	0	0
1484	0	0	0	0	0	0	0	0	0	0	0	0	0	0	0	0	0	0	0	0	0	0	0	0	0	0	0	0	0	0	0	0	0	0	0	0	0	0	0	0	0	0	0	0	0	0	0	0	0
1485	0	0	0	0	0	0	0	0	0	0	0	0	0	0	0	0	0	0	0	0	0	0	0	0	0	0	0	0	0	0	0	0	0	0	0	0	0	0	0	0	0	0	0	0	0	0	0	0	0
1486	0	0	0	0	0	0	0	0	0	0	0	0	0	0	0	0	0	0	0	0	0	0	0	0	0	0	0	0	0	0	0	0	0	0	0	0	0	0	0	0	0	0	0	0	0	0	0	0	0
1487	0	0	0	0	0	0	0	0	0	0	0	0	0	0	0	0	0	0	0	0	0	0	0	0	0	0	0	0	0	0	0	0	0	0	0	0	0	0	0	0	0	0	0	0	0	0	0	0	0
1488	0	0	0	0	0	0	0	0	0	0	0	0	0	0	0	0	0	0	0	0	0	0	0	0	0	0	0	0	0	0	0	0	0	0	0	0	0	0	0	0	0	0	0	0	0	0	0	0	0
1489	0	0	0	0	0	0	0	0	0	0	0	0	0	0	0	0	0	0	0	0	0	0	0	0	0	0	0	0	0	0	0	0	0	0	0	0	0	0	0	0	0	0	0	0	0	0	0	0	0
1490	0	0	0	0	0	0	0	0	0	0	0	0	0	0	0	0	0	0	0	0	0	0	0	0	0	0	0	0	0	0	0	0	0	0	0	0	0	0	0	0	0	0	0	0	0	0	0	0	0
1491	0	0	0.034	0	0	0	0	0	0	0	0	0	0	0	0	0	0	0	0	0	0	0	0	0	0	0	0	0.044	0	0	0	0	0.043	0	0	0	0.046	0.061	0	0.025	0	0	0	0	0	0	0	0	0
1492	0	0	0	0	0	0	0	0	0	0	0	0	0	0	0	0	0	0	0	0	0	0	0	0	0	0	0	0	0	0	0	0	0	0	0	0	0	0	0	0	0	0	0	0	0	0	0	0	0
1493	0	0	0	0	0	0	0	0	0	0	0	0	0	0	0	0	0	0	0	0	0	0	0	0	0	0	0	0	0	0	0	0	0	0	0	0	0	0	0	0	0	0	0	0	0	0	0	0	0
1494	0	0	0	0	0	0	0	0	0	0	0	0	0	0	0	0	0	0	0	0	0	0	0	0	0	0	0	0	0	0	0	0	0	0	0	0	0	0	0	0	0	0	0	0	0	0	0	0	0
1495	0	0	0	0	0	0	0	0	0	0	0	0	0	0	0	0	0	0	0	0	0	0	0	0	0	0	0	0	0	0	0	0	0	0	0	0	0	0	0	0	0	0	0	0	0	0	0	0	0
1496	0	0	0	0	0	0	0	0	0	0	0	0	0	0	0	0	0	0	0	0	0	0	0	0	0	0	0	0	0	0	0	0	0	0	0	0	0	0	0	0	0	0	0	0	0	0	0	0	0
1497	0	0	0	0	0	0	0	0	0	0	0	0	0	0	0	0	0	0	0	0	0	0	0	0	0	0	0	0	0	0	0	0	0	0	0	0	0	0	0	0	0	0	0	0	0	0	0	0	0
1498	0	0	0	0	0	0	0	0	0	0	0	0	0	0	0	0	0	0	0	0	0	0	0	0	0	0	0.211	0	0	0	0	0	0	0	0	0	0	0	0	0	0	0	0	0	0	0	0	0	0
1499	0	0	0	0	0	0	0	0	0	0	0	0	0	0	0	0	0	0	0	0	0	0	0	0	0	0	0	0	0	0	0	0	0	0	0	0	0	0	0	0	0	0	0	0	0	0	0	0	0
1500	0	0	0	0	0	0	0	0	0	0	0	0	0	0	0	0	0	0	0	0	0	0	0	0	0	0	0	0	0	0	0	0	0	0	0	0	0	0	0	0	0	0	0	0	0	0	0	0	0
1501	0	0	0	0	0	0	0	0	0	0	0	0	0	0	0	0	0	0	0	0	0	0	0	0	0	0	0	0	0	0	0	0	0	0	0	0	0	0	0	0	0	0	0	0	0	0	0	0	0
1502	0	0	0	0	0	0	0	0	0	0	0	0	0	0	0	0	0	0	0	0	0	0	0	0	0	0	0	0	0	0	0	0	0	0	0	0	0	0	0	0	0	0	0	0	0	0	0	0	0
1503	0	0.143	0	0	0	0	0	0	0	0	0	0	0	0	0	0	0	0	0	0	0	0	0	0	0	0	0	0.055	0	0	0	0.049	0	0	0	0	0	0	0	0.024	0	0	0	0	0	0	0	0	0
1504	0	0	0	0	0	0	0	0	0	0	0	0	0	0	0	0	0	0	0	0	0	0	0	0	0	0	0	0	0	0	0	0	0	0	0	0	0	0	0	0	0	0	0	0	0	0	0	0	0
1505	0	0	0	0	0	0	0	0	0	0	0	0	0	0	0	0	0	0	0	0	0	0	0	0	0	0	0	0	0	0	0	0	0	0	0	0	0	0	0	0	0	0	0	0	0	0	0	0	0
1506	0	0	0	0	0	0	0	0	0	0	0	0	0	0	0	0	0	0	0	0	0	0	0	0	0	0	0	0	0	0	0	0	0	0	0	0	0	0	0	0	0	0	0	0	0	0	0	0	0
1507	0	0	0	0	0	0	0	0	0	0	0	0	0	0	0	0	0	0	0	0	0	0	0	0	0	0	0	0	0	0	0	0	0	0	0	0	0	0	0	0	0	0	0	0	0	0	0	0	0
1508	0	0	0	0	0	0	0	0	0	0	0	0	0	0	0	0	0	0	0	0	0	0	0	0.084	0.06	0.032	0.077	0.06	0.108	0.114	0.064	0.052	0	0.029	0.098	0	0	0	0	0.025	0	0.055	0	0	0.052	0.063	0.054	0	0
1509	0	0	0	0	0	0	0	0	0	0	0	0	0	0	0	0	0	0	0	0	0	0	0	0	0	0	0	0	0	0	0	0	0	0	0	0	0	0	0	0	0	0	0	0	0	0	0	0	0
1510	0	0	0	0	0	0	0	0	0	0	0	0	0	0	0	0	0	0	0	0	0	0	0	0	0	0	0	0	0	0	0	0	0	0	0	0	0	0	0	0	0	0	0	0	0	0	0	0	0
1511	0	0	0	0	0	0	0	0	0	0	0	0	0	0	0	0	0	0	0	0	0	0	0	0	0	0	0	0	0	0	0	0	0	0	0	0	0	0	0	0	0	0	0	0	0	0	0	0	0
1512	0	0	0	0	0	0	0	0	0	0	0	0	0	0	0	0	0	0	0	0	0	0	0	0	0	0	0	0	0	0	0	0	0	0	0	0	0	0	0	0	0	0	0	0	0	0	0	0	0
1513	0	0	0	0	0	0	0	0	0	0	0	0	0	0	0	0	0	0	0	0	0	0	0	0	0	0	0	0	0	0	0	0	0	0	0	0	0	0	0	0	0	0	0	0	0	0	0	0	0
1514	0	0	0	0	0	0	0	0	0	0	0	0	0	0	0	0	0	0	0	0	0	0	0	0	0	0	0	0	0	0	0	0	0	0	0	0	0	0	0	0	0	0	0	0	0	0	0	0	0
1515	0	0	0	0	0	0	0	0	0	0	0	0	0	0	0	0	0	0	0	0	0	0	0	0	0	0	0	0	0	0	0	0	0	0	0	0	0	0	0	0	0	0	0	0	0	0	0	0	0
1516	0	0.052	0	0	0	0	0	0	0	0	0	0	0.107	0.113	0.327	0	0	0	0	0	0	0	0	0	0	0.035	0	0	0	0	0	0	0	0	0	0	0	0	0	0.019	0	0	0	0	0	0	0	0	0
1517	0	0	0	0	0	0	0	0	0	0	0	0	0	0	0	0	0	0	0	0	0	0	0	0	0	0	0	0.019	0	0.2	0	0	0	0	0	0	0	0	0	0	0	0	0	0	0	0	0	0	0
1518	0	0	0	0	0	0	0	0	0	0	0	0	0	0	0	0	0	0	0	0	0	0	0	0	0	0	0	0	0	0	0	0	0	0	0	0	0	0	0	0	0	0	0	0	0	0	0	0	0
1519	0	0	0	0	0	0	0	0	0	0	0	0	0	0	0	0	0	0	0	0	0	0	0	0	0	0	0	0	0	0	0	0	0	0	0	0	0	0	0	0	0	0	0	0	0	0	0	0	0
1520	0	0	0	0	0	0	0	0	0	0	0	0	0	0	0	0	0	0	0	0	0	0	0	0	0	0	0	0	0	0	0	0	0	0	0	0	0	0	0	0	0	0	0	0	0	0	0	0	0
1521	0	0	0	0	0	0	0	0	0	0	0	0	0	0	0	0	0	0	0	0	0	0	0	0	0	0	0	0	0	0	0	0	0	0	0	0	0	0	0	0	0	0	0	0	0	0	0	0	0
1522	0	0	0	0	0	0	0	0	0	0	0	0	0	0	0	0	0	0	0	0	0	0	0	0	0	0	0	0	0	0	0	0	0	0	0	0	0	0	0	0	0	0	0	0	0	0	0	0	0
1523	0	0	0	0	0	0	0	0	0	0	0	0	0	0	0	0	0	0	0	0	0	0	0	0	0	0	0	0	0	0	0	0	0	0	0	0	0	0	0	0	0	0	0	0	0	0	0	0	0
1524	0	0	0	0	0	0	0	0	0	0	0	0	0	0	0	0	0	0	0	0	0	0	0	0	0	0	0	0	0	0	0	0	0	0	0	0	0	0	0	0	0	0	0	0	0	0	0	0	0
1525	0	0	0	0	0	0	0	0	0	0	0	0	0	0	0	0	0	0	0	0	0	0	0	0	0	0	0	0	0	0	0	0	0	0	0	0	0	0	0	0	0	0	0	0	0	0	0	0	0
1526	0	0	0	0	0	0	0	0	0	0	0	0	0	0	0	0	0	0	0	0	0	0	0	0	0	0	0	0	0	0	0	0	0	0	0	0	0	0	0	0	0	0	0	0	0	0	0	0	0
1527	0	0	0	0	0	0	0	0	0	0	0	0	0	0	0	0	0	0	0	0	0	0	0	0	0	0	0	0	0	0	0	0	0	0	0	0	0	0	0	0	0	0	0	0	0	0	0	0	0
1528	0	0	0	0	0	0	0	0	0	0	0	0	0	0	0	0	0	0	0	0	0	0	0	0	0	0	0	0	0	0	0	0	0	0	0	0	0	0	0	0	0	0	0	0	0	0	0	0	0
1529	0	0	0	0	0	0	0	0	0	0	0	0	0	0	0	0	0	0	0	0	0	0	0	0	0	0	0	0	0	0	0	0	0	0	0	0	0	0	0	0	0	0	0	0	0	0	0	0	0
1530	0	0	0	0	0	0	0	0	0	0	0	0	0	0	0	0	0	0	0	0	0	0	0	0	0	0	0	0	0	0	0	0	0	0	0	0	0	0	0	0	0	0	0	0	0	0	0	0	0
1531	0	0	0	0	0	0	0	0	0	0	0	0	0	0	0	0	0	0	0	0	0	0	0	0	0	0	0	0	0	0	0	0	0	0	0	0	0	0	0	0	0	0	0	0	0	0	0	0	0
1532	0	0	0	0	0	0	0	0	0	0	0	0	0	0	0	0	0	0	0	0	0	0	0	0	0	0	0	0	0	0	0	0	0	0	0	0	0	0	0	0	0	0	0	0	0	0	0	0	0
1533	0	0	0	0	0	0	0	0	0	0	0	0	0	0	0	0	0	0	0	0	0	0	0	0	0	0	0	0	0	0	0	0	0	0	0	0	0	0	0	0	0	0	0	0	0	0	0	0	0
1534	0	0	0	0	0	0.086	0.334	0	0	0	0	0	0	0	0	0	0	0	0	0	0	0	0	0	0	0	0	0	0	0	0	0	0	0.028	0	0	0	0	0	0.027	0	0	0	0	0	0	0	0	0
1535	0	0	0	0	0	0	0	0	0	0	0	0	0	0	0	0	0	0	0	0	0	0	0	0	0	0	0	0	0	0	0	0	0	0	0	0	0	0	0	0	0	0	0	0	0	0	0	0	0
1536	0	0.08	0	0	0	0	0	0	0	0	0	0	0	0	0	0	0	0	0	0	0	0	0	0	0	0	0	0	0	0	0	0	0	0	0	0	0	0	0	0	0	0	0	0	0	0	0	0	0
1537	0	0	0	0	0	0	0	0	0	0	0	0	0	0	0	0	0	0	0	0	0	0	0	0	0	0	0	0	0	0	0	0	0	0	0	0	0	0	0	0	0	0	0	0	0	0	0	0	0
1538	0	0	0	0	0	0	0	0	0	0	0	0	0	0	0	0	0	0	0	0	0	0	0	0	0	0	0	0	0	0	0	0	0	0	0	0	0	0	0	0	0	0	0	0	0	0	0	0	0
1539	0	0	0	0	0	0	0	0	0	0	0	0	0	0	0	0	0	0	0	0	0	0	0	0	0	0	0	0	0	0	0	0	0	0	0	0	0	0	0	0	0	0	0	0	0	0	0	0	0
1540	0	0	0	0	0	0	0	0	0	0	0	0	0	0	0	0	0	0	0	0	0	0	0	0	0	0	0	0	0	0	0	0	0	0	0	0	0	0	0	0	0	0	0	0	0	0	0	0	0
1541	0	0	0	0	0	0	0	0	0	0	0	0	0	0	0	0	0	0	0	0	0	0	0	0	0	0	0	0	0	0	0	0	0	0	0	0	0	0	0	0	0	0	0	0	0	0	0	0	0
1542	0	0	0	0	0	0	0	0	0	0	0	0	0.113	0.11	0.192	0	0	0	0	0	0	0	0	0	0	0	0	0	0	0	0	0	0	0	0	0.081	0	0.016	0	0	0	0	0	0	0	0	0	0	0
1543	0	0	0	0	0	0	0	0	0	0	0	0	0	0	0	0	0	0	0	0	0	0	0	0	0	0	0	0	0	0	0	0	0	0	0	0	0	0	0	0	0	0	0	0	0	0	0	0	0
1544	0	0	0	0	0	0	0	0	0	0	0	0	0	0	0	0	0	0	0	0	0	0	0	0	0	0	0	0	0	0	0	0	0	0	0	0	0	0	0	0	0	0	0	0	0	0	0	0	0
1545	0	0	0	0	0	0	0	0	0	0	0	0	0	0	0	0	0	0	0	0	0	0	0	0	0	0	0	0	0	0	0	0	0	0	0	0	0	0	0	0	0	0	0	0	0	0	0	0	0
1546	0	0	0	0	0	0	0	0	0	0	0	0	0	0	0	0	0	0	0	0	0	0	0	0	0	0	0	0	0	0	0	0	0	0	0	0	0	0	0	0	0	0	0	0	0	0	0	0	0
1547	0	0	0	0	0	0	0	0	0	0	0	0	0	0	0	0	0	0	0	0	0	0	0	0	0	0	0	0	0	0	0	0	0	0	0	0	0	0	0	0	0	0	0	0	0	0	0	0	0
1548	0	0	0	0	0	0	0	0	0	0	0	0	0	0	0	0	0	0	0	0	0	0	0	0	0	0.028	0.217	0.046	0.149	0.286	0.191	0.201	0	0	0	0	0.054	0.055	0.069	0.025	0	0	0	0	0	0	0	0	0
1549	0	0	0	0	0	0	0	0	0	0	0	0	0	0	0	0	0	0	0	0	0	0	0	0	0	0	0	0	0	0	0	0	0	0	0	0	0	0	0	0	0	0	0	0	0	0	0	0	0
1550	0	0	0	0	0	0	0	0	0	0	0	0	0	0	0	0	0	0	0	0	0	0	0	0	0	0	0	0	0	0	0	0	0	0	0	0	0	0	0	0	0	0	0	0	0	0	0	0	0
1551	0	0	0	0	0	0	0	0	0	0	0	0	0	0	0	0	0	0	0	0	0	0	0	0	0	0	0	0	0	0	0	0	0	0	0	0	0	0	0	0	0	0	0	0	0	0	0	0	0
1552	0	0	0	0	0	0	0	0	0	0	0	0	0	0	0	0	0	0	0	0	0.018	0	0.032	0.034	0.031	0	0	0	0	0	0	0	0	0	0	0	0	0	0	0	0	0	0	0	0	0	0	0	0
1553	0	0	0	0	0	0	0	0	0	0	0	0	0	0	0	0	0	0	0	0	0	0	0	0	0	0	0	0	0	0	0	0	0	0	0	0	0	0	0	0	0	0	0	0	0	0	0	0	0
1554	0	0	0	0	0	0	0	0	0	0	0	0	0	0	0	0	0	0	0	0	0	0	0	0	0.152	0.073	0	0	0	0	0	0	0.04	0	0.094	0.061	0.045	0.066	0	0.024	0	0	0	0	0.046	0.063	0	0	0
1555	0	0	0	0	0	0	0	0	0	0	0	0	0	0	0	0	0	0	0	0	0	0	0	0	0	0	0	0	0	0	0	0	0	0	0	0	0	0	0	0	0	0	0	0	0	0	0	0	0
1556	0	0	0	0	0	0	0	0	0	0	0	0	0	0	0	0	0	0	0	0	0	0	0	0	0	0	0	0	0	0	0	0	0	0	0	0	0	0	0	0	0	0	0	0	0	0	0	0	0
1557	0	0	0	0	0	0	0	0	0	0	0	0	0	0	0	0	0	0	0	0	0	0	0	0	0	0	0	0	0	0	0	0	0	0	0	0	0	0	0	0	0	0	0	0	0	0	0	0	0
1558	0	0	0	0	0	0	0	0	0	0	0	0	0	0	0	0	0	0	0	0	0	0	0	0	0	0	0	0	0	0	0	0	0	0	0	0	0	0	0	0	0	0	0	0	0	0	0	0	0
1559	0	0	0	0	0	0	0	0	0	0	0	0	0	0	0	0	0	0	0	0	0	0	0	0	0	0	0	0	0	0	0	0	0	0	0	0	0	0	0	0	0	0	0	0	0	0	0	0	0
1560	0	0	0	0	0	0.139	0.038	0	0	0	0	0	0	0	0	0	0	0	0	0	0	0	0	0	0	0	0	0	0	0	0	0	0	0.035	0	0	0	0	0	0.02	0.044	0.061	0.04	0.07	0	0	0	0	0
1561	0	0	0	0	0	0	0	0	0	0	0	0	0	0	0	0	0	0	0	0	0	0	0	0	0	0	0	0	0	0	0	0	0	0	0	0	0	0	0	0	0	0	0	0	0	0	0	0	0
1562	0	0	0	0	0	0	0	0	0	0	0	0	0	0	0	0	0	0	0	0	0	0	0	0	0	0	0	0	0	0	0	0	0	0	0	0	0	0	0	0	0	0	0	0	0	0	0	0	0
1563	0	0	0	0	0	0	0	0	0	0	0	0	0	0	0	0	0	0	0	0	0	0	0	0	0	0	0	0	0	0	0	0	0	0	0	0	0	0	0	0	0	0	0	0	0	0	0	0	0
1564	0	0	0	0	0	0	0	0	0	0	0	0	0	0	0	0	0	0	0	0	0	0	0	0	0	0	0	0	0	0	0	0	0	0	0	0	0	0	0	0	0	0	0	0	0	0	0	0	0
1565	0	0	0	0	0	0	0	0	0	0	0	0	0	0	0	0	0	0	0	0	0	0	0	0	0	0	0	0	0	0	0	0	0	0	0	0	0	0	0	0	0	0	0	0	0	0	0	0	0
1566	0	0	0	0	0	0	0	0	0	0	0	0	0	0	0	0	0	0	0	0	0	0	0	0	0	0	0	0	0	0	0	0	0	0	0	0	0	0	0	0	0	0	0	0	0	0	0	0	0
1567	0	0	0	0	0	0	0	0	0	0	0	0	0	0	0	0	0	0	0	0	0	0	0	0	0	0	0	0	0	0	0	0	0	0	0	0	0	0	0	0	0	0	0	0	0	0	0	0	0
1568	0	0	0	0	0	0	0	0	0	0	0	0	0	0	0	0	0	0	0	0	0	0	0	0	0	0	0	0	0	0	0	0	0	0	0	0	0	0	0	0	0	0	0	0	0	0	0	0	0
1569	0	0	0	0	0	0	0	0	0	0	0	0	0	0	0	0	0	0	0	0	0	0	0	0	0	0	0	0	0	0	0	0	0	0	0	0	0	0	0	0	0	0	0	0	0	0	0	0	0
1570	0	0	0	0	0	0	0	0	0	0	0	0	0	0	0	0	0	0	0	0	0	0	0	0	0	0	0	0	0	0	0	0	0	0	0	0	0	0	0	0	0	0	0	0	0	0	0	0	0
1571	0	0	0	0	0	0	0	0	0	0	0	0	0	0	0	0	0	0	0	0	0	0	0	0	0	0	0	0	0	0	0	0	0	0	0	0	0	0	0	0	0	0	0	0	0	0	0	0	0
1572	0	0	0	0	0	0	0	0	0	0	0	0	0	0	0	0	0	0	0	0	0	0	0	0	0	0	0	0	0.083	0	0	0	0	0	0	0	0	0	0	0	0	0	0	0	0	0	0	0	0
1573	0	0	0	0	0	0	0	0	0	0	0	0	0	0	0	0	0	0	0	0	0	0	0	0	0	0	0	0	0	0	0	0	0	0	0	0	0	0	0	0	0	0	0	0	0	0	0	0	0
1574	0	0	0	0	0	0	0	0	0	0	0	0	0	0	0	0	0	0	0	0	0	0	0	0	0	0	0	0	0	0	0	0	0	0	0	0	0	0	0	0	0	0	0	0	0	0	0	0	0
1575	0	0	0	0	0	0	0	0	0	0	0	0	0	0	0	0	0	0	0	0	0	0	0	0	0	0	0	0	0	0	0	0	0	0	0	0	0	0	0	0	0	0	0	0	0	0	0	0	0
1576	0	0.079	0	0	0	0	0	0	0	0	0	0	0	0	0	0	0.352	0	0	0	0	0	0	0	0	0	0	0	0	0	0	0	0	0	0.024	0.013	0	0.01	0.016	0	0	0	0	0	0	0	0.048	0	0
1577	0	0.13	0	0	0	0	0	0	0	0	0	0	0	0	0	0	0	0	0	0	0	0	0	0	0	0	0	0	0	0	0	0	0	0	0.095	0.055	0.058	0.058	0.071	0.019	0	0	0	0	0.061	0.06	0	0	0
1578	0	0	0	0	0	0	0	0	0	0	0	0	0	0	0	0	0	0	0	0	0	0	0	0	0	0	0	0	0	0	0	0	0	0	0	0	0	0	0	0	0	0	0	0	0	0	0	0	0
1579	0	0	0	0	0	0	0	0	0	0	0	0	0	0	0	0	0	0	0	0	0	0	0	0	0	0	0	0	0	0	0	0	0	0	0	0	0	0	0	0	0	0	0	0	0	0	0	0	0
1580	0	0	0	0	0	0	0	0	0	0	0	0	0	0	0	0	0	0	0	0	0	0	0	0	0	0	0	0	0	0	0	0	0	0	0	0	0	0	0	0	0	0	0	0	0	0	0	0	0
1581	0	0	0	0	0	0	0	0	0	0	0	0	0	0	0	0	0	0	0	0	0	0	0	0	0	0	0	0	0	0	0	0	0	0	0	0	0	0	0	0	0	0	0	0	0	0	0	0	0
1582	0	0	0	0	0	0	0	0	0	0	0	0	0	0	0	0	0	0	0	0	0	0	0	0	0	0	0	0	0	0	0	0	0	0	0	0	0	0	0	0	0	0	0	0	0	0	0	0	0
1583	0	0	0	0	0	0	0	0	0	0	0	0	0	0	0	0	0	0	0	0	0	0	0	0	0	0	0	0	0	0	0	0	0	0	0	0	0	0	0	0	0	0	0	0	0	0	0	0	0
1584	0	0	0	0	0	0	0	0	0	0	0	0	0	0	0	0	0	0	0	0	0	0	0	0	0	0	0	0	0	0	0	0	0	0	0	0	0	0	0	0	0	0	0	0	0	0	0	0	0
1585	0	0	0	0	0	0	0	0	0	0	0	0	0	0	0	0	0	0	0	0	0	0.116	0	0	0	0	0	0	0	0	0	0	0	0	0	0	0	0.026	0	0	0	0	0	0	0	0	0	0	0
1586	0	0	0	0	0	0	0	0	0	0	0	0	0	0	0	0	0	0	0	0	0	0	0	0	0	0	0	0	0	0	0	0	0	0	0	0	0	0	0	0	0	0	0	0	0	0	0	0	0
1587	0	0	0	0	0	0	0	0	0	0	0	0	0	0	0	0	0	0	0	0	0	0	0	0	0	0	0	0	0	0	0	0	0	0	0	0	0	0	0	0	0	0	0	0	0	0	0	0	0.024
1588	0	0	0	0	0	0	0	0	0	0	0	0	0	0	0	0	0	0	0	0	0	0	0	0	0	0	0	0	0	0	0	0	0	0	0	0	0	0	0	0	0	0	0	0	0	0	0	0	0
1589	0	0	0	0	0	0	0	0	0	0	0	0	0	0	0	0	0	0	0	0	0	0	0	0	0	0	0	0	0	0	0	0	0	0	0	0	0	0	0	0	0	0	0	0	0	0	0	0	0
1590	0	0	0	0	0	0	0	0	0	0	0	0	0	0	0	0	0	0	0	0	0	0	0	0	0	0	0	0	0	0	0	0	0	0	0	0	0	0	0	0	0	0	0	0	0	0	0	0	0
1591	0	0	0	0	0	0	0	0	0	0	0	0	0	0	0	0	0	0	0	0	0	0	0	0	0	0	0	0	0	0	0	0	0	0	0	0	0	0	0	0	0	0	0	0	0	0	0	0	0
1592	0	0	0	0	0	0	0	0	0	0	0	0	0	0	0	0	0	0	0	0	0	0	0	0	0	0	0	0	0	0	0	0	0	0	0	0	0	0	0	0	0	0	0	0	0	0	0	0	0
1593	0	0	0	0	0	0	0	0	0	0	0	0	0	0	0	0	0	0	0	0	0	0	0	0	0	0	0	0	0	0	0	0	0	0	0	0	0	0	0	0	0	0	0	0	0	0	0	0	0
1594	0	0	0	0	0	0	0	0	0	0	0	0	0	0	0	0	0	0	0	0	0	0	0	0	0	0	0	0	0	0	0	0	0	0	0	0	0	0	0	0	0	0	0	0	0	0	0	0	0
1595	0	0	0	0	0	0	0	0	0	0	0	0	0	0	0	0	0	0	0	0	0	0	0	0	0	0	0	0	0	0	0	0	0	0	0	0	0	0	0	0	0	0	0	0	0	0	0	0	0
1596	0	0	0	0	0	0	0	0	0	0	0	0	0	0	0	0	0	0	0	0	0	0	0	0	0	0	0	0	0	0	0	0	0	0	0	0	0	0	0	0	0	0	0	0	0	0	0	0	0
1597	0	0	0	0	0	0	0	0	0	0	0	0	0	0	0	0	0	0	0	0	0	0	0	0	0	0	0	0	0	0	0	0	0	0	0	0	0	0	0	0	0	0	0	0	0	0	0	0	0
1598	0	0	0	0	0	0	0	0	0	0	0	0	0	0	0	0	0	0	0	0	0	0	0	0	0	0	0	0	0	0	0	0	0	0	0	0	0	0	0	0	0	0	0	0	0	0	0	0	0
1599	0	0	0	0	0	0	0	0	0	0	0	0	0	0	0	0	0	0	0	0.072	0	0	0	0	0	0	0	0.011	0	0.194	0	0	0	0	0	0	0	0	0	0	0	0	0	0	0	0	0	0	0
1600	0	0	0	0	0	0	0	0	0	0	0	0	0	0	0	0	0	0	0	0	0	0	0	0	0	0	0	0	0	0	0	0	0	0	0	0	0	0	0	0	0	0	0	0	0	0	0	0	0
1601	0	0	0	0	0	0	0	0	0	0	0	0	0	0	0	0	0	0	0	0	0	0	0	0	0	0	0	0	0	0	0	0	0	0	0	0	0	0	0	0	0	0	0	0	0	0	0	0	0
1602	0	0	0	0	0	0	0	0	0	0	0	0	0	0	0	0	0	0	0	0	0	0	0	0	0	0	0	0	0	0	0	0	0	0	0	0	0	0	0	0	0	0	0	0	0	0	0	0	0
1603	0	0	0	0	0	0	0	0	0	0	0	0	0	0	0	0	0	0	0	0	0	0	0	0	0	0	0	0	0	0	0	0	0	0	0	0	0	0	0	0	0	0	0	0	0	0	0	0	0
1604	0	0	0	0	0	0	0	0	0	0	0	0	0	0	0	0	0	0	0	0	0	0	0	0	0	0	0	0	0	0	0	0	0	0	0	0	0	0	0	0	0	0	0	0	0	0	0	0	0
1605	0	0	0	0	0	0	0	0	0	0	0	0	0	0	0	0	0	0	0	0	0	0	0	0	0	0	0	0	0	0	0	0	0	0	0	0	0	0	0	0	0	0	0	0	0	0	0	0	0
1606	0	0	0	0	0	0	0	0	0	0	0	0	0	0	0	0	0	0	0	0	0	0	0	0	0	0	0	0	0	0	0	0	0	0	0	0	0	0	0	0	0	0	0	0	0	0	0	0	0
1607	0	0	0	0	0	0	0	0	0	0	0	0	0	0	0	0	0	0	0	0	0	0	0	0	0	0	0	0	0	0	0	0	0	0	0	0	0	0	0	0	0	0	0	0	0	0	0	0	0
1608	0	0	0	0	0	0	0	0	0	0	0	0	0	0	0	0	0	0	0	0	0	0	0	0	0	0	0	0	0	0	0	0	0	0	0	0	0	0	0	0	0	0	0	0	0	0	0	0	0
1609	0	0	0	0	0	0	0	0	0	0	0	0	0	0	0	0	0	0	0	0	0	0	0	0	0	0	0	0	0	0	0	0	0	0	0	0	0	0	0	0	0	0	0	0	0	0	0	0	0
1610	0	0	0	0	0	0	0	0	0	0	0	0	0	0	0	0	0	0	0	0	0	0	0	0	0	0	0	0	0	0	0	0	0	0	0	0	0	0	0	0	0	0	0	0	0	0	0	0	0
1611	0	0	0.039	0	0	0	0	0	0	0	0	0	0	0	0	0	0	0	0	0	0	0	0	0	0	0	0	0	0	0	0	0.051	0	0	0	0	0	0	0	0	0.047	0	0	0	0	0	0	0	0
1612	0	0	0	0	0	0	0	0	0	0	0	0	0	0	0	0	0	0	0	0	0	0	0	0	0	0	0	0	0	0	0	0	0	0	0	0	0	0	0	0	0	0	0	0	0	0	0	0	0
1613	0	0	0	0	0	0	0	0	0	0	0	0	0	0	0	0	0	0	0	0	0	0	0	0	0	0	0	0	0	0	0	0	0	0	0	0	0	0	0	0	0	0	0	0	0	0	0	0	0
1614	0	0	0	0	0	0	0	0	0	0	0	0	0	0	0	0	0	0	0	0	0	0	0	0	0	0	0	0	0	0	0	0	0	0	0	0	0	0	0	0	0	0	0	0	0	0	0	0	0
1615	0	0	0	0	0	0	0	0	0	0	0	0	0	0	0	0	0	0	0	0	0	0	0	0	0	0	0	0	0	0	0	0	0	0	0	0	0	0	0	0	0	0	0	0	0	0	0	0	0
1616	0	0	0	0	0	0	0	0	0	0	0	0	0	0	0	0	0	0	0	0	0	0	0	0	0	0	0.014	0.01	0	0	0	0	0	0	0	0	0	0	0	0	0	0	0	0	0	0	0	0	0
1617	0	0	0	0	0	0	0	0	0	0	0	0	0	0	0	0	0	0	0	0	0	0	0	0	0	0	0	0.042	0	0	0	0	0	0	0	0	0	0	0	0	0	0	0	0	0	0	0	0	0
1618	0	0	0	0	0	0	0	0	0	0	0	0	0	0	0	0	0	0	0	0	0	0	0	0	0	0	0	0	0	0	0	0	0	0	0	0	0	0	0	0	0	0	0	0	0	0	0	0	0
1619	0	0	0	0	0	0	0	0	0	0	0	0	0	0	0	0	0	0	0	0	0	0	0	0	0	0	0	0	0	0	0	0	0	0	0	0	0	0	0	0	0	0	0	0	0	0	0	0	0
1620	0	0	0	0	0	0	0	0	0	0	0	0	0	0	0	0	0	0	0	0	0	0	0	0	0	0	0	0	0	0	0	0	0	0	0	0	0	0	0	0	0	0	0	0	0	0	0	0	0
1621	0	0	0	0	0	0	0	0	0	0	0	0	0	0	0	0	0	0	0	0	0	0	0	0	0	0	0	0	0	0	0	0	0	0	0	0	0	0	0	0	0	0	0	0	0	0	0	0	0
1622	0	0	0	0	0	0	0	0	0	0	0	0	0	0	0	0	0	0	0	0	0	0	0	0	0	0	0	0	0	0	0	0	0	0	0	0	0	0	0	0	0	0	0	0	0	0	0	0	0
1623	0	0	0	0	0	0	0	0	0	0	0	0	0	0	0	0	0	0	0	0	0	0	0	0	0	0	0	0	0	0	0	0	0	0	0	0	0	0	0	0	0	0	0	0	0	0	0	0	0
1624	0	0	0	0	0	0	0	0	0	0	0	0	0	0	0	0	0	0	0	0	0	0	0	0	0	0	0	0	0	0	0	0	0	0	0	0	0	0	0	0	0	0	0	0	0	0	0	0	0
1625	0	0	0	0	0	0	0	0	0	0	0	0	0	0	0	0	0	0	0	0	0	0	0	0	0	0	0	0	0	0	0	0	0	0	0	0	0	0	0	0	0	0	0	0	0	0	0	0	0
1626	0	0	0	0	0	0	0	0	0	0	0	0	0	0	0	0	0	0	0	0	0	0	0	0	0	0	0	0	0	0	0	0	0	0	0	0	0	0	0	0	0	0	0	0	0	0	0	0	0
1627	0	0	0	0	0	0	0	0	0	0	0	0	0	0	0	0	0	0	0	0	0	0	0	0	0	0	0	0	0	0	0	0	0	0	0	0	0	0	0	0	0	0	0	0	0	0	0	0	0
1628	0	0	0	0	0	0	0	0	0	0	0	0	0	0	0	0	0	0	0	0	0	0	0	0	0	0	0	0	0	0	0	0	0	0	0	0	0	0	0	0	0	0	0	0	0	0	0	0	0
1629	0.047	0	0	0	0	0	0	0	0	0	0	0	0	0	0	0	0	0	0	0	0	0	0	0	0	0	0	0	0	0	0	0	0	0	0	0	0	0	0	0	0	0	0	0	0	0	0	0	0
1630	0	0	0	0	0	0	0	0	0	0	0	0	0	0	0	0	0	0	0	0	0	0	0	0	0	0	0	0	0	0	0	0	0	0	0	0	0	0	0	0	0	0	0	0	0	0	0	0	0
1631	0	0	0	0	0	0	0	0	0	0	0	0	0	0	0	0	0	0	0	0	0	0	0	0	0	0	0	0	0	0	0	0	0	0	0	0	0	0	0	0	0	0	0	0	0	0	0	0	0
1632	0	0	0	0	0	0	0	0	0	0	0	0	0	0	0	0	0	0	0	0	0	0	0	0	0	0	0	0	0	0	0	0	0	0	0	0	0	0	0	0	0	0	0	0	0	0	0	0	0
1633	0	0	0	0	0	0	0	0	0	0	0	0	0	0	0	0	0	0	0	0	0	0	0	0	0	0	0	0	0	0	0	0	0	0	0	0	0	0	0	0	0	0	0	0	0	0	0	0	0
1634	0	0	0	0	0	0	0	0	0	0	0	0	0	0	0	0	0	0	0	0	0	0	0	0	0	0	0	0	0	0	0	0	0	0	0	0	0	0	0	0	0	0	0	0	0	0	0	0	0
1635	0	0	0	0	0	0	0	0	0	0	0	0	0	0	0	0	0	0	0	0	0	0	0	0	0	0	0	0	0	0	0	0	0	0	0	0	0	0	0	0	0	0	0	0	0	0	0	0	0
1636	0	0	0	0	0	0	0	0	0	0	0	0	0	0	0	0	0	0	0	0	0	0	0	0	0	0	0	0	0	0	0	0	0	0	0	0	0	0	0	0	0	0	0	0	0	0	0	0	0
1637	0	0	0	0	0	0	0	0	0	0	0	0	0	0	0	0	0	0	0	0	0	0	0	0	0	0	0	0	0	0	0	0	0	0	0	0	0	0	0	0	0	0	0	0	0	0	0	0	0
1638	0	0	0	0	0	0	0	0	0	0	0	0	0	0	0	0	0	0	0	0	0	0	0	0	0	0	0	0	0	0	0	0	0	0	0	0	0	0	0	0	0	0	0	0	0	0	0	0	0
1639	0	0	0	0	0	0	0	0	0	0	0	0	0	0	0	0	0	0	0	0	0	0	0	0	0	0	0	0	0	0	0	0	0	0	0	0	0	0	0	0	0	0	0	0	0	0	0	0	0
1640	0	0	0	0	0	0	0	0	0	0	0	0	0	0	0	0	0	0	0	0	0	0	0	0	0	0	0	0	0	0	0	0	0	0	0	0	0	0	0	0	0	0	0	0	0	0	0	0	0
1641	0	0	0	0	0	0	0	0	0	0	0	0	0	0	0	0	0	0	0	0	0	0	0	0	0	0	0	0	0	0	0	0	0	0	0	0	0	0	0	0	0	0	0	0	0	0	0	0	0
1642	0	0	0	0	0	0	0	0	0	0	0	0	0	0	0	0	0	0	0	0	0	0	0	0	0	0	0	0	0	0	0	0	0	0	0	0	0	0	0	0	0	0	0	0	0	0	0	0	0
1643	0	0	0	0	0	0	0	0	0	0	0	0	0	0	0	0	0	0	0	0	0	0	0	0	0	0	0	0	0	0	0	0	0	0	0	0	0	0	0	0	0	0	0	0	0	0	0	0	0
1644	0	0	0	0	0	0	0	0	0	0	0	0	0	0	0	0	0	0	0	0	0	0	0	0	0	0	0	0	0	0	0	0	0	0	0	0	0	0	0	0	0	0	0	0	0	0	0	0	0
1645	0	0	0	0	0	0	0	0	0	0	0	0	0	0	0	0	0	0	0	0	0	0	0	0	0	0	0	0	0	0	0	0	0	0	0	0	0	0	0	0	0	0	0	0	0	0	0	0	0
1646	0	0	0	0	0	0	0	0	0	0	0	0	0	0	0	0	0	0	0	0	0	0	0	0	0	0	0	0	0	0	0	0	0	0	0	0	0	0	0	0	0	0	0	0	0	0	0	0	0
1647	0	0	0	0	0	0	0	0	0	0	0	0	0	0	0	0	0	0	0	0	0	0	0	0	0	0	0	0	0	0	0	0	0	0	0	0	0	0	0	0	0	0	0	0	0	0	0	0	0
1648	0	0	0	0	0	0	0	0	0	0	0	0	0	0	0	0	0	0	0	0	0	0	0	0	0	0	0	0	0	0	0	0	0	0	0	0	0	0	0	0	0	0	0	0	0	0	0	0	0
1649	0	0	0	0	0	0	0	0	0	0	0	0	0	0	0	0	0	0	0	0	0	0	0	0	0	0	0	0	0	0	0	0	0	0	0	0	0	0	0	0	0	0	0	0	0	0	0	0	0
1650	0	0	0	0	0	0	0	0	0	0	0	0	0	0	0	0	0	0	0	0	0	0	0	0	0	0	0	0	0	0	0	0	0	0	0	0	0	0	0	0	0	0	0	0	0	0	0	0	0
1651	0	0	0	0	0	0	0	0	0	0	0	0	0	0	0	0	0	0	0	0	0	0	0	0	0	0	0	0	0	0	0	0	0	0	0	0	0	0	0	0	0	0	0	0	0	0	0	0	0
1652	0	0	0	0	0	0	0	0	0	0	0	0	0	0	0	0	0	0	0	0	0	0	0	0	0	0	0	0	0	0	0	0	0	0	0	0	0	0	0	0	0	0	0	0	0	0	0	0	0
1653	0	0	0	0	0	0	0	0	0	0	0	0	0	0	0	0	0	0	0	0	0	0	0	0	0	0	0	0	0	0	0	0	0	0	0	0	0	0	0	0	0	0	0	0	0	0	0	0	0
1654	0	0	0	0	0	0	0	0	0	0	0	0	0	0	0	0	0	0	0	0	0	0	0	0	0	0	0	0	0	0	0	0	0	0	0	0	0	0	0	0	0	0	0	0	0	0	0	0	0
1655	0	0	0	0	0	0	0	0	0	0	0	0	0	0	0	0	0	0	0	0	0	0	0	0	0	0	0	0	0	0	0	0	0	0	0	0	0	0	0	0	0	0	0	0	0	0	0	0	0
1656	0	0	0	0	0	0	0	0	0	0	0	0	0	0	0	0	0	0	0	0	0	0	0	0	0	0	0	0	0	0	0	0	0	0	0	0	0	0	0	0	0	0	0	0	0	0	0	0	0
1657	0	0	0	0	0	0	0	0	0	0	0	0	0	0	0	0	0	0	0	0	0	0	0	0	0	0	0	0	0	0	0	0	0	0	0	0	0	0	0	0	0	0	0	0	0	0	0	0	0
1658	0	0	0	0	0	0	0	0	0	0	0	0	0	0	0	0	0	0	0	0	0	0	0	0	0	0	0	0	0	0	0	0	0	0	0	0	0	0	0	0	0	0	0	0	0	0	0	0	0
1659	0	0	0	0	0	0	0	0	0	0	0	0	0	0	0	0	0	0	0	0	0	0	0	0	0	0	0	0	0	0	0	0	0	0	0	0	0	0	0	0	0	0	0	0	0	0	0	0	0
1660	0	0	0	0	0	0	0	0	0	0	0	0	0	0	0	0	0	0	0	0	0	0	0	0	0	0	0	0	0	0	0	0	0	0	0	0	0	0	0	0	0	0	0	0	0	0	0	0	0
1661	0	0	0	0	0	0	0	0	0	0	0	0	0	0	0	0	0	0	0	0	0	0	0	0	0	0	0	0	0	0	0	0	0	0	0	0	0	0	0	0	0	0	0	0	0	0	0	0	0
1662	0.03	0	0	0	0	0	0	0	0	0	0	0	0	0	0	0	0	0	0	0	0	0	0	0	0	0	0	0	0	0	0	0.053	0	0	0.05	0.026	0	0	0	0	0	0	0	0	0	0	0	0	0
1663	0	0	0	0	0	0	0	0	0	0	0	0	0.086	0.092	0.097	0	0	0	0	0	0	0	0	0	0	0	0	0	0	0	0	0	0	0	0	0	0	0	0	0.021	0.035	0	0.05	0	0	0	0	0	0
1664	0	0	0	0	0	0	0	0	0	0	0	0	0	0	0	0	0	0	0	0	0	0	0	0	0	0	0	0	0	0	0	0	0	0	0	0	0	0	0	0	0	0	0	0	0	0	0	0	0
1665	0	0	0	0	0	0	0	0	0	0	0	0	0	0	0	0	0	0	0	0	0	0	0	0	0	0	0	0	0	0	0	0	0	0	0	0	0	0	0	0	0	0	0	0	0	0	0	0	0
1666	0	0	0	0	0	0	0	0	0	0	0	0	0	0	0	0	0	0	0	0	0	0	0	0	0	0	0	0	0	0	0	0	0	0	0	0	0	0	0	0	0	0	0	0	0	0	0	0	0
1667	0	0	0	0	0	0	0	0	0	0	0	0	0	0	0	0	0	0	0	0	0	0	0	0	0	0	0	0	0	0	0	0	0	0	0	0	0	0	0	0	0	0	0	0	0	0	0	0	0
1668	0	0	0	0	0	0	0	0	0	0	0	0	0	0	0	0	0	0	0	0	0	0	0	0	0	0	0	0	0	0	0	0	0	0	0	0	0	0	0	0	0	0	0	0	0	0	0	0	0
1669	0	0	0	0	0	0	0	0	0	0	0	0	0	0	0	0	0	0	0	0	0	0	0.087	0.02	0	0	0	0	0	0	0	0	0	0	0	0	0	0	0	0	0	0	0	0	0	0	0	0	0
1670	0	0	0.032	0	0	0	0	0	0	0	0	0	0	0	0	0	0	0	0	0	0	0	0	0	0	0	0	0	0	0	0	0	0	0	0	0	0	0	0	0.097	0	0	0	0	0	0	0	0	0
1671	0	0	0	0	0	0	0	0	0	0	0	0	0	0	0	0	0	0	0	0	0	0	0	0.018	0.013	0	0	0	0	0	0	0	0	0	0	0	0	0	0	0	0	0	0	0	0	0	0	0	0
1672	0	0	0	0	0	0	0	0	0	0	0	0	0	0	0	0	0	0	0	0	0	0	0	0.224	0	0	0	0	0	0	0	0	0	0	0	0	0	0	0	0	0	0	0	0	0	0	0	0	0
1673	0	0	0	0	0	0	0	0	0	0	0	0	0	0	0	0	0	0	0	0	0	0	0	0	0	0	0	0	0	0	0	0	0	0	0	0	0	0	0	0	0	0	0	0	0	0	0	0	0
1674	0	0	0	0	0	0	0	0	0	0	0	0	0	0	0	0	0	0	0	0	0	0	0	0	0	0	0	0	0	0	0	0	0	0	0	0	0	0	0	0	0	0	0	0	0	0	0	0	0
1675	0	0	0	0	0	0	0	0	0	0	0	0	0	0	0	0	0	0	0	0	0	0	0	0	0	0	0	0	0	0	0	0	0	0	0	0	0	0	0	0	0	0	0	0	0	0	0	0	0
1676	0	0	0	0	0	0	0	0	0	0	0	0	0	0	0	0	0	0	0	0	0	0	0	0	0	0	0	0	0	0	0	0	0	0	0	0	0	0	0	0	0	0	0	0	0	0	0	0	0
1677	0	0	0	0	0	0	0	0	0	0	0	0	0	0	0	0	0	0	0	0	0	0	0	0	0	0	0	0	0	0	0	0	0	0	0	0	0	0	0	0	0	0	0	0	0	0	0	0	0
1678	0	0	0	0	0	0	0	0	0	0	0	0	0	0	0	0	0	0	0	0	0	0	0	0	0	0	0	0	0	0	0	0	0	0	0	0	0	0	0	0	0	0	0	0	0	0	0	0	0
1679	0	0	0	0	0	0	0	0	0	0	0	0	0	0	0	0	0	0	0	0	0	0	0	0	0	0	0	0	0	0	0	0	0	0	0	0	0	0	0	0	0	0	0	0	0	0	0	0	0
1680	0	0	0	0	0	0	0	0	0	0	0	0	0	0	0	0	0	0	0	0	0	0	0	0	0	0	0	0	0	0	0	0	0	0	0	0	0	0	0	0	0	0	0	0	0	0	0	0	0
1681	0	0	0	0	0	0	0	0	0	0	0	0	0	0	0	0	0	0	0	0	0	0	0	0	0	0	0	0	0	0	0	0	0	0	0	0	0	0	0	0	0	0	0	0	0	0	0	0	0
1682	0	0	0	0	0	0	0	0	0	0	0	0	0	0	0	0	0	0	0	0	0	0	0	0	0	0	0	0	0	0	0	0	0	0	0	0	0	0	0	0	0	0	0	0	0	0	0	0	0
1683	0	0	0	0	0	0	0	0	0	0	0	0	0	0	0	0	0	0	0	0	0	0	0	0	0	0	0	0	0	0	0	0	0	0	0	0	0	0	0	0	0	0	0	0	0	0	0	0	0
1684	0	0	0	0	0	0	0	0	0	0	0	0	0	0	0	0	0	0	0	0	0	0	0	0	0	0	0	0	0	0	0	0	0	0	0	0	0	0	0	0	0	0	0	0	0	0	0	0	0
1685	0	0	0	0	0	0	0	0	0	0.013	0	0	0.097	0.09	0.096	0	0	0	0	0	0	0	0	0.075	0.076	0.039	0.196	0	0	0	0	0	0	0	0	0	0	0	0	0.023	0	0	0	0	0	0	0	0	0
1686	0	0	0	0	0	0	0	0	0	0	0	0	0	0	0	0	0	0	0	0	0	0	0	0	0	0	0	0	0	0	0	0	0	0	0	0	0	0	0	0	0	0	0	0	0	0	0	0	0
1687	0	0	0	0	0	0	0	0	0	0	0	0	0	0	0	0	0	0	0	0	0	0	0	0	0	0	0	0	0	0	0	0	0	0	0	0	0	0	0	0	0	0	0	0	0	0	0	0	0
1688	0	0	0	0	0	0	0	0	0	0	0	0	0	0	0	0	0	0	0	0	0	0	0	0	0	0	0	0	0	0	0	0	0	0	0	0	0	0	0	0	0	0	0	0	0	0	0	0	0
1689	0	0	0	0	0	0	0	0	0	0	0	0	0	0	0	0	0	0	0	0	0	0	0	0	0	0	0	0	0	0	0	0	0	0	0	0	0	0	0	0	0	0	0	0	0	0	0	0	0
1690	0	0	0	0	0	0	0	0	0	0	0	0	0	0	0	0	0	0	0	0	0	0	0	0	0	0	0	0	0	0	0	0	0	0	0	0	0	0	0	0	0	0	0	0	0	0	0	0	0
1691	0	0	0	0	0	0.149	0	0	0	0	0	0	0	0	0	0	0	0	0	0	0	0	0	0	0	0	0	0	0	0	0	0	0	0	0	0	0	0	0	0	0	0	0	0	0	0	0	0	0
1692	0	0	0	0	0	0	0	0	0	0	0	0	0	0	0	0	0	0	0	0	0	0	0	0	0	0	0	0	0	0	0	0	0	0	0	0	0	0	0	0	0	0	0	0	0	0	0	0	0
1693	0	0	0	0	0	0.201	1	0	0.101	0	0	0	0	0	0	0	0	0	0	0	0	0	0	0	0	0	0	0	0.029	0	0	0	0	0	0	0	0	0	0	0	0	0	0	0	0	0	0	0	0
1694	0	0	0	0	0	0	0	0	0	0	0	0	0	0	0	0	0	0	0	0	0	0	0	0	0	0	0	0	0	0	0	0	0	0	0	0	0	0	0	0	0	0	0	0	0	0	0	0	0
1695	0	0	0	0	0	0	0	0	0	0	0	0	0	0	0	0	0	0	0	0	0	0	0	0	0	0	0	0	0	0	0	0	0	0	0	0	0	0	0	0	0	0	0	0	0	0	0	0	0
1696	0	0	0	0	0	0	0	0	0	0	0	0	0	0	0	0	0	0	0	0	0	0	0	0	0	0	0	0	0	0	0	0	0	0	0	0	0	0	0	0	0	0	0	0	0	0	0	0	0
1697	0	0	0	0	0	0	0	0	0	0	0	0	0	0	0	0	0	0	0	0	0	0	0	0	0	0	0	0	0	0	0	0	0	0	0	0	0	0	0	0	0	0	0	0	0	0	0	0	0
1698	0	0	0	0	0	0	0	0	0	0	0	0	0	0	0	0	0	0	0	0	0	0	0	0	0	0	0	0	0	0	0	0	0	0	0	0	0	0	0	0	0	0	0	0	0	0	0	0	0
1699	0	0	0	0	0	0	0	0	0	0	0	0	0	0	0	0	0	0	0	0	0	0	0	0	0	0	0	0	0	0	0	0	0	0	0	0	0	0	0	0	0	0	0	0	0	0	0	0	0
1700	0	0	0	0	0	0	0	0	0	0	0	0	0	0	0	0	0	0	0	0	0	0	0	0	0	0	0	0	0	0	0	0	0	0	0	0	0	0	0	0	0	0	0	0	0	0	0	0	0
1701	0	0	0	0	0	0	0	0	0	0	0	0	0	0	0	0	0	0	0	0	0	0	0	0	0	0	0	0	0	0	0	0	0	0	0	0	0	0	0	0	0	0	0	0	0	0	0	0	0
1702	0	0	0	0	0	0	0	0	0	0	0	0	0	0	0	0	0	0	0	0	0	0	0	0	0	0	0	0	0	0	0	0	0	0	0	0	0	0	0	0	0	0	0	0	0	0	0	0	0
1703	0	0	0	0	0	0	0	0	0	0	0	0	0	0	0	0	0	0	0	0	0	0	0	0	0	0	0	0	0	0	0	0	0	0	0	0	0	0	0	0	0	0	0	0	0	0	0	0	0
1704	0	0	0	0	0	0	0	0	0	0	0	0	0	0	0	0	0	0	0	0	0	0	0	0	0	0	0	0	0	0	0	0	0	0	0	0	0	0	0	0	0	0	0	0	0	0	0	0	0
1705	0	0	0	0	0	0	0	0	0	0	0	0	0.021	0.022	0.028	0	0	0	0	0	0	0	0	0	0	0	0	0	0	0	0	0	0	0	0	0	0	0	0	0	0	0	0	0	0	0	0	0	0
1706	0	0	0	0	0	0	0	0	0	0	0	0	0.097	0.088	0.1	0	0	0	0	0	0	0	0	0	0	0.036	0	0	0	0	0.076	0.044	0	0	0	0	0	0	0	0.024	0	0	0	0	0	0	0	0	0
1707	0	0	0	0	0	0	0	0	0	0	0	0	0.085	0.098	0.098	0	0	0	0	0	0	0	0	0	0	0	0	0	0	0	0	0	0.043	0	0	0	0.051	0.051	0.07	0.022	0	0	0	0	0	0	0	0	0
1708	0	0.054	0.017	0	0	0	0	0	0	0	0	0	0	0	0	0.078	0.091	0.143	0.145	0	0	0	0	0	0.067	0.034	0.071	0.061	0.104	0.121	0.062	0.049	0	0.033	0	0	0	0	0	0.021	0	0	0	0	0	0	0	0	0
1709	0	0	0	0	0	0	0	0	0	0	0	0	0	0	0	0	0	0	0	0	0	0	0	0	0	0	0	0	0	0	0	0	0	0	0	0	0	0	0	0	0	0	0	0	0	0	0	0	0
1710	0	0	0	0	0	0	0	0	0	0	0	0	0	0	0	0	0	0	0	0	0	0	0	0	0	0	0	0	0	0	0	0	0	0	0	0	0	0	0	0	0	0	0	0	0	0	0	0	0
1711	0	0	0	0	0	0	0	0	0	0	0	0	0	0	0	0	0	0	0	0	0	0	0	0	0	0	0	0	0	0	0	0	0	0	0	0	0	0	0	0	0	0	0	0	0	0	0	0	0
1712	0	0	0	0	0	0	0	0	0	0	0	0	0	0	0	0	0	0	0	0	0	0	0	0	0	0	0	0	0	0	0	0	0	0	0	0	0	0	0	0	0	0	0	0	0	0	0	0	0
1713	0	0	0	0	0	0	0	0	0	0	0	0	0	0	0	0	0	0	0	0	0	0	0	0	0	0	0	0	0	0	0	0	0	0	0	0	0	0	0	0	0	0	0	0	0	0	0	0	0
1714	0	0	0	0	0	0	0	0	0	0	0	0	0	0	0	0	0	0	0	0	0	0	0	0	0	0	0	0	0	0	0	0	0	0	0	0	0	0	0	0	0	0	0	0	0	0	0	0	0
1715	0	0	0	0	0	0	0	0	0	0	0	0	0	0	0	0	0	0	0	0	0	0	0	0	0	0	0	0	0	0	0	0	0	0	0	0	0	0	0	0	0	0	0	0	0	0	0	0	0
1716	0	0	0	0	0	0	0	0	0	0	0	0	0	0	0	0	0	0	0	0	0	0	0	0	0	0	0	0	0	0	0	0	0	0	0	0	0	0	0	0	0	0	0	0	0	0	0	0	0
1717	0	0	0	0	0	0	0	0	0	0	0	0	0	0	0	0	0	0	0	0	0	0	0	0	0	0	0	0	0	0	0	0	0.058	0	0	0	0	0	0	0	0	0	0	0	0	0	0	0	0
1718	0	0	0	0	0	0	0	0	0	0	0	0	0	0	0	0	0	0	0	0	0	0	0	0	0	0	0	0	0	0	0	0	0	0	0	0	0	0	0	0	0	0	0	0	0	0	0	0	0
1719	0	0	0	0	0	0	0	0	0	0	0	0	0	0	0	0	0	0	0	0	0	0	0	0	0	0	0	0	0	0	0	0	0	0	0	0	0	0	0	0	0	0	0	0	0	0	0	0	0
1720	0	0	0	0	0	0	0	0	0	0	0	0	0	0	0	0	0	0	0	0	0	0	0	0	0	0	0	0	0	0	0	0	0	0	0	0	0	0	0	0	0	0	0	0	0	0	0	0	0
1721	0	0	0	0	0	0	0	0	0	0	0	0	0	0	0	0	0	0	0	0	0	0	0	0	0	0	0	0	0	0	0	0	0	0	0	0	0	0	0	0	0	0	0	0	0	0	0	0	0
1722	0	0	0	0	0	0	0	0	0	0	0	0	0	0	0	0	0	0	0	0	0	0	0	0	0	0	0	0	0	0	0	0	0	0	0	0	0	0	0	0	0	0	0	0	0	0	0	0	0
1723	0	0	0	0	0	0	0	0	0	0	0	0	0	0	0	0	0	0	0	0	0	0	0	0	0	0	0	0	0	0	0	0	0	0	0	0	0	0	0	0	0	0	0	0	0	0	0	0	0
1724	0	0	0	0	0	0	0	0	0	0	0	0	0	0	0	0	0	0	0	0	0	0	0	0	0	0	0	0	0	0	0	0	0	0	0	0	0	0	0	0	0	0	0	0	0	0	0	0	0
1725	0	0	0	0	0	0	0	0	0	0	0	0	0	0	0	0	0	0	0	0	0	0	0	0	0	0	0	0	0	0	0	0	0	0	0	0	0	0	0	0	0	0	0	0	0	0	0	0	0
1726	0	0	0	0	0	0	0	0	0	0	0	0	0	0	0	0	0	0	0	0	0	0	0	0	0	0	0	0	0	0	0	0	0	0	0	0	0	0	0	0	0	0	0	0	0	0	0	0	0
1727	0	0	0	0	0	0	0	0	0	0	0	0	0	0	0	0	0	0	0	0	0	0	0	0	0	0	0	0	0	0	0	0	0	0	0	0	0	0	0	0	0	0	0	0	0	0	0	0	0
1728	0	0	0	0	0	0	0	0	0	0	0	0	0	0	0	0	0	0	0	0	0	0	0	0	0	0	0	0	0	0	0	0	0	0	0	0	0	0	0	0	0	0	0	0	0	0	0	0	0
1729	0	0	0	0	0	0	0	0	0	0	0	0	0	0	0	0	0	0	0	0	0	0	0	0	0	0	0	0	0	0	0	0	0	0	0	0	0	0	0	0	0	0	0	0	0	0	0	0	0
1730	0	0	0	0	0	0	0	0	0	0	0	0	0	0	0	0	0	0	0	0	0	0	0	0	0	0	0	0	0	0	0	0	0	0	0	0	0	0	0	0	0	0	0	0	0	0	0	0	0
1731	0	0.058	0	0	0	0	0	0	0	0	0	0	0	0	0	0	0	0	0	0	0	0	0	0	0	0.027	0	0	0	0	0	0	0.048	0.026	0	0	0	0	0	0	0	0	0	0	0	0	0	0	0
1732	0	0	0	0	0	0	0	0	0	0	0	0	0	0	0	0	0	0	0	0	0	0	0	0	0	0	0	0	0	0	0	0	0	0	0	0	0	0	0	0	0	0	0	0	0	0	0	0	0
1733	0	0	0	0	0	0	0	0	0	0	0	0	0	0	0	0	0	0	0	0	0	0	0	0	0	0	0	0	0	0	0	0	0	0	0	0	0	0	0	0	0	0	0	0	0	0	0	0	0
1734	0	0	0	0	0	0	0	0	0.096	0.09	0.089	0	0	0	0	0.065	0.098	0	0.104	0	0.017	0	0	0	0	0	0	0	0	0	0	0	0.051	0.136	0.114	0.077	0.099	0.133	0	0	0	0	0	0	0	0	0	0	0
1735	0	0	0	0	0	0	0	0	0	0	0	0	0	0	0	0	0	0	0	0	0	0	0	0	0	0	0	0	0	0	0	0	0	0	0	0	0	0	0	0	0	0	0	0	0	0	0	0	0
1736	0	0	0	0	0	0	0	0	0	0	0	0	0	0	0	0	0	0	0	0	0	0	0	0	0	0	0	0	0	0	0	0	0	0	0	0	0	0	0	0	0	0	0	0	0	0	0	0	0
1737	0	0	0	0	0	0	0	0	0	0	0	0	0	0	0	0	0	0	0	0	0	0	0	0	0	0	0	0	0	0	0	0	0	0	0	0	0	0	0	0	0	0	0	0	0	0	0	0	0
1738	0	0	0	0	0	0	0	0	0	0	0	0	0	0	0	0	0	0	0	0	0	0	0	0	0	0.034	0	0	0	0	0	0	0	0	0	0	0	0	0	0	0	0	0	0	0	0	0	0	0
1739	0	0	0	0	0	0	0	0	0	0	0	0	0	0	0	0	0	0	0	0	0	0	0	0	0	0	0	0	0	0	0	0	0	0	0	0	0	0	0	0	0	0	0	0	0	0	0	0	0
1740	0	0	0	0	0	0	0	0	0	0	0	0	0	0	0	0	0	0	0	0	0	0	0	0	0	0	0	0	0	0	0	0	0	0	0	0	0	0	0	0	0	0	0	0	0	0	0	0	0
1741	0	0	0	0	0	0	0	0	0	0	0	0	0	0	0	0	0	0	0	0	0	0	0	0	0	0	0	0	0	0	0	0	0	0	0	0	0	0	0	0	0	0	0	0	0	0	0	0	0
1742	0	0	0	0	0	0	0	0	0	0	0	0	0	0	0	0	0	0	0	0	0	0	0	0	0	0	0	0	0	0	0	0	0	0	0	0	0	0	0	0	0	0	0	0	0	0	0	0	0
1743	0	0	0	0	0	0	0	0	0	0	0	0	0	0	0	0	0	0	0	0	0	0	0	0	0	0	0	0	0	0	0	0	0	0	0	0	0	0	0	0	0	0	0	0	0	0	0	0	0
1744	0	0	0	0	0	0	0	0	0	0	0	0	0	0	0	0	0	0	0	0	0	0	0	0	0	0	0	0	0	0	0	0	0	0	0	0	0	0	0	0	0	0	0	0	0	0	0	0	0
1745	0	0	0	0	0	0	0	0	0	0	0	0	0	0	0	0	0	0	0	0	0	0	0	0	0	0	0	0	0	0	0	0	0	0	0	0	0	0	0	0	0	0	0	0	0	0	0	0	0
1746	0	0	0	0	0	0	0	0	0	0	0	0	0	0	0	0	0	0	0	0	0	0	0	0	0	0	0	0	0	0	0	0	0	0	0	0	0	0	0	0	0	0	0	0	0	0	0	0	0
1747	0	0	0	0	0	0	0	0	0	0	0	0	0	0	0	0	0	0	0	0	0	0	0	0	0	0	0	0	0	0	0	0	0	0	0	0.055	0	0	0	0	0	0	0	0	0	0	0	0	0
1748	0	0	0	0	0	0	0	0	0	0	0	0	0	0	0	0	0	0	0	0	0	0	0	0	0	0	0	0	0	0	0	0	0	0	0	0	0	0	0	0	0	0	0	0	0	0	0	0	0
1749	0	0	0	0	0	0	0	0	0	0	0	0	0	0	0	0	0	0	0	0	0	0	0	0	0	0	0	0.075	0	0	0	0	0	0	0	0	0	0	0	0	0	0	0	0	0	0.07	0	0	0.017
1750	0	0	0	0	0	0	0	0	0	0	0	0	0	0	0	0	0	0	0	0	0	0	0	0	0	0	0	0	0	0	0	0	0	0	0	0	0	0	0	0	0	0	0	0	0	0	0	0	0
1751	0	0	0	0	0	0	0	0	0	0	0	0	0	0	0	0	0	0	0	0	0	0	0	0	0	0	0	0	0	0	0	0	0	0	0	0	0	0	0	0	0	0	0	0	0	0	0	0	0
1752	0	0	0	0	0	0	0	0	0	0	0	0	0	0	0	0	0	0	0	0	0	0	0	0	0	0	0	0	0	0	0	0	0	0	0	0	0	0	0	0	0	0	0	0	0	0	0	0	0
1753	0	0	0	0	0	0	0	0	0	0	0	0	0	0	0	0	0	0	0	0	0	0	0	0	0	0	0	0	0	0	0	0	0	0	0	0	0	0	0	0	0	0	0	0	0	0	0	0	0
1754	0	0	0	0	0	0	0	0	0	0	0	0	0	0	0	0	0	0	0	0	0	0	0	0	0	0	0	0	0	0	0	0	0	0	0	0	0	0	0	0	0	0	0	0	0	0	0	0	0
1755	0	0	0	0	0	0	0	0	0	0	0	0	0	0	0	0	0	0	0	0	0	0	0	0	0	0	0	0	0	0	0	0	0	0	0	0	0	0	0	0	0	0	0	0	0	0	0	0	0
1756	0	0	0	0	0	0	0	0	0	0	0	0	0	0	0	0	0	0	0	0	0	0	0	0	0	0	0	0	0	0	0	0	0.039	0	0	0	0	0	0	0	0	0	0	0	0	0	0	0	0
1757	0	0	0	0	0	0	0	0	0	0	0	0	0	0	0	0	0	0	0	0	0	0	0	0	0	0	0	0	0	0	0	0	0	0	0	0	0	0	0	0	0	0	0	0	0	0	0	0	0
1758	0	0	0	0	0	0	0	0	0	0	0	0	0	0	0	0	0	0	0	0	0	0	0	0	0	0	0	0	0	0	0	0	0	0	0	0	0	0	0	0	0	0	0	0	0	0	0	0	0
1759	0	0	0	0	0	0	0	0	0	0	0	0	0	0	0	0	0	0	0	0	0	0	0	0	0	0	0	0	0	0	0	0	0	0	0	0	0	0	0	0	0	0	0	0	0	0	0	0	0
1760	0	0	0	0	0	0	0	0	0	0	0	0	0	0	0	0	0	0	0	0	0	0	0	0	0	0	0	0	0	0	0	0	0	0	0	0	0	0	0	0	0	0	0	0	0	0	0	0	0
1761	0	0	0	0	0	0	0	0	0	0	0	0	0	0	0	0	0	0	0	0	0	0	0	0	0	0	0	0	0	0	0	0	0	0	0	0	0	0	0	0	0	0	0	0	0	0	0	0	0
1762	0	0	0	0	0	0	0	0	0	0	0	0	0	0	0	0	0	0	0	0	0	0	0	0	0	0	0	0	0	0	0	0	0	0	0	0	0	0	0	0	0	0	0	0	0	0	0	0	0
1763	0	0	0	0	0	0	0	0	0	0	0	0	0	0	0	0	0	0	0	0	0	0	0	0	0	0	0	0	0	0	0	0	0	0	0	0	0	0	0	0	0	0	0	0	0	0	0	0	0
1764	0	0	0	0	0	0	0	0	0	0	0	0	0	0	0	0	0	0	0	0	0	0	0	0	0	0	0	0	0	0	0	0	0	0	0	0	0	0	0	0	0	0	0	0	0	0	0	0	0
1765	0	0	0	0	0	0	0	0	0	0	0	0	0	0	0	0	0	0	0	0	0	0	0	0	0	0.03	0	0	0	0	0	0	0	0	0	0	0	0	0	0.026	0.041	0	0.049	0	0	0	0	0	0
1766	0	0	0	0	0	0	0	0	0	0	0	0	0	0	0	0	0	0	0	0	0	0	0	0	0	0	0	0	0	0	0	0	0	0	0	0	0	0	0	0	0	0	0	0	0	0	0	0	0
1767	0	0	0	0	0	0	0	0	0	0	0	0	0	0	0	0	0	0	0	0	0	0	0	0	0	0	0	0	0	0	0	0	0	0	0	0	0	0	0	0	0	0	0	0	0	0	0	0	0
1768	0	0	0.038	0	0	0	0	0	0	0	0	0	0	0	0	0	0	0	0	0	0	0	0	0	0	0	0	0	0	0	0	0	0	0	0	0	0	0	0	0.022	0.044	0.062	0.047	0.062	0.047	0.062	0.059	0	0
1769	0	0	0	0	0	0	0	0	0	0	0	0	0	0	0	0	0	0	0	0	0	0	0	0	0	0	0	0	0	0	0	0	0	0.026	0	0	0.015	0.185	0	0	0	0	0	0	0	0	0.068	0	0
1770	0	0	0	0	0	0	0	0	0	0	0	0	0	0	0	0	0.032	0	0	0	0	0	0	0	0	0	0	0	0	0	0	0	0	0	0	0	0	0	0	0	0	0	0	0	0	0	0	0	0
1771	0	0	0	0	0	0	0	0	0	0	0	0	0	0	0	0	0	0	0	0	0	0	0	0	0	0	0	0	0	0	0	0	0	0	0	0	0	0	0	0	0	0	0	0	0	0	0	0	0
1772	0	0	0	0	0	0	0	0	0	0	0	0	0	0	0	0	0	0	0	0	0	0	0	0	0	0	0	0	0	0	0	0	0	0	0	0	0	0	0	0	0	0	0	0	0	0	0	0	0
1773	0.064	0	0	0	0	0	0	0	0	0	0	0	0	0	0	0	0	0	0	0	0	0	0	0	0	0	0	0	0	0	0	0	0	0	0	0	0	0	0	0	0	0	0	0	0	0	0	0	0
1774	0	0	0	0	0	0	0	0	0	0	0	0	0	0	0	0	0	0	0	0	0	0	0	0	0	0	0	0	0	0	0	0	0	0	0	0.02	0	0	0	0	0	0.087	0	0.082	0	0	0	0	0
1775	0	0	0	0	0	0	0	0	0	0	0	0	0	0	0	0	0	0	0	0	0	0	0	0	0	0	0	0	0	0	0	0	0	0	0	0	0	0	0	0	0	0	0	0	0	0	0	0	0
1776	0	0	0	0	0	0	0	0	0	0	0	0	0	0	0	0	0	0	0	0	0	0	0	0	0	0	0	0	0	0	0	0	0	0	0	0	0	0	0	0	0	0	0	0	0	0	0	0	0
1777	0	0	0	0	0	0	0	0	0	0	0	0	0	0	0	0	0	0	0	0	0	0	0	0	0	0	0	0	0	0	0	0	0	0	0	0	0	0	0	0	0	0	0	0	0.033	0	0	0	0
1778	0	0	0	0	0	0	0	0	0	0	0	0	0	0	0	0	0	0	0	0	0	0	0	0	0	0	0	0	0	0	0	0	0	0	0	0	0	0	0	0	0	0	0	0	0	0	0	0	0
1779	0	0	0	0	0	0	0	0	0	0	0	0	0	0	0	0	0	0	0	0	0	0	0	0	0	0	0	0	0	0	0	0	0	0	0	0	0	0	0	0	0	0	0	0	0	0	0	0	0
1780	0	0	0	0	0	0	0	0	0	0	0	0	0	0	0	0	0	0	0	0	0	0	0	0	0	0	0	0	0	0	0	0	0	0	0	0	0	0	0	0	0	0	0	0	0	0	0	0	0
1781	0	0	0	0	0	0	0	0	0	0	0	0	0	0	0	0	0	0	0	0	0	0	0	0	0	0	0	0	0	0	0	0	0	0	0	0	0	0	0	0	0	0	0	0	0	0	0	0	0
1782	0	0	0	0	0	0	0	0	0	0	0	0	0	0	0	0	0	0	0	0	0	0	0	0	0	0	0	0	0	0	0	0	0	0	0	0	0	0	0	0	0	0	0	0	0	0	0	0	0
1783	0	0	0	0	0	0	0	0	0	0	0	0	0	0	0	0	0	0	0	0	0	0	0	0	0	0	0	0	0	0	0	0	0	0	0	0	0	0	0	0	0	0	0	0	0	0	0	0	0
1784	0	0	0	0	0	0	0	0	0	0	0	0	0	0	0	0	0	0	0	0	0	0	0	0	0	0	0	0	0	0	0	0	0	0	0	0	0	0	0	0	0	0	0	0	0	0	0	0	0
1785	0	0	0	0	0	0	0	0	0	0	0	0	0	0	0	0	0	0	0	0	0	0	0	0	0	0	0	0	0	0	0	0	0	0	0	0	0	0	0	0	0	0	0	0	0	0	0	0	0
1786	0	0	0	0	0	0	0	0	0	0	0	0	0	0	0	0	0	0	0	0	0	0	0	0	0	0	0	0	0	0	0	0	0	0	0	0	0	0	0	0	0	0	0	0	0	0	0	0	0
1787	0	0	0	0	0	0	0	0	0	0	0	0	0	0	0	0	0	0	0	0	0	0	0	0	0	0	0	0	0	0	0	0	0	0	0	0	0	0	0	0	0	0	0	0	0	0	0	0	0
1788	0	0	0	0	0	0	0	0	0	0	0	0	0	0	0	0	0	0	0	0	0	0	0	0	0	0	0	0	0	0	0	0	0	0	0	0	0	0	0	0	0	0	0	0	0	0	0	0	0
1789	0	0	0	0	0	0	0	0	0	0	0	0	0	0	0	0	0	0	0	0	0	0	0	0	0	0	0	0	0	0	0	0	0	0	0	0	0	0	0	0	0	0	0	0	0	0	0	0	0
1790	0	0	0	0	0	0	0	0	0	0	0	0	0	0	0	0	0	0	0	0	0	0	0	0	0	0	0	0	0	0	0	0	0	0	0	0	0	0	0	0	0	0	0	0	0	0	0	0	0
1791	0	0	0	0	0	0	0	0	0	0	0	0	0	0	0	0	0	0	0	0	0	0	0	0	0	0	0	0	0	0	0	0	0	0	0	0	0	0	0	0	0	0	0	0	0	0	0	0	0
1792	0	0	0	0	0	0	0	0	0	0	0	0	0	0	0	0	0	0	0	0	0	0	0	0	0	0	0	0	0	0	0	0	0	0	0	0	0	0	0	0	0	0	0	0	0	0	0	0	0
1793	0	0	0	0	0	0	0	0	0	0	0	0	0	0	0	0	0	0	0	0	0	0	0	0	0	0	0	0	0	0	0	0	0	0	0	0	0	0	0	0	0	0	0	0	0	0	0	0	0
1794	0	0	0	0	0	0	0	0	0	0	0	0	0	0	0	0	0	0	0	0	0	0	0	0	0	0	0	0	0	0	0	0	0	0	0	0	0	0	0	0	0	0	0	0	0	0	0	0	0
1795	0	0	0	0	0	0	0	0	0	0	0	0	0	0	0	0	0	0	0	0	0	0	0	0	0	0	0	0	0	0	0	0	0	0	0	0	0	0	0	0	0	0	0	0	0	0	0	0	0
1796	0	0	0	0	0	0	0	0	0	0	0	0	0	0	0	0	0	0	0	0	0	0	0	0	0	0	0	0	0	0	0	0	0	0	0	0	0	0	0	0	0	0	0	0	0	0	0	0	0
1797	0	0	0	0	0	0	0	0	0	0	0	0	0	0	0	0	0	0	0	0	0	0	0	0	0	0	0	0	0	0	0	0	0	0	0	0	0	0	0	0	0	0	0	0	0	0	0	0	0
1798	0	0	0	0	0	0	0	0	0	0	0	0	0	0	0	0	0	0	0	0	0	0	0	0	0	0	0	0	0	0	0	0	0	0	0	0	0	0	0	0	0	0	0	0	0	0	0	0	0
1799	0	0	0.032	0	0	0	0	0	0	0	0	0	0	0	0	0	0	0	0	0	0	0	0	0	0	0	0	0.064	0	0	0	0	0	0	0	0	0	0	0	0	0	0	0	0	0	0	0	0	0
1800	0	0	0.04	0	0	0	0	0	0	0	0	0	0	0	0	0	0	0	0	0	0	0	0	0	0	0	0	0	0	0	0	0	0	0	0	0	0	0	0	0	0	0	0	0	0	0	0	0	0
1801	0	0	0	0	0	0	0	0	0	0	0	0	0	0	0	0	0	0	0	0	0	0	0	0	0	0	0	0	0	0	0	0	0	0	0	0	0	0	0	0	0	0	0	0	0	0	0	0	0
1802	0	0	0	0	0	0	0	0	0	0	0	0	0	0	0	0	0	0	0	0	0	0	0	0	0	0	0	0	0	0	0	0	0	0	0	0	0	0	0	0	0	0	0	0	0	0	0	0	0
1803	0	0	0	0	0	0	0	0	0	0	0	0	0	0	0	0	0	0	0	0	0	0	0	0	0	0	0	0	0	0	0	0	0	0	0	0	0	0	0	0	0	0	0	0	0	0	0	0	0
1804	0	0	0	0	0	0	0	0	0	0	0	0	0	0	0	0	0	0	0	0	0	0	0	0	0	0	0	0	0	0	0	0	0	0	0	0	0	0	0	0	0	0	0	0	0	0	0	0	0
1805	0	0	0	0	0	0	0	0	0	0	0	0	0	0	0	0	0	0	0	0	0	0	0	0	0	0	0	0	0	0	0	0	0	0	0	0	0	0	0	0	0	0	0	0	0	0	0	0	0
1806	0	0	0	0	0	0	0	0	0	0	0	0	0	0	0	0	0	0	0	0	0	0	0	0	0	0	0	0	0	0	0	0	0	0	0	0	0	0	0	0	0	0	0	0	0	0	0	0	0
1807	0	0	0	0	0	0	0	0	0	0	0	0	0	0	0	0	0	0	0	0	0	0	0	0	0	0	0	0	0	0	0	0	0	0	0	0	0	0	0	0	0	0	0	0	0	0	0	0	0
1808	0	0	0	0	0	0	0	0	0	0	0	0	0	0	0	0	0	0	0	0	0	0	0	0	0	0	0	0	0	0	0	0	0	0	0	0	0	0	0	0	0	0	0	0	0	0	0	0	0
1809	0	0	0	0	0	0	0	0	0	0	0	0	0	0	0	0	0	0	0	0	0	0	0	0	0	0	0	0	0	0	0	0	0	0	0	0	0	0	0	0	0	0	0	0	0	0	0	0	0
1810	0	0	0	0	0	0	0	0	0	0	0	0	0	0	0	0	0	0	0	0	0	0	0	0	0	0	0	0	0	0	0	0.011	0	0	0	0	0	0	0	0	0	0	0	0	0	0	0	0	0
1811	0	0	0	0	0	0	0	0	0	0	0	0	0	0	0	0	0	0	0	0	0	0	0	0	0	0	0	0	0	0	0	0	0	0	0	0	0	0	0	0	0	0	0	0	0	0	0	0	0
1812	0	0	0	0	0	0	0	0	0	0	0	0	0	0	0	0	0	0	0	0	0	0	0	0	0	0	0	0	0	0	0	0	0	0	0	0	0	0	0	0	0	0	0	0	0	0	0	0	0
1813	0	0	0	0	0	0	0	0	0	0	0	0	0	0	0	0	0	0	0	0	0	0	0	0	0	0	0	0	0	0	0	0	0	0	0	0	0	0	0	0	0	0	0	0	0	0	0	0	0
1814	0	0	0	0	0	0	0	0	0	0	0	0	0	0	0	0	0	0	0	0	0	0	0	0	0	0	0	0	0	0	0	0	0	0	0	0	0	0	0	0	0	0	0	0	0	0	0	0	0
1815	0	0	0	0	0	0	0	0	0	0	0	0	0	0	0	0	0	0	0	0	0	0	0	0	0	0	0	0	0	0	0	0	0	0	0	0	0	0	0	0	0	0	0	0	0	0	0	0	0
1816	0	0	0	0	0	0	0	0	0	0	0	0	0	0	0	0	0	0	0	0	0	0	0	0	0	0	0	0	0	0	0	0	0	0	0	0	0	0	0	0	0	0	0	0	0	0	0	0	0
1817	0	0	0	0	0	0	0	0	0	0	0	0	0	0	0	0	0	0	0	0	0	0	0	0	0	0	0	0	0	0	0	0	0	0	0	0	0	0	0	0	0	0	0	0	0	0	0	0	0
1818	0	0	0	0	0	0	0	0	0	0	0	0	0	0	0	0	0	0	0	0	0	0	0	0	0	0	0	0	0	0	0	0	0	0	0	0	0	0	0	0	0	0	0	0	0	0	0	0	0
1819	0	0	0	0	0	0	0	0	0	0	0	0	0	0	0	0	0	0	0	0	0	0	0	0	0	0	0	0	0	0	0	0	0	0	0	0	0	0	0	0	0	0	0	0	0	0	0	0	0
1820	0	0	0.033	0	0	0	0	0	0	0	0	0	0	0	0	0	0	0	0	0	0	0	0	0.19	0	0	0	0	0.082	0	0	0	0	0	0	0	0	0	0	0	0	0	0	0.012	0	0	0	0	0
1821	0	0	0	0	0	0	0	0	0	0	0	0	0	0	0	0	0	0	0	0	0	0	0	0	0	0	0	0	0	0	0	0	0	0	0	0	0	0	0	0	0	0	0	0	0	0	0	0	0
1822	0	0	0	0	0	0	0	0	0	0	0	0	0	0	0	0	0	0	0	0	0	0	0	0	0	0	0	0	0	0	0	0	0	0	0	0	0	0	0	0	0	0	0	0	0	0	0	0	0
1823	0	0	0	0	0	0	0	0	0	0	0	0	0	0	0	0	0	0	0	0	0	0	0	0	0	0	0	0	0	0	0	0	0	0	0	0	0	0	0	0	0	0	0	0	0	0	0	0	0
1824	0	0	0	0	0	0	0	0	0	0	0	0	0	0	0	0	0	0	0	0	0	0	0	0	0	0	0	0	0	0	0	0	0	0	0	0	0	0	0	0	0	0	0	0	0	0	0	0	0
1825	0	0	0	0	0	0	0	0	0	0	0	0	0	0	0	0	0	0	0	0	0	0	0	0	0	0	0	0	0	0	0	0	0	0	0	0	0	0	0	0	0	0	0	0	0	0	0	0	0
1826	0	0	0	0	0	0	0	0	0	0	0	0	0	0	0	0	0	0	0	0	0	0	0	0	0	0	0	0	0	0	0	0	0	0	0	0	0	0	0	0	0	0	0	0	0	0	0	0	0
1827	0	0	0	0	0	0	0	0	0	0	0	0	0	0	0	0	0	0	0	0	0	0	0	0	0	0	0	0	0	0	0	0	0	0	0	0	0	0	0	0	0	0	0	0	0	0	0	0	0
1828	0	0	0	0	0	0	0	0	0	0	0	0	0	0	0	0	0	0	0	0	0	0	0	0	0	0	0	0	0	0	0	0	0	0	0	0	0	0	0	0	0	0	0	0	0	0	0	0	0
1829	0	0	0	0	0	0	0	0	0	0	0	0	0	0	0	0	0	0	0	0	0	0	0	0	0	0	0	0	0.105	0.122	0.143	0.047	0	0	0	0	0	0	0	0.026	0	0	0	0	0.051	0.055	0	0	0
1830	0	0	0	0	0	0	0	0	0	0	0	0	0	0	0	0	0	0	0	0	0	0	0	0	0	0	0	0	0	0	0	0	0	0	0	0	0	0	0	0	0	0	0	0	0	0	0	0	0
1831	0	0.017	0	0	0	0	0	0	0	0	0	0	0	0	0	0	0	0	0	0	0	0	0	0	0	0	0	0	0	0	0	0	0	0	0	0	0	0	0	0	0	0	0	0	0	0	0	0	0
1832	0.107	0	0	0	0	0	0	0	0	0	0	0	0	0	0	0	0	0	0	0	0	0	0	0	0	0	0	0	0	0	0	0	0	0	0	0.015	0	0	0	0	0	0	0	0	0	0	0	0	0
1833	0	0	0	0	0	0	0	0	0	0	0	0	0	0	0	0	0	0	0	0	0	0	0	0	0	0	0	0	0	0	0	0	0	0	0	0	0	0	0	0	0	0	0	0	0	0	0	0	0
1834	0	0	0	0	0	0	0	0	0	0	0	0	0	0	0	0	0	0	0	0	0	0	0	0	0	0	0	0	0	0	0	0	0.046	0	0	0	0	0	0	0	0.017	0	0	0	0.019	0	0	0	0
1835	0	0	0	0	0	0	0	0	0	0	0	0	0	0	0	0	0	0	0	0	0	0	0	0	0	0	0	0	0	0	0	0	0	0	0	0	0	0	0	0	0	0	0	0	0	0	0	0	0
1836	0	0	0	0	0	0	0	0	0	0	0	0	0	0	0	0	0	0	0	0	0	0	0	0	0	0	0	0	0	0	0	0	0	0	0	0	0	0	0	0	0	0	0	0	0	0	0	0	0
1837	0	0	0	0	0	0	0	0	0	0	0	0	0	0	0	0	0	0	0	0	0	0	0	0	0	0	0	0	0	0	0	0	0	0	0	0	0	0	0	0	0	0	0	0	0	0	0	0	0
1838	0	0	0	0	0	0	0	0	0	0	0	0	0	0	0	0	0	0	0	0	0	0	0	0	0	0	0	0	0	0	0	0	0	0	0	0	0	0	0	0	0	0	0	0	0	0	0	0	0
1839	0	0	0	0	0	0	0	0	0	0	0	0	0	0	0	0	0	0	0	0	0	0	0	0	0	0	0	0	0	0	0	0	0	0	0	0	0	0	0	0	0	0	0	0	0	0	0	0	0
1840	0	0	0	0	0	0	0	0	0	0	0	0	0	0	0	0	0	0	0	0	0	0	0	0	0	0	0	0	0	0	0	0	0	0	0	0	0	0	0	0	0	0	0	0	0	0	0	0	0
1841	0	0	0	0	0	0	0	0	0	0	0	0	0	0	0	0	0	0	0	0	0	0	0	0	0	0	0	0	0	0	0	0	0	0	0	0	0	0	0	0	0	0	0	0	0	0	0	0	0
1842	0	0.104	0	0	0	0	0	0	0	0	0	0	0	0	0	0	0	0	0	0	0	0	0	0	0	0	0	0	0	0	0	0	0	0	0	0	0	0	0	0	0	0	0	0	0	0	0	0	0
1843	0	0	0	0	0	0	0	0	0	0	0	0	0	0	0	0	0	0	0	0	0	0	0	0	0	0	0	0	0	0	0	0	0	0	0	0	0	0	0	0	0	0	0	0	0	0	0	0	0
1844	0	0	0	0	0	0	0	0	0	0	0	0	0	0	0	0	0	0	0	0	0	0	0	0	0	0	0	0	0	0	0	0	0	0	0	0	0	0	0	0	0	0	0	0	0	0	0	0	0
1845	0	0	0	0	0	0	0	0	0	0	0	0	0	0	0	0	0	0	0	0	0	0	0	0	0	0	0	0	0	0	0	0	0	0	0	0	0	0	0	0	0	0	0	0	0	0	0	0	0
1846	0	0.048	0	0	0	0	0	0	0	0	0	0	0	0	0	0	0	0	0	0	0	0	0	0	0	0	0	0	0	0	0	0	0	0	0	0	0	0	0	0	0	0	0	0	0	0	0	0	0
1847	0	0	0	0	0	0	0	0	0	0	0	0	0	0	0	0	0	0	0	0	0	0	0	0	0	0	0	0	0	0	0	0	0	0	0	0	0	0	0	0	0	0	0	0	0	0	0	0	0
1848	0	0	0	0	0	0	0	0	0	0	0	0	0	0	0	0	0	0	0	0	0	0	0	0	0	0	0	0	0	0	0	0	0	0	0	0	0	0	0	0	0	0	0	0	0	0	0	0	0
1849	0	0	0	0	0	0	0	0	0	0	0	0	0	0	0	0	0	0	0	0	0	0	0	0	0	0	0	0	0	0	0	0	0	0	0	0	0	0	0	0	0	0	0	0	0	0	0	0	0
1850	0	0	0	0	0	0	0	0	0	0	0	0	0	0	0	0	0	0	0	0	0	0	0	0	0	0	0	0	0	0	0	0	0	0	0	0	0	0	0	0	0	0	0	0	0	0	0	0	0
1851	0	0	0	0	0	0	0	0	0	0	0	0	0	0	0	0	0	0	0	0	0	0	0	0	0	0	0	0	0	0	0	0	0	0	0	0	0	0	0	0	0	0	0	0	0	0	0	0	0
1852	0	0	0	0	0	0	0	0	0	0	0	0	0	0	0	0	0	0	0	0	0	0	0	0	0	0	0	0	0	0	0	0	0	0	0	0	0	0	0	0	0	0	0	0	0	0	0	0	0
1853	0	0	0	0	0	0	0	0	0	0	0	0	0	0	0	0	0	0	0	0	0	0	0	0	0	0	0	0	0	0	0	0	0	0	0	0	0	0	0	0	0	0	0	0	0	0	0	0	0
1854	0	0	0	0	0	0	0	0	0	0	0	0	0	0	0	0	0	0	0	0	0	0	0	0	0	0	0	0	0	0	0	0	0	0	0	0	0	0	0	0	0	0	0	0	0	0	0	0	0
1855	0	0	0	0	0	0	0	0	0	0	0	0	0	0	0	0	0	0	0	0	0	0	0	0	0	0	0	0	0	0	0	0	0	0	0	0	0	0	0	0	0	0	0	0	0	0	0	0	0
1856	0	0	0	0	0	0	0	0	0	0	0	0	0	0	0	0	0	0	0	0	0	0	0	0	0	0	0	0	0	0	0	0	0	0	0	0	0	0	0	0	0	0	0	0	0	0	0	0	0
1857	0	0	0	0	0	0	0	0	0	0	0	0	0	0	0	0	0	0	0	0	0	0	0	0	0	0	0	0	0	0	0	0	0	0	0	0	0	0	0	0	0	0	0	0	0	0	0	0	0
1858	0	0	0	0	0	0	0	0	0	0	0	0	0	0	0	0	0	0	0	0	0	0	0	0	0	0	0	0	0	0	0	0	0	0	0	0	0	0	0	0	0	0	0	0	0	0	0	0	0
1859	0	0	0	0	0	0	0	0	0	0	0	0	0	0	0	0	0	0	0	0	0	0	0	0	0	0	0	0	0	0	0	0	0	0	0	0	0	0	0	0	0	0	0	0	0	0	0	0	0
1860	0	0	0	0	0	0	0	0	0	0	0	0	0	0	0	0	0	0	0	0	0	0	0	0	0	0	0	0	0	0	0	0	0	0	0	0	0	0	0	0	0	0	0	0	0	0	0	0	0
1861	0	0	0	0	0	0	0	0	0	0	0	0	0	0	0	0	0	0	0	0	0	0	0	0	0	0	0	0	0	0	0	0	0	0	0	0	0	0	0	0	0	0	0	0	0	0	0	0	0
1862	0	0	0	0	0	0.265	0.325	0	0	0	0	0	0.333	0.326	0.324	0	0	0	0	0	0	0	0	0	0	0	0	0.055	0	0	0	0	0	0.028	0.088	0	0	0	0	0.022	0	0	0	0	0.053	0.058	0.01	0	0
1863	0	0	0	0	0	0	0	0	0	0	0	0	0	0	0	0	0	0	0	0	0	0	0	0	0	0	0	0	0	0	0	0	0	0	0	0	0	0	0	0	0	0	0	0	0	0	0	0	0
1864	0	0	0	0	0	0	0	0	0	0	0	0	0	0	0	0	0	0	0	0	0	0	0	0	0	0	0	0	0	0	0	0	0	0	0	0	0	0	0	0	0	0	0	0	0	0	0	0	0
1865	0	0	0	0	0	0	0	0	0	0	0	0	0	0	0	0	0	0	0	0	0	0	0	0	0	0	0	0	0	0	0	0	0	0	0	0	0	0	0	0	0	0	0	0	0	0	0	0	0
1866	0	0	0	0	0	0	0	0	0	0	0	0	0	0	0	0	0	0	0	0	0	0	0	0	0	0	0	0	0	0	0	0	0	0	0	0	0	0	0	0	0	0	0	0	0	0	0	0	0
1867	0	0	0	0	0	0	0	0	0	0	0	0	0	0	0	0	0	0	0	0	0	0	0	0	0	0	0	0	0	0	0	0	0	0	0	0	0	0	0	0	0	0	0	0	0	0	0	0	0
1868	0	0	0	0	0	0	0	0	0	0	0	0	0	0	0	0	0	0	0	0	0	0	0	0	0	0	0	0	0	0	0	0	0	0	0	0	0	0	0	0	0	0	0	0	0	0	0	0	0
1869	0.338	0	0	0	0	0	0	0	0	0	0	0	0	0	0	0	0	0	0	0	0	0.043	0	0	0	0	0	0	0	0	0	0	0	0	0.333	0.206	0.151	0.219	0.091	0.021	0	0	0	0	0	0	0	0	0.08
1870	0	0	0	0	0	0	0	0	0	0	0	0	0	0	0	0	0	0	0	0	0	0	0	0	0	0	0	0	0	0	0	0	0	0	0	0	0	0	0	0	0	0	0	0	0	0	0	0	0
1871	0	0	0	0	0	0	0	0	0	0	0	0	0	0	0	0	0	0	0	0	0	0	0	0	0	0	0	0	0	0	0	0	0	0	0	0	0	0	0	0	0	0	0	0	0	0	0	0	0
1872	0	0	0	0	0	0	0	0	0	0	0	0	0	0	0	0	0	0	0	0	0	0	0	0	0	0	0	0	0	0	0	0	0	0	0	0	0	0	0	0	0	0	0	0	0	0	0	0	0
1873	0	0	0	0	0	0	0	0	0	0	0	0	0	0	0	0	0	0	0	0	0	0	0	0	0	0	0	0	0	0	0	0	0	0	0	0	0	0	0	0	0	0	0	0	0	0	0	0	0
1874	0	0	0	0	0	0	0	0	0	0	0	0	0	0	0	0	0	0	0	0	0	0	0	0	0	0	0	0	0	0	0	0	0	0	0	0	0	0	0	0	0	0	0	0	0	0	0	0	0
1875	0	0	0	0	0	0	0	0	0	0	0	0	0	0	0	0	0	0	0	0	0	0	0	0	0	0	0	0	0	0	0	0	0	0	0	0	0	0	0	0	0	0	0	0	0	0	0	0	0
1876	0	0	0	0	0	0	0	0	0	0	0	0	0	0	0	0	0	0	0	0	0	0	0	0	0	0	0	0	0	0	0	0	0	0	0	0	0	0	0	0	0	0	0	0	0	0	0	0	0
1877	0	0.135	0	0	0	0	0	0	0	0	0	0	0	0	0	0.01	0	0	0	0	0	0	0	0	0	0	0	0	0	0	0	0	0	0	0	0	0	0	0	0	0	0	0	0	0	0	0	0	0
1878	0	0	0	0	0	0	0	0	0	0	0	0	0	0	0	0	0	0	0	0	0	0	0	0	0	0	0	0	0	0	0	0	0	0	0	0	0	0	0	0	0	0	0	0	0	0	0	0	0
1879	0	0	0	0	0	0	0	0	0	0	0	0	0	0	0	0	0	0	0	0	0	0	0	0	0	0	0	0	0	0	0	0	0	0	0	0	0	0	0	0	0.034	0	0	0	0	0	0	0	0
1880	0	0	0	0	0	0	0	0	0	0	0	0	0	0	0	0	0	0	0	0	0	0	0	0	0	0	0	0	0	0	0	0	0	0	0	0	0	0	0	0	0	0	0	0	0	0	0	0	0
1881	0	0	0	0	0	0	0	0	0	0	0	0	0	0	0	0	0	0	0	0	0	0	0	0	0	0.028	0	0	0	0	0	0	0.041	0.029	0	0	0	0	0	0	0	0	0	0	0	0	0	0	0
1882	0	0	0	0	0	0	0	0	0	0	0	0	0	0	0	0	0	0	0	0	0	0	0	0	0	0	0	0	0	0	0	0	0	0	0	0	0	0	0	0	0	0	0	0	0	0	0	0	0
1883	0	0	0	0	0	0	0	0	0	0	0	0	0	0	0	0	0	0	0	0	0	0	0	0	0	0	0	0	0	0	0	0	0	0	0	0	0	0	0	0	0	0	0	0	0	0	0	0	0
1884	0	0	0	0	0	0	0	0	0	0	0	0	0	0	0	0	0	0	0	0	0	0	0	0	0	0	0	0	0	0	0	0	0	0	0	0	0	0	0	0	0	0	0	0	0	0	0	0	0
1885	0	0	0	0	0	0	0	0	0	0	0	0	0	0	0	0	0	0	0	0	0	0	0	0	0	0	0	0	0	0	0	0	0	0	0	0	0	0	0	0	0	0	0	0	0	0	0	0	0
1886	0	0	0	0	0	0	0	0	0	0	0	0	0	0	0	0	0	0	0	0	0	0	0	0	0	0	0	0	0	0	0	0	0	0	0	0	0	0	0	0	0	0	0	0	0	0	0	0	0
1887	0	0	0	0	0	0	0	0	0	0	0	0	0	0	0	0	0	0	0	0	0	0	0	0	0	0	0	0	0	0	0	0	0	0	0	0	0	0	0	0	0	0	0	0	0	0	0	0	0
1888	0	0	0	0	0	0	0	0	0	0	0	0	0	0	0	0	0	0	0	0	0	0	0	0	0	0	0	0	0	0	0	0	0	0	0	0	0	0	0	0	0	0	0	0	0	0	0	0	0
1889	0	0	0	0	0	0	0	0	0	0	0	0	0	0	0	0	0	0	0	0	0	0	0	0	0	0	0	0	0	0	0	0	0	0	0	0	0	0	0	0	0	0	0	0	0	0	0	0	0
1890	0	0	0	0	0	0	0	0	0	0	0	0	0	0	0	0	0	0	0	0	0	0	0	0	0	0	0	0	0	0	0	0	0	0	0	0	0	0	0	0	0	0	0	0	0	0	0	0	0
1891	0	0	0	0	0	0	0	0	0	0	0	0	0	0	0	0	0	0	0	0	0	0	0	0	0	0	0	0	0	0	0	0	0	0	0	0	0	0	0	0	0	0	0	0	0	0	0	0	0
1892	0	0	0	0	0	0	0	0	0	0	0	0	0	0	0	0	0	0	0	0	0	0	0	0	0	0	0	0	0	0	0	0	0	0	0	0	0	0	0	0	0	0	0	0	0	0	0	0	0
1893	0	0	0	0	0	0	0	0	0	0	0	0	0	0	0	0	0	0	0	0	0	0	0	0	0	0	0	0	0	0	0	0	0	0	0	0	0	0	0	0	0	0	0	0	0	0	0	0	0
1894	0	0	0	0	0	0	0	0	0	0	0	0	0	0	0	0	0	0	0	0	0	0	0	0	0	0	0	0	0	0	0	0	0	0	0	0	0	0	0	0	0	0	0	0	0	0	0	0	0
1895	0	0	0	0	0	0	0	0	0	0	0	0	0	0	0	0	0	0	0	0	0	0	0	0	0	0	0	0	0	0	0	0	0	0	0	0	0	0	0	0	0	0	0	0	0	0	0	0	0
1896	0	0	0	0	0	0	0	0	0	0	0	0	0	0	0	0	0	0	0	0	0	0	0	0	0	0	0	0	0	0	0	0	0	0	0	0	0	0	0	0	0	0	0	0	0	0	0	0	0
1897	0	0	0	0	0	0	0	0	0	0	0	0	0	0	0	0	0	0	0	0	0	0	0	0	0	0	0	0	0	0	0	0	0	0	0	0.083	0	0.189	0	0	0	0	0	0	0	0	0	0	0
1898	0	0	0	0	0	0	0	0	0	0	0	0	0	0	0	0	0	0	0	0	0	0	0	0	0	0	0	0	0	0	0	0	0	0	0	0	0	0	0	0	0	0	0	0	0	0	0	0	0
1899	0	0	0	0	0	0	0	0	0	0	0	0	0	0	0	0	0	0	0	0	0	0	0	0	0	0	0	0	0	0	0	0	0	0	0	0	0	0	0	0	0	0	0	0	0	0	0	0	0
1900	0	0	0	0	0	0	0	0	0	0	0	0	0	0	0	0	0	0	0	0	0	0	0	0	0	0	0	0	0	0	0	0	0	0	0	0	0	0	0	0	0	0	0	0	0	0	0	0	0
1901	0	0	0	0	0	0	0	0	0	0	0	0	0	0	0	0	0	0	0	0	0	0	0	0	0	0	0	0	0	0	0	0	0	0	0	0	0	0	0	0	0	0	0	0	0	0	0	0	0
1902	0	0.091	0	0	0	0	0	0	0	0	0	0	0	0	0	0	0	0	0	0	0	0	0	0	0	0	0	0	0	0	0	0	0	0	0	0	0	0	0	0	0	0	0	0	0	0	0	0	0
1903	0	0	0	0	0	0	0	0	0	0	0	0	0	0	0	0	0	0	0	0	0	0	0	0	0	0	0	0	0	0	0	0	0	0	0	0	0	0	0	0	0	0	0	0	0	0	0	0	0
1904	0	0	0	0	0	0	0	0	0	0	0	0	0	0	0	0	0	0	0	0	0	0	0	0	0	0	0	0	0	0	0	0	0	0	0	0	0	0	0	0	0	0	0	0	0	0	0	0	0
1905	0	0	0	0	0	0	0	0	0	0	0	0	0	0	0	0	0	0	0	0	0	0	0	0	0	0	0	0	0	0	0	0	0	0	0	0	0	0	0	0	0	0	0	0	0	0	0	0	0
1906	0	0	0	0	0	0	0	0	0	0	0	0	0	0	0	0	0	0	0	0	0	0	0	0	0	0	0	0	0	0	0	0	0	0	0	0	0	0	0	0	0	0	0	0	0	0	0	0	0
1907	0	0	0	0	0	0	0	0	0	0	0	0	0	0	0	0	0	0	0	0	0	0	0	0	0	0	0	0	0	0	0	0	0	0	0	0	0	0	0	0	0	0	0	0	0	0	0	0	0
1908	0	0	0	0	0	0	0	0	0	0	0	0	0	0	0	0	0	0	0	0	0	0	0	0	0	0	0	0	0	0	0	0	0	0	0	0	0	0	0	0	0	0	0	0	0	0	0	0	0
1909	0	0	0	0	0	0	0	0	0	0	0	0	0	0	0	0	0	0	0	0	0	0	0	0	0	0	0	0	0	0	0	0	0	0	0	0	0	0	0	0	0	0	0	0	0	0	0	0	0
1910	0	0	0	0	0	0	0	0	0	0	0	0	0	0	0	0	0	0	0	0	0	0	0	0	0	0	0	0	0	0	0	0	0	0	0	0.058	0	0	0	0	0	0	0	0	0	0	0	0	0
1911	0	0	0	0	0	0	0	0	0	0	0	0	0	0	0	0	0	0	0	0	0	0	0	0	0	0	0	0	0	0	0	0	0	0	0	0	0	0	0	0	0	0	0	0	0	0	0	0	0
1912	0	0	0	0	0	0	0	0	0	0	0	0	0	0	0	0	0	0	0	0	0	0	0	0	0	0	0	0	0	0	0	0	0	0	0	0	0	0	0	0	0	0	0	0	0	0	0	0	0
1913	0	0	0	0	0	0	0	0	0	0	0	0	0	0	0	0	0	0	0	0	0	0	0	0	0	0	0	0	0	0	0	0	0	0	0	0	0	0	0	0	0	0	0	0	0	0	0	0	0
1914	0	0	0	0	0	0	0	0	0	0	0	0	0	0	0	0	0	0	0	0	0	0	0	0	0	0	0	0	0	0	0	0	0	0	0	0	0	0	0	0	0	0	0	0	0	0	0	0	0
1915	0	0	0	0	0	0	0	0	0	0	0	0	0	0	0	0	0	0	0	0	0	0	0	0	0	0	0	0	0	0	0	0	0	0	0	0	0	0	0	0	0	0	0	0	0	0	0	0	0
1916	0	0	0	0	0	0	0	0	0	0	0	0	0	0	0	0	0	0	0	0	0	0	0	0	0	0	0	0	0	0	0	0	0	0	0	0	0	0	0	0	0	0	0	0	0	0	0	0	0
1917	0	0	0	0	0	0	0	0	0	0	0	0	0	0	0	0	0	0	0	0	0	0	0	0	0	0	0	0	0	0	0	0	0	0	0	0	0	0	0	0	0	0	0	0	0	0	0	0	0
1918	0	0	0	0	0	0	0	0	0	0	0	0	0	0	0	0	0	0	0	0	0	0	0	0	0	0	0	0	0	0	0	0	0	0	0	0	0	0	0	0	0	0	0	0	0	0	0	0	0
1919	0	0	0	0	0	0	0	0	0	0	0	0	0	0	0	0	0	0	0	0	0	0	0	0	0	0	0	0	0	0	0	0	0	0	0	0	0	0	0	0	0	0	0	0	0	0	0	0	0
1920	0	0	0	0	0	0	0	0	0	0	0	0	0	0	0	0	0	0	0	0	0	0	0	0	0	0	0	0	0	0	0	0	0	0	0	0	0	0	0	0	0	0	0	0	0	0	0	0	0
1921	0	0	0	0	0	0	0	0	0	0	0	0	0	0	0	0	0	0	0	0	0	0	0	0	0	0	0	0	0	0	0	0	0	0	0	0	0	0	0	0	0	0	0	0	0	0	0	0	0
1922	0	0	0	0	0	0	0	0	0	0	0	0	0	0	0	0	0	0	0	0	0	0	0	0	0	0	0	0	0	0	0	0	0	0	0	0	0	0	0	0	0	0	0	0	0	0	0	0	0
1923	0	0	0	0	0	0	0	0	0	0	0	0	0	0	0	0	0	0	0	0	0	0	0	0	0	0	0	0	0	0	0	0	0	0	0	0	0	0	0	0	0	0	0	0	0	0	0	0	0
1924	0	0	0	0	0	0	0	0	0	0	0	0	0	0	0	0	0	0	0	0	0	0	0	0	0	0	0	0	0	0	0	0	0	0	0	0	0	0	0	0	0	0	0	0	0	0	0	0	0
1925	0	0.01	0	0	0	0	0	0	0	0	0	0	0	0	0	0	0	0	0	0	0	0	0	0	0	0	0	0	0.092	0	0	0	0	0	0	0	0.145	0	0.093	0.02	0	0	0	0	0	0	0	0	0
1926	0	0	0	0	0	0	0	0	0	0	0	0	0	0	0	0	0	0	0	0	0	0	0	0	0	0	0	0	0	0	0	0	0	0	0	0	0	0	0	0	0	0	0	0	0	0	0	0	0
1927	0	0	0	0	0	0	0	0	0	0	0	0	0	0	0	0	0	0	0	0	0	0	0	0	0	0	0	0	0	0	0	0	0	0	0	0	0	0	0	0	0	0	0	0	0	0	0	0	0
1928	0	0	0	0	0	0	0	0	0	0	0	0	0	0	0	0	0	0	0	0	0	0	0	0	0	0	0	0	0	0	0	0	0	0	0	0	0	0	0	0	0	0	0	0	0	0	0	0	0
1929	0	0	0	0	0	0	0	0	0	0	0	0	0	0	0	0	0	0	0	0	0	0	0	0	0	0	0	0	0	0	0	0	0	0	0	0	0	0	0	0	0	0	0	0	0	0	0	0	0
1930	0	0	0	0	0	0	0	0	0	0	0	0	0	0	0	0	0	0	0	0	0	0	0	0	0	0	0	0	0	0	0	0	0	0	0	0	0	0	0	0	0	0	0	0	0	0	0	0	0
1931	0	0	0	0	0	0	0	0	0	0	0	0	0	0	0	0	0	0	0	0	0	0	0	0	0	0	0	0	0	0	0	0	0	0	0	0	0	0	0	0	0	0	0	0	0	0	0	0	0
1932	0	0	0	0	0	0	0	0	0	0	0	0	0	0	0	0	0	0	0	0	0	0	0	0	0	0	0	0	0	0	0	0	0	0	0	0	0	0	0	0	0	0	0	0	0	0	0	0	0
1933	0	0	0	0	0	0	0	0	0	0	0	0	0	0	0	0	0	0	0	0	0	0	0	0	0	0	0	0	0	0	0	0	0	0	0	0	0	0	0	0	0	0	0	0	0	0	0	0	0
1934	0	0	0	0	0	0	0	0	0	0	0	0	0	0	0	0	0	0	0	0	0	0	0	0	0	0	0	0	0	0	0	0	0	0	0	0	0	0	0	0	0	0	0	0	0	0	0	0	0
1935	0	0	0	0	0	0	0	0	0	0	0	0	0	0	0	0	0	0	0	0	0	0	0	0	0	0	0	0	0	0	0	0	0	0	0	0	0	0	0	0	0	0	0	0	0	0	0	0	0
1936	0	0.014	0	0	0	0	0	0	0	0	0	0	0	0	0	0	0	0	0	0	0	0	0	0	0	0	0	0	0	0	0	0	0	0	0	0	0.026	0	0	0	0	0	0	0	0	0	0	0	0
1937	0	0	0	0	0	0	0	0	0	0	0	0	0	0	0	0	0	0	0	0	0	0	0	0	0	0	0	0	0	0	0	0	0	0	0	0	0	0	0	0	0	0	0	0	0	0	0	0	0
1938	0	0	0	0	0	0	0	0	0	0	0	0	0	0	0	0	0	0	0	0	0	0	0	0	0	0	0	0	0	0	0	0	0	0	0	0	0	0	0	0	0	0	0	0	0	0	0	0	0
1939	0	0	0	0	0	0	0	0	0	0	0	0	0	0	0	0	0	0	0	0	0	0	0	0	0	0	0	0	0	0	0	0	0	0	0	0	0	0	0	0	0	0	0	0	0	0	0	0	0
1940	0	0	0	0	0	0	0	0	0	0	0	0	0	0	0	0	0	0	0	0	0	0	0	0	0	0	0	0	0	0	0	0	0	0	0	0	0	0	0	0	0	0	0	0	0	0	0	0	0
1941	0	0	0	0	0	0	0	0	0	0	0	0	0	0	0	0	0	0	0	0	0	0	0	0	0	0	0	0.037	0	0	0	0	0	0	0	0	0	0	0	0.022	0.042	0	0.043	0	0	0	0	0	0
1942	0	0	0	0	0	0	0	0	0	0	0	0	0	0	0	0	0	0	0	0	0	0	0	0	0	0	0	0	0	0	0	0	0	0	0	0	0	0	0	0	0	0	0	0	0	0	0	0	0
1943	0	0	0	0	0	0	0	0	0	0	0	0	0	0	0	0	0	0	0	0	0	0	0	0	0	0	0	0	0	0	0	0	0	0	0	0	0	0	0	0	0	0	0	0	0	0	0	0	0
1944	0	0	0	0	0	0	0	0	0	0	0	0	0	0	0	0	0	0	0	0	0	0	0	0	0	0	0	0	0	0	0	0	0	0	0	0	0	0	0	0	0	0	0	0	0	0	0	0	0
1945	0	0	0	0	0	0	0	0	0	0	0	0	0	0	0	0	0	0	0	0	0	0	0	0	0	0	0	0	0	0	0	0	0	0	0	0	0	0	0	0	0	0	0	0	0	0	0	0	0
1946	0	0	0	0	0	0	0	0	0	0	0	0	0	0	0	0	0	0	0	0	0	0	0	0	0	0	0	0	0	0	0	0	0	0	0	0	0	0	0	0	0	0	0	0	0	0	0	0	0
1947	0	0	0	0	0	0	0	0	0	0	0	0	0	0	0	0	0	0	0	0	0	0	0	0	0	0	0	0	0	0	0	0	0	0	0	0	0	0	0	0	0	0	0	0	0	0	0	0	0
1948	0	0	0	0	0	0	0	0	0	0	0	0	0	0	0	0	0	0	0	0	0	0	0	0	0	0	0	0	0	0	0	0	0	0	0	0	0	0	0	0	0	0	0	0	0	0	0	0	0
1949	0	0	0	0	0	0	0	0	0	0	0	0	0	0	0	0	0	0	0	0	0	0	0	0	0	0	0	0	0	0	0	0	0	0	0	0	0	0	0	0	0	0	0	0	0	0	0	0	0
1950	0	0	0	0	0	0	0	0	0	0	0	0	0	0	0	0	0	0	0	0	0	0	0	0	0	0	0	0	0	0	0	0	0	0	0	0	0	0	0	0	0	0	0	0	0	0	0	0	0
1951	0	0	0	0	0	0	0	0	0	0	0	0	0	0	0	0	0	0	0	0	0	0	0	0	0	0	0	0	0	0	0	0	0	0	0	0	0	0	0	0	0	0	0	0	0	0	0	0	0
1952	0	0	0.033	0	0	0	0	0	0	0	0	0	0	0	0	0	0	0	0	0	0	0	0	0	0.07	0.028	0	0.06	0	0	0	0	0	0	0	0	0	0	0	0	0	0	0	0	0	0	0	0	0
1953	0	0	0	0	0	0	0	0	0	0	0	0	0	0	0	0	0	0	0	0	0	0	0	0	0	0	0	0	0	0	0	0	0	0	0	0	0	0	0	0	0	0	0	0	0	0	0	0	0
1954	0	0	0	0	0	0	0	0	0	0	0	0	0	0	0	0	0	0	0	0	0	0	0	0	0	0	0	0	0	0	0	0	0	0	0	0	0	0	0	0	0	0	0	0	0	0	0	0	0
1955	0	0	0	0	0	0	0	0	0	0	0	0	0	0	0	0	0	0	0	0	0	0	0	0	0	0	0	0	0	0	0	0	0	0	0	0	0	0	0	0	0	0	0	0	0	0	0	0	0
1956	0	0	0	0	0	0.143	0.18	0	0	0	0	0	0	0	0	0	0	0	0	0	0	0	0	0	0	0	0	0.063	0	0	0	0	0	0	0	0	0	0	0	0	0	0	0	0	0	0	0.029	0	0
1957	0	0	0	0	0	0	0	0	0	0	0	0	0	0	0	0	0	0	0	0	0	0	0	0	0	0	0	0	0	0	0	0	0	0	0	0	0	0	0	0	0	0	0	0	0	0	0	0	0
1958	0	0	0	0	0	0	0	0	0	0	0	0	0	0	0	0	0	0	0	0	0	0	0	0	0	0	0	0	0	0	0	0	0	0	0	0	0	0	0	0	0	0	0	0	0	0	0	0	0
1959	0	0	0	0	0	0	0	0.125	0	0	0	0	0	0	0	0	0	0	0	0	0	0	0	0	0	0	0	0	0	0	0	0	0	0	0	0	0	0	0	0	0	0	0	0	0	0	0	0	0
1960	0	0	0	0	0	0	0	0	0	0	0	0	0	0	0	0	0	0	0	0	0	0	0	0	0	0	0	0	0.063	0	0.014	0	0	0	0	0	0	0	0	0	0	0	0	0	0	0	0	0	0
1961	0	0	0	0	0	0	0	0	0	0	0	0	0	0	0	0	0	0	0	0	0	0	0	0	0	0	0	0	0	0	0	0	0	0	0	0	0	0	0	0	0	0	0	0	0	0	0	0	0
1962	0	0	0	0	0	0	0	0	0	0	0	0	0	0	0	0	0	0	0	0	0	0	0	0	0	0	0	0	0	0	0	0	0	0	0	0	0	0	0	0	0	0	0	0	0	0	0	0	0
1963	0	0	0	0	0	0	0	0	0	0	0	0	0	0	0	0	0	0	0	0	0	0	0	0	0	0	0	0	0	0	0	0	0	0	0	0	0	0	0	0	0	0	0	0	0	0	0	0	0
1964	0	0	0	0	0	0	0	0	0	0	0	0	0	0	0	0	0	0	0	0	0	0	0	0	0	0	0	0	0	0	0	0	0	0	0	0	0	0	0	0	0	0	0	0	0	0	0	0	0
1965	0	0	0	0	0	0	0	0	0	0	0	0	0	0	0	0	0	0	0	0	0	0	0	0	0	0	0	0	0	0	0	0	0	0	0	0	0	0	0	0	0	0	0	0	0	0	0	0	0
1966	0	0	0	0	0	0	0	0	0	0	0	0	0	0	0	0	0	0	0	0	0	0	0	0	0	0	0	0	0	0	0	0	0	0	0	0	0	0	0	0	0	0	0	0	0	0	0	0	0
1967	0	0	0	0	0	0	0	0	0	0	0	0	0	0	0	0	0	0	0	0	0	0	0	0	0	0	0	0	0	0	0	0	0	0	0	0	0	0	0	0	0	0	0	0	0	0	0	0	0
1968	0	0	0	0	0	0	0	0	0	0	0	0	0	0	0	0	0	0	0	0	0	0	0	0	0	0	0	0	0	0	0	0	0	0	0	0	0	0	0	0	0	0	0	0	0	0	0	0	0
1969	0	0	0	0	0	0	0	0	0	0	0	0	0	0	0	0	0	0	0	0	0	0	0	0	0	0	0	0	0	0	0	0	0	0	0	0	0	0	0	0	0	0	0	0	0	0	0	0	0
1970	0	0	0	0	0	0	0	0	0	0	0	0	0	0	0	0	0	0	0	0	0	0	0	0	0	0	0	0	0	0	0	0	0	0	0	0	0	0	0	0	0	0	0	0	0	0	0	0	0
1971	0	0	0	0	0	0	0	0	0	0	0	0	0	0	0	0	0	0	0	0	0	0	0	0	0	0	0	0	0	0	0.063	0	0	0	0	0	0	0	0	0.02	0	0	0	0	0	0	0	0	0
1972	0	0	0	0	0	0	0	0	0	0	0	0	0	0	0	0	0	0	0	0	0	0	0	0	0	0	0	0	0	0	0	0	0	0	0	0	0	0	0	0	0	0	0	0	0	0	0	0	0
1973	0	0	0	0	0	0	0	0	0	0	0	0	0	0	0	0	0	0	0	0	0	0	0	0	0	0	0	0	0	0	0	0	0	0	0	0	0	0	0	0	0	0	0	0	0	0	0	0	0
1974	0	0	0	0	0	0	0	0	0	0	0	0	0	0	0	0	0	0	0	0	0	0	0	0	0	0	0	0	0	0	0	0	0	0	0	0	0	0	0	0	0	0	0	0	0	0	0	0	0
1975	0	0	0	0	0	0	0	0	0	0	0	0	0	0	0	0	0	0	0	0	0	0	0	0	0	0	0	0	0	0	0	0	0	0	0	0	0	0	0	0	0	0	0	0	0	0	0	0	0
1976	0	0	0	0	0	0	0	0	0	0	0	0	0	0	0	0	0	0	0	0	0	0	0	0	0	0	0	0	0	0	0	0	0	0	0	0	0	0	0	0	0	0	0	0	0	0	0	0	0
1977	0	0	0	0	0	0	0	0	0	0	0	0	0	0	0	0	0	0	0	0	0	0	0	0.045	0	0	0	0	0	0	0	0	0	0.03	0	0	0	0	0	0	0	0	0	0	0	0	0	0	0
1978	0	0	0	0	0	0	0	0	0	0	0	0	0	0	0	0	0	0	0	0	0	0	0	0	0	0	0	0	0	0	0	0	0	0	0	0	0	0	0	0	0	0	0	0	0	0	0	0	0
1979	0	0	0	0	0	0	0	0	0	0	0	0	0	0	0	0	0	0	0	0	0	0	0	0	0	0	0	0	0	0	0	0	0	0	0	0	0	0	0	0	0	0	0	0	0	0	0	0	0
1980	0	0	0	0	0	0	0	0.089	0	0	0	0	0	0	0	0	0	0	0	0	0.068	0.046	0.096	0.091	0.084	0.028	0	0	0	0	0	0.059	0	0	0	0	0	0	0	0	0	0	0	0	0	0	0	0	0
1981	0	0	0	0	0	0	0	0	0	0	0	0	0	0	0	0	0	0	0	0	0	0	0	0	0	0	0	0	0	0	0	0	0	0	0	0	0	0	0	0	0	0	0	0	0	0	0	0	0
1982	0	0	0	0	0	0	0	0	0	0	0	0	0	0	0	0	0	0	0	0	0	0	0	0	0	0	0	0	0	0	0	0	0	0	0	0	0	0	0	0	0	0	0	0	0	0	0	0	0
1983	0	0	0	0	0	0	0	0	0	0	0	0	0	0	0	0	0	0	0	0	0	0	0	0	0	0	0	0	0	0	0	0	0	0	0	0	0	0	0	0	0	0	0	0	0	0	0	0	0
1984	0	0	0	0	0	0	0	0	0	0	0	0	0	0	0	0	0	0	0	0	0	0	0	0	0	0	0	0	0	0	0	0	0	0	0	0	0	0	0	0	0	0	0	0	0	0	0	0	0
1985	0	0	0	0	0	0	0	0	0	0	0	0	0	0	0	0	0	0	0	0	0	0	0	0	0	0	0	0	0	0	0	0	0	0	0	0	0	0	0	0	0	0	0	0	0	0	0	0	0
1986	0	0	0	0	0	0	0	0	0	0	0	0	0	0	0	0	0	0	0	0	0	0	0	0	0	0	0	0	0	0	0	0	0	0	0	0	0	0	0	0	0	0	0	0	0	0	0	0	0
1987	0	0	0	0	0	0	0	0	0	0	0	0	0	0	0	0	0	0	0	0	0	0	0	0	0	0	0	0	0	0	0	0	0	0	0	0	0	0	0	0	0	0	0	0	0	0	0	0	0
1988	0	0	0	0	0	0	0	0	0	0	0	0	0	0	0	0	0	0	0	0	0	0	0	0	0	0	0	0	0	0	0	0	0	0	0	0	0	0	0	0	0	0	0	0	0	0	0	0	0
1989	0	0	0	0	0	0	0	0	0	0	0	0	0	0	0	0	0	0	0	0	0	0	0	0	0	0	0	0	0	0	0	0	0	0	0	0	0	0	0	0	0	0	0	0	0	0	0	0	0
1990	0	0	0	0	0	0	0	0	0	0	0	0	0	0	0	0	0	0	0	0	0	0	0	0	0	0	0	0	0	0	0	0	0	0	0	0	0	0	0	0	0	0	0	0	0	0	0	0	0
1991	0	0	0	0	0	0	0	0	0	0	0	0	0	0	0	0	0	0	0	0	0	0	0	0	0	0	0	0	0	0	0	0	0	0	0	0	0	0	0	0	0	0	0	0	0	0	0	0	0
1992	0	0	0	0	0	0	0	0	0	0	0	0	0	0	0	0	0	0	0	0	0	0	0	0	0	0	0	0	0	0	0	0	0	0	0	0	0	0	0	0	0	0	0	0	0	0	0	0	0
1993	0	0	0	0	0	0	0	0	0	0	0	0	0	0	0	0	0	0	0	0	0	0	0	0	0	0	0	0	0	0	0	0	0	0	0	0	0	0	0	0	0	0	0	0	0	0	0	0	0
1994	0	0	0	0	0	0	0	0	0	0	0	0	0	0	0	0	0	0	0	0	0	0	0	0	0	0	0	0	0	0	0	0	0	0	0	0	0	0	0	0	0	0	0	0	0	0	0	0	0
1995	0	0	0	0	0	0	0	0	0	0	0	0	0	0	0	0	0	0	0	0	0	0	0	0	0	0	0	0	0	0	0	0	0	0	0	0	0	0	0	0	0	0	0	0	0	0	0	0	0
1996	0	0	0	0	0	0	0	0	0	0	0	0	0	0	0	0	0	0	0	0	0	0	0	0	0	0	0	0	0	0	0	0	0	0	0	0	0	0	0	0	0	0	0	0	0	0	0	0	0
1997	0	0	0	0	0	0	0	0	0	0	0	0	0	0	0	0	0	0	0	0	0	0	0	0	0	0	0	0	0	0	0	0	0	0	0	0	0	0	0	0	0	0	0	0	0	0	0	0	0
1998	0	0.053	0	0	0	0	0	0.023	0	0	0	0	0	0	0	0	0	0	0	0	0	0.049	0	0	0	0	0	0	0	0	0	0	0	0.026	0	0	0.077	0	0	0	0	0	0	0	0	0	0	0	0
1999	0	0	0	0	0	0	0	0	0	0	0	0	0	0	0	0	0	0	0	0	0	0	0	0	0	0	0	0	0	0	0	0	0	0	0	0	0	0	0	0	0	0	0	0	0	0	0	0	0
[truncated: 283 more rows]
[truncated: 151 more columns]

## Sheet: bipart_Compat
bipart	RL1-1	RL8A-1	RL9A-1	RL10-1	RL11-1	RL13-1	RL13-2	UL1-1	UL2-1	UL4-1	UL5-1	UL6-1	UL7-1	UL8-1	UL8-2	UL9-1	UL9-2	UL10-1	UL11-1	UL11-2	UL13-1	UL13-2	UL14-1	UL15A-1	UL16-1	UL17-1	UL18-1	UL19-1	UL20-1	UL20-2	UL21A-1	UL22A-1	UL23-1	UL24-1	UL25-1	UL26-1	UL27-1	UL27-2	UL29-1	UL30-1	UL31-1	UL32-1	UL32-2	UL33-1	UL34-1	UL35-1	UL35-2	UL36-1	UL37-1
1	1	1	1	1	1	1	1	1	1	1	1	1	1	1	1	1	1	1	1	1	1	1	1	1	1	1	1	1	1	1	1	1	1	1	1	1	1	1	1	1	1	1	1	1	1	1	1	1	1
2	1	1	1	1	1	1	1	1	1	1	1	1	1	1	1	1	1	1	1	1	1	1	1	1	1	1	1	1	1	1	1	1	1	1	1	1	1	1	1	1	1	1	1	1	1	1	1	1	1
3	1	1	1	1	1	1	1	1	1	1	1	1	1	1	1	1	1	1	1	1	1	1	1	1	1	1	1	1	1	1	1	1	1	1	1	1	1	1	1	1	1	1	1	1	1	1	1	1	1
4	1	0.481	0	0	0	0.799	0	1	0	0	0	0.807	0.783	0.79	0.034	0	0.008	0	0	0	0	0.115	0	0.006	0.004	0.094	0.014	0.001	0	0	0.006	0	0.033	0	1	0.803	0.851	0.799	0.902	0.956	0.479	0	0	0	0	0	0	0.048	0.918
5	1	0.481	0	0	0	0.799	0	0.904	0	0	0	0.807	0.783	0.79	0.034	0	0.008	0	0	0	0	0.115	0	0.006	0.004	0.094	0.014	0.001	0	0	0.006	0	0.033	0	0	0.008	0	0	0	0.001	0	0	0	0	0	0	0	0.048	0
6	1	0.39	0	0	0	0.799	0	0.904	0	0	0	0.807	0.783	0.79	0.034	0	0.008	0	0	0	0	0.008	0	0.006	0.003	0.094	0	0.001	0	0	0.006	0	0.033	0	0	0	0	0	0.023	0.001	0	0	0	0	0	0	0	0	0
7	0.89	0.125	0	0	0	0.009	0	0.004	0	0	0	0.029	0.805	0.799	0.034	0	0.005	0	0	0	0	0.008	0	0	0.002	0.094	0	0.001	0	0	0	0	0	0	0	0	0	0	0.009	0.001	0	0	0	0	0	0	0	0	0
8	1	0.125	0	0	0	0.009	0	0.004	0	0	0	0.029	0.805	0.799	0.034	0	0.005	0	0	0	0	0.008	0	0	0.002	0.094	0	0.001	0	0	0	0	0	0	0	0	0	0	0.009	0.001	0	0	0	0	0	0	0.02	0	0
9	1	0.125	0	0	0	0.84	0.493	0.875	0	0	0	0.674	0.805	0.799	0.673	0	0.008	0	0	0	0	0.008	0	0.006	0.002	0.043	0	0.171	0	0	0	0	0	0	0	0	0	0	0	0.003	0	0	0	0	0	0	0.02	0	0
10	0.97	0.125	0	0	0	0.735	0.675	0.662	0	0	0	0.815	0.667	0.674	0.673	0	0.01	0	0	0	0	0	0	0.006	0.002	0.094	0	0.179	0	0	0	0	0.033	0	0	0	0.029	0.025	0.015	0.003	0	0	0	0	0	0	0.02	0	0
11	1	1	1	1	1	1	1	1	1	1	1	1	1	1	1	1	1	1	1	1	1	1	1	1	1	1	1	1	1	1	1	1	1	1	1	1	1	1	1	1	1	1	1	1	1	1	1	1	1
12	1	0.481	0.059	0	0.32	0.861	0.962	0.98	0	0	0.01	0.961	0.891	0.887	0.673	0	0.019	0.01	0.001	0.369	0	0.008	0	0.006	0.925	0.965	0.923	0.939	0.892	0.879	0.936	0.943	0.952	0.965	0.014	0.941	0.946	0.939	0.932	0.973	0.479	0	0	0	0	0	0.048	0.001	0
13	1	1	1	1	1	1	1	1	1	1	1	1	1	1	1	1	1	1	1	1	1	1	1	1	1	1	1	1	1	1	1	1	1	1	1	1	1	1	1	1	1	1	1	1	1	1	1	1	1
14	1	1	1	1	1	1	1	1	1	1	1	1	1	1	1	1	1	1	1	1	1	1	1	1	1	1	1	1	1	1	1	1	1	1	1	1	1	1	1	1	1	1	1	1	1	1	1	1	1
15	0.987	0.39	0.959	0	0.013	0.859	0.81	0.662	0	0	0	0.815	0.914	0.902	0.857	0	0.019	0.001	0.001	0.059	0.001	0.008	0	0.048	0.002	0.094	0.129	0.179	0	0	0	0	0.033	0	0	0	0.029	0.025	0.015	0.003	0	0	0.264	0	0	0	0.02	0	0
16	1	1	0.959	0.956	0.925	0.91	1	1	1	1	1	0.815	1	1	0.857	0.921	0.909	1	1	1	0.003	0.29	0	0.249	0.002	0.967	0.129	0.179	0	0	0	0	0.033	0	0	0.006	0.029	0.025	0.015	0.003	0	0.001	0.264	0	1	0.005	0.02	0.001	0.913
17	1	1	1	1	1	1	1	1	1	1	1	1	1	1	1	1	1	1	1	1	1	1	1	1	1	1	1	1	1	1	1	1	1	1	1	1	1	1	1	1	1	1	1	1	1	1	1	1	1
18	1	1	1	1	1	1	1	1	1	1	1	1	1	1	1	1	1	1	1	1	1	1	1	1	1	1	1	1	1	1	1	1	1	1	1	1	1	1	1	1	1	1	1	1	1	1	1	1	1
19	1	1	1	1	1	1	1	1	1	1	1	1	1	1	1	1	1	1	1	1	1	1	1	1	1	1	1	1	1	1	1	1	1	1	1	1	1	1	1	1	1	1	1	1	1	1	1	1	1
20	1	0.125	0	0	0	0.735	0.493	0.662	0	0	0	0.958	0.667	0.674	0.676	0	0.008	0	0	0	0	0	0	0.249	0.002	0.043	0	0.171	0	0	0	0	0	0	0	0	0	0	0	0.003	0	0	0.019	0	0	0	0.02	0	0
21	1	0.125	0	0	0	0.84	0.493	0.662	0	0	0	0.958	0.806	0.818	0.854	0	0.008	0	0	0	0.003	0	0	0.249	0.002	0.043	0	0.171	0	0	0	0	0	0	0	0	0.006	0	0	0.003	0	0	0.019	0	0.004	0	0.02	0.001	0
22	1	0.125	0	0	0	0.84	0.493	0.662	0	0	0	0.989	0.806	0.818	0.854	0	0.008	0	0.024	0	0.008	0	0	0.249	0.002	0.094	0	0.179	0	0	0.006	0	0.033	0	0	0	0.006	0	0	0.003	0	0.131	0.019	0	0.1	0	0.02	0.001	0.002
23	1	1	1	1	1	1	1	1	1	1	1	1	1	1	1	1	1	1	1	1	1	1	1	1	1	1	1	1	1	1	1	1	1	1	1	1	1	1	1	1	1	1	1	1	1	1	1	1	1
24	0.97	0.125	0.079	0	0	0.857	0.493	0.662	0	0	0	0.989	0.89	0.888	1	0	0.008	0	0.024	0	0.008	0	0.001	0.946	0.002	0.795	0	0.179	0	0.026	0.922	0	0.033	0	0	0	0.006	0	0.015	0.003	0	0.131	0.04	0	0.191	0.003	0.925	0.001	0.002
25	1	1	1	1	1	1	1	1	1	1	1	1	1	1	1	1	1	1	1	1	1	1	1	1	1	1	1	1	1	1	1	1	1	1	1	1	1	1	1	1	1	1	1	1	1	1	1	1	1
26	1	1	1	1	1	1	1	1	1	1	1	1	1	1	1	1	1	1	1	1	1	1	1	1	1	1	1	1	1	1	1	1	1	1	1	1	1	1	1	1	1	1	1	1	1	1	1	1	1
27	1	1	1	1	1	1	1	1	1	1	1	1	1	1	1	1	1	1	1	1	1	1	1	1	1	1	1	1	1	1	1	1	1	1	1	1	1	1	1	1	1	1	1	1	1	1	1	1	1
28	1	1	1	1	1	1	1	1	1	1	1	1	1	1	1	1	1	1	1	1	1	1	1	1	1	1	1	1	1	1	1	1	1	1	1	1	1	1	1	1	1	1	1	1	1	1	1	1	1
29	1	1	1	1	1	1	1	1	1	1	1	1	1	1	1	1	1	1	1	1	1	1	1	1	1	1	1	1	1	1	1	1	1	1	1	1	1	1	1	1	1	1	1	1	1	1	1	1	1
30	1	0.39	0.002	0	0	0.851	0.92	0.875	0	0	0	0.674	0.887	0.871	0.808	0	0.019	0.071	0.119	0.007	0	0.008	0.08	0.048	0.002	0.094	0	0.493	0	0	0	0	0	0	0	0.008	0	0	0.009	0.888	0	0.001	0	0	0.056	0	0.02	0.001	0.002
31	1	1	1	1	1	1	1	1	1	1	1	1	1	1	1	1	1	1	1	1	1	1	1	1	1	1	1	1	1	1	1	1	1	1	1	1	1	1	1	1	1	1	1	1	1	1	1	1	1
32	1	1	1	1	1	1	1	1	1	1	1	1	1	1	1	1	1	1	1	1	1	1	1	1	1	1	1	1	1	1	1	1	1	1	1	1	1	1	1	1	1	1	1	1	1	1	1	1	1
33	1	1	1	1	1	1	1	1	1	1	1	1	1	1	1	1	1	1	1	1	1	1	1	1	1	1	1	1	1	1	1	1	1	1	1	1	1	1	1	1	1	1	1	1	1	1	1	1	1
34	1	1	1	1	1	1	1	1	1	1	1	1	1	1	1	1	1	1	1	1	1	1	1	1	1	1	1	1	1	1	1	1	1	1	1	1	1	1	1	1	1	1	1	1	1	1	1	1	1
35	1	1	1	1	1	1	1	1	1	1	1	1	1	1	1	1	1	1	1	1	1	1	1	1	1	1	1	1	1	1	1	1	1	1	1	1	1	1	1	1	1	1	1	1	1	1	1	1	1
36	1	0.125	0	0	0	0.009	0	0.004	0	0	0	0.029	0.887	0.889	0.034	0	0.005	0	0	0	0	0.086	0	0	0.002	0.043	0	0.001	0	0	0	0	0	0.002	0	0	0.009	0	0	0.001	0	0	0	0	0	0	0.02	0.001	0
37	1	1	1	1	1	1	1	1	1	1	1	1	1	1	1	1	1	1	1	1	1	1	1	1	1	1	1	1	1	1	1	1	1	1	1	1	1	1	1	1	1	1	1	1	1	1	1	1	1
38	1	1	1	1	1	1	1	1	1	1	1	1	1	1	1	1	1	1	1	1	1	1	1	1	1	1	1	1	1	1	1	1	1	1	1	1	1	1	1	1	1	1	1	1	1	1	1	1	1
39	1	1	1	1	1	1	1	1	1	1	1	1	1	1	1	1	1	1	1	1	1	1	1	1	1	1	1	1	1	1	1	1	1	1	1	1	1	1	1	1	1	1	1	1	1	1	1	1	1
40	1	0.125	0	0	0	0.84	0.735	0.803	0	0	0	1	0.901	0.903	0.897	0	0.008	0	0	0	0	0.946	0	0.15	0.004	0.094	0.067	0.179	0	0	0.006	0.947	0.204	0.002	0	0	0.009	0	0	0.892	0	0.014	0.019	0.002	0	0.018	0.02	0	0.011
41	1	1	1	1	1	1	1	1	1	1	1	1	1	1	1	1	1	1	1	1	1	1	1	1	1	1	1	1	1	1	1	1	1	1	1	1	1	1	1	1	1	1	1	1	1	1	1	1	1
42	1	1	1	1	1	1	1	1	1	1	1	1	1	1	1	1	1	1	1	1	1	1	1	1	1	1	1	1	1	1	1	1	1	1	1	1	1	1	1	1	1	1	1	1	1	1	1	1	1
43	1	1	1	1	1	1	1	1	1	1	1	1	1	1	1	1	1	1	1	1	1	1	1	1	1	1	1	1	1	1	1	1	1	1	1	1	1	1	1	1	1	1	1	1	1	1	1	1	1
44	1	1	1	1	1	1	1	1	1	1	1	1	1	1	1	1	1	1	1	1	1	1	1	1	1	1	1	1	1	1	1	1	1	1	1	1	1	1	1	1	1	1	1	1	1	1	1	1	1
45	1	1	1	1	1	1	1	1	1	1	1	1	1	1	1	1	1	1	1	1	1	1	1	1	1	1	1	1	1	1	1	1	1	1	1	1	1	1	1	1	1	1	1	1	1	1	1	1	1
46	1	0.125	0	0	0	0.009	0	0.004	0	0.049	0	0.029	0.983	0.793	0.865	0.692	0.03	0	0	0	0.006	0.026	0.001	0.169	0.002	0.875	0.008	0.217	0	0	0	0	0	0	0	0	0.029	0.142	0.015	0.003	0.002	0	0.04	0	0	0	0.333	0	0
47	1	1	1	1	1	1	1	1	1	1	1	1	1	1	1	1	1	1	1	1	1	1	1	1	1	1	1	1	1	1	1	1	1	1	1	1	1	1	1	1	1	1	1	1	1	1	1	1	1
48	1	1	1	1	1	1	1	1	1	1	1	1	1	1	1	1	1	1	1	1	1	1	1	1	1	1	1	1	1	1	1	1	1	1	1	1	1	1	1	1	1	1	1	1	1	1	1	1	1
49	1	0.276	0	0	0	0.009	0	0.051	0	0	0	0.029	0.805	0.799	0.034	0	0.005	0	0	0	0	0.008	0	0	0.002	0.094	0	0.179	0	0	0	0	0.033	0	0	0	0	0	0.009	0.017	0	0.001	0.001	0	0.1	0	0.02	0	0
50	0.773	0.276	0	0	0	0.009	0	0.051	0	0	0	0.029	0.805	0.799	0.034	0	0.005	0	0	0	0	0.008	0	0.048	0.002	0.094	0	0.179	0	0	0	0	0.033	0	0	0	0	0	0.009	0.017	0	0.001	0.001	0	0.1	0	0.02	0.001	0
51	0.773	0.276	0	0	0	0.009	0	0.051	0	0	0	0.029	0.805	0.799	0.034	0	0.005	0	0	0	0	0.008	0	0.048	0.002	0.094	0	0.179	0	0	0.006	0	0.033	0	0	0	0	0	0.009	0.068	0	0.001	0.001	0	0.1	0	0.02	0.001	0
52	0.975	0.276	0	0	0	0.009	0	0.909	0	0	0	1	0.805	0.799	0.812	0	0.008	0	0	0	0	0.008	0	0.048	0.003	0.094	0.013	0.179	0	0	0.006	0	0.033	0	0	0	0	0	0.009	0.068	0	0.001	0.001	0	0.1	0	0.02	0.001	0
53	1	0.292	0	0	0	0.009	0	0.911	0	0	0	1	0.805	0.799	0.812	0	0.008	0	0.059	0.088	0.017	0.008	0	0.048	0.012	0.094	0.013	0.179	0	0.297	0.006	0	0.219	0.248	0	0.024	0	0	0.009	0.888	0	0.001	0.001	0.004	0.1	0	0.057	0.001	0
54	1	1	1	1	1	1	1	1	1	1	1	1	1	1	1	1	1	1	1	1	1	1	1	1	1	1	1	1	1	1	1	1	1	1	1	1	1	1	1	1	1	1	1	1	1	1	1	1	1
55	1	1	1	1	1	1	1	1	1	1	1	1	1	1	1	1	1	1	1	1	1	1	1	1	1	1	1	1	1	1	1	1	1	1	1	1	1	1	1	1	1	1	1	1	1	1	1	1	1
56	1	1	1	1	1	1	1	1	1	1	1	1	1	1	1	1	1	1	1	1	1	1	1	1	1	1	1	1	1	1	1	1	1	1	1	1	1	1	1	1	1	1	1	1	1	1	1	1	1
57	1	1	1	1	1	1	1	1	1	1	1	1	1	1	1	1	1	1	1	1	1	1	1	1	1	1	1	1	1	1	1	1	1	1	1	1	1	1	1	1	1	1	1	1	1	1	1	1	1
58	1	1	1	1	1	1	1	1	1	1	1	1	1	1	1	1	1	1	1	1	1	1	1	1	1	1	1	1	1	1	1	1	1	1	1	1	1	1	1	1	1	1	1	1	1	1	1	1	1
59	1	0.292	0	0	0	0.84	0.799	1	0	0	0	1	0.806	0.818	0.854	0	0.127	0	0.001	0.117	0	0.086	0	0	0.002	0.336	0	0.448	0	0.297	0.359	0.011	0.033	0	0	0	0.006	0	0.014	0.229	0.144	0.131	0.04	0	0.1	0	0.072	0	0.854
60	1	1	1	1	1	1	1	1	1	1	1	1	1	1	1	1	1	1	1	1	1	1	1	1	1	1	1	1	1	1	1	1	1	1	1	1	1	1	1	1	1	1	1	1	1	1	1	1	1
61	1	1	1	1	1	1	1	1	1	1	1	1	1	1	1	1	1	1	1	1	1	1	1	1	1	1	1	1	1	1	1	1	1	1	1	1	1	1	1	1	1	1	1	1	1	1	1	1	1
62	1	1	1	1	1	1	1	1	1	1	1	1	1	1	1	1	1	1	1	1	1	1	1	1	1	1	1	1	1	1	1	1	1	1	1	1	1	1	1	1	1	1	1	1	1	1	1	1	1
63	1	0.39	0.959	0	0.013	0.857	0.819	1	0	0	0	0.961	1	1	0.805	0	0.019	0.001	0.001	0.006	0.001	0.008	0.001	0.048	0.003	0.196	0.129	0.217	0	0	0	0.02	0	0	0	0	0.322	0.142	0.342	0.989	0.605	0.008	1	0	1	1	0.933	0.014	0
64	1	1	1	1	1	1	1	1	1	1	1	1	1	1	1	1	1	1	1	1	1	1	1	1	1	1	1	1	1	1	1	1	1	1	1	1	1	1	1	1	1	1	1	1	1	1	1	1	1
65	1	1	1	1	1	1	1	1	1	1	1	1	1	1	1	1	1	1	1	1	1	1	1	1	1	1	1	1	1	1	1	1	1	1	1	1	1	1	1	1	1	1	1	1	1	1	1	1	1
66	1	1	1	1	1	1	1	1	1	1	1	1	1	1	1	1	1	1	1	1	1	1	1	1	1	1	1	1	1	1	1	1	1	1	1	1	1	1	1	1	1	1	1	1	1	1	1	1	1
67	1	1	1	1	1	1	1	1	1	1	1	1	1	1	1	1	1	1	1	1	1	1	1	1	1	1	1	1	1	1	1	1	1	1	1	1	1	1	1	1	1	1	1	1	1	1	1	1	1
68	0.662	0.989	1	1	0	0.799	0	1	0	0	0	0.807	0.783	0.79	0.034	0	0.021	0	0	0.014	0	0.115	0.001	0.006	0.004	0.328	0.014	0.001	0	0	0.937	0	0.033	0	0.665	0.794	0.845	0.781	0.902	0.956	0.922	0.907	0.811	0.921	0.853	0.812	0.648	0.983	0.918
69	0	0.981	1	1	0	0.799	0	1	0	0	0	0.807	0.783	0.79	0.034	0	0.019	0	0	0.014	0	0.008	0	0.006	0.002	0.094	0.014	0.001	0	0	0.359	0	0.033	0	0	0	0	0	0.07	0.956	0.479	0	0	0	0	0	0	0.048	0.918
70	0	0.125	0	1	0	0.009	0	0.662	0	0	0	0.657	0.667	0.674	0.673	0	0.019	0	0	0	0	0.008	0	0.006	0.002	0.094	0	0.179	0	0	0	0	0	0	0	0	0	0	0	0.003	0	0	0	0	0	0	0	0	0
71	0	0.125	0	0.96	0	0.735	0.493	0.803	0	0	0	0.674	0.667	0.674	0.673	0	0.03	0	0	0	0	0.008	0	0.006	0.002	0.094	0	0.179	0	0	0	0	0	0.002	0	0	0	0	0	0.003	0	0	0	0	0	0	0	0	0
72	0	0.125	0	1	0	0.735	0.493	0.803	0	0	0	0.807	0.667	0.674	0.673	0	0.03	0	0	0	0	0.008	0	0.006	0.002	0.094	0	0.179	0	0	0	0	0	0.002	0	0	0	0	0	0.003	0	0	0	0	0	0	0	0	0
73	0	0.125	0	0.976	0	0.735	0.493	0.803	0	0	0	0.807	0.667	0.674	0.676	0	0.03	0	0	0	0	0.008	0	0.006	0.002	0.094	0	0.179	0	0	0	0	0.204	0.002	0	0	0	0	0	0.003	0	0	0	0	0	0	0	0	0
74	0	0.864	0.857	1	0	0.735	0.493	0.803	0	0	0	0.807	0.667	0.674	0.676	0	0.03	0	0	0	0	0.29	0.001	0.006	0.002	0.094	0	0.179	0	0	0	0	0.204	0.002	0	0	0.029	0	0	0.003	0	0	0.264	0	0	0	0.146	0	0.002
75	0	0.857	1	1	1	0.735	0.493	1	1	1	1	0.807	0.667	0.674	0.676	0.943	0.03	1	1	1	1	0.29	0.001	0.006	0.002	0.094	0	0.179	0	0	0	0	0.219	0.028	0	0	0.029	0.025	0.023	0.003	0	0	0.264	0	0	0	0.333	0.001	0.239
76	0	0.292	0.955	1	0.002	0.009	0	1	0	0	0	0.657	0.805	0.799	0.812	0	0.084	0	0	0	0.017	0.008	0	0.048	0.002	0.336	0	0.448	0	0.297	0.359	0.011	0.033	0	0	0	0	0	0.015	0.903	0.144	0.001	0.001	0	0.127	0.005	0.057	0	0
77	0	0.125	0	1	0	0.009	0	0.004	0	0	0	0.029	0.806	0.793	0.034	0	0.005	0	0	0	0	0.008	0	0	0.002	0.094	0	0.048	0	0	0	0	0	0	0	0	0	0	0	0.001	0	0	0	0	0	0	0.02	0	0
78	0	0.125	0	1	0	0.009	0	0.004	0	0	0	0.029	0.806	0.793	0.673	0	0.008	0	0	0	0.006	0.026	0	0.169	0.002	0.094	0.008	0.048	0	0	0	0	0	0	0	0	0	0	0	0.001	0	0	0	0	0	0	0.02	0	0
79	0	0.125	0	0.964	0.002	0.009	0	0.904	0	0	0	1	0.806	0.818	0.673	0	0.008	0	0	0	0.006	0.026	0	0.249	0.002	0.094	0.008	0.048	0	0	0	0	0	0	0	0	0	0	0	0.001	0	0	0	0	0	0	0.02	0	0
80	0	0.481	0.957	1	1	0.84	0.799	0.904	0.006	0.012	0.319	1	0.806	0.818	0.673	0	0.008	1	1	1	0.928	0.948	0.904	0.907	0.907	0.962	0.38	0.048	0	0	0.006	0.941	0.042	0	0	0	0	0	0	0.001	0	0	0	0	0	0	0.02	0.011	0
81	0	0.942	0.959	0.927	0.876	0.84	0.799	0.911	0.976	1	0.933	1	0.806	0.818	0.673	0.974	0.968	0.976	0.856	0.855	0.926	0.949	0.904	0.907	0.911	0.963	0.977	1	0.881	0.878	0.857	0.941	0.042	0	0	0	0	0	0	0.888	0	0	0.019	0	0	0	0.02	0.011	0
82	0	0.125	0.332	1	0.983	0.638	0.916	0.906	0	0.049	0	1	0.903	0.902	0.865	0	0.021	0	0.003	0.423	0.006	0.026	0.113	0.376	0.002	0.094	0.008	0.954	0.844	0.114	0.072	0	0	0.002	0	0	0.942	0.939	0.929	0.973	0	0	0	0	0	0	0.333	0	0.002
83	0	0.906	0.954	1	0.013	0.857	0.493	0.662	0	0	0.009	0.989	0.89	0.888	1	0	0.008	0.01	0	0	0	0.026	0.201	0.639	0.002	0.361	0	0.493	0	0.069	0.152	0	0.881	0.001	0	0	0.006	0	0.305	0.017	0.388	0.155	0.969	0	0.499	0.047	0.464	0.204	0.002
84	0	0.39	0.954	1	0	0.799	0	0.051	0	0.072	0	0.029	0.891	0.871	0.034	0	0.005	0.082	0	0	0	0.008	0.08	0.048	0.002	0.094	0	0.448	0	0	0	0	0	0	0	0	0	0	0.015	0.888	0	0.001	0	0	0.127	0	0.057	0	0
85	0	0.894	1	1	1	0.851	0.74	0.875	1	1	1	1	0.901	0.871	0.864	0.796	0.902	0.91	0.119	0.007	0.799	0.008	0.08	0.376	0.002	0.094	0.002	0.448	0	0.114	0	0	0	0	0	0	0	0	0.023	0.663	0	0.001	0	0	0.19	0	0.057	0	0.185
86	0	0.39	0.393	1	0.013	0.735	0	0.004	0	0	0	0.029	0.667	0.674	0.034	0	0.005	0	0	0	0	0.086	0	0	0.002	0.094	0.002	0.001	0	0	0.351	0	0.204	0.002	0	0	0	0	0	0.001	0.018	0	0.04	0	0	0	0.02	0	0
87	0.888	1	1	1	0.013	0.748	0	0.875	0	0	0	1	0.887	0.889	0.034	0	0.021	0	0	0.014	0	0.086	0	0	0.006	0.094	0.013	0.001	0	0	0.351	0	0.204	0.002	0	0	0.009	0	0	0.229	0.954	0	0.051	0	0	0	0.02	0	0
88	0	0.725	0.959	1	0.203	0.748	0.146	0.803	0	0	0	0.674	0.783	0.79	0.789	0	0.087	0.01	0	0	0.003	0.29	0	0.169	0.002	0.094	0.129	0.179	0	0	0	0	0.033	0	0	0.006	0.029	0.025	0.015	0.003	0	0.001	0	0	0.004	0.005	0.02	0	0
89	0	0.725	0.959	1	0.967	0.748	0.146	0.803	0	0	0	0.674	0.783	0.79	0.789	0	0.127	0.026	0	0	0.303	0.867	0.046	0.169	0.002	0.974	0.157	0.793	0	0	1	1	1	0.149	0.864	0.205	1	0.809	0.939	0.089	0.002	0.002	0	0	0.004	0.005	0.048	0.014	0
90	0	0.013	0.059	0	1	0.799	0	0.051	0	0	0	0.029	0.881	0.886	0.808	0	0.005	0	0	0	0	0.008	0	0.006	0.002	0.094	0	0.436	0	0	0.152	0	0.033	0	0	0	0	0	0.014	0.229	0.144	0	0	0	0	0	0	0.011	0
91	0	0.013	0	0	1	0.735	0.146	0.004	0	0	0	0.029	0.667	0.674	0.673	0	0.019	0	0	0	0	0.008	0	0	0.002	0.094	0	0.179	0	0	0	0	0	0	0	0	0	0	0	0.001	0	0	0	0	0	0	0.02	0	0
92	0	0.125	0	0	1	0.638	0.493	0.004	0.497	0	0	0.029	0.667	0.674	0.673	0	0.008	0	0.025	0	0.008	0.29	0	0.006	0.002	0.094	0	0.048	0	0	0	0	0.042	0	0	0	0	0	0	0.001	0	0	0	0	0	0	0.02	0.001	0
93	0	0.125	0	0	1	0.638	0.493	0.004	0.006	0	0	0.029	0.667	0.674	0.676	0.873	0.03	0	0.665	0.548	0.008	0.29	0.001	0.006	0.002	0.094	0	0.179	0	0	0	0	0.042	0	0	0	0.029	0.025	0.015	0.003	0	0	0.04	0	0	0	0.333	0.001	0
94	0	0.013	0	0	1	0.638	0.146	0.875	0	0	0	0.958	0.805	0.799	0.808	0	0.008	0	0	0	0	0.008	0	0	0.002	0.094	0	0.048	0	0	0	0	0	0	0	0	0	0	0	0.003	0	0	0	0	0	0	0.02	0	0
95	0	0.013	0	0	1	0.638	0.146	0.662	0	0	0	0.958	0.805	0.799	0.808	0	0.019	0	0	0	0	0.008	0	0	0.002	0.094	0	0.048	0	0	0	0	0	0	0	0	0	0	0	0.003	0	0	0	0	0	0	0.02	0	0
96	0	0.125	0.332	0	1	0.638	0.934	0.906	0.375	0.002	0	1	0.805	0.799	0.812	0	0.021	0	0	0	0.006	0.008	0.113	0.048	0.002	0.094	0.008	0.448	0.016	0.114	0	0	0	0.002	0	0	0	0	0.07	0.973	0	0	0	0	0	0	0.02	0	0
97	0.89	1	1	1	1	1	1	0.875	0.907	0.903	0.909	1	0.887	0.889	0.808	0.91	0.894	0.795	0.889	0.681	0	0.086	0	0	0.058	0.094	0.013	0.048	0	0	0.351	0	0.204	0.002	0	0	0.009	0	0	0.229	0.955	0	0.947	0	0.004	0	0.146	0	0
98	0	0.886	0	0.96	1	0.842	0.8	0.662	1	1	1	0.958	0.817	0.806	0.902	1	0.909	0.92	0.905	0.918	0.796	0.898	0.824	0.811	0.848	0.925	0	0.493	0	0	0.359	0.941	0.952	0	0	0.939	0.943	0.934	0	0.003	0.002	0	0.022	0	0	0	0.333	0	0
99	0	0.896	0.961	0.869	1	0.857	0.81	0.662	0.803	0.808	0.687	0.961	0.817	0.806	0.902	1	0.907	1	0.905	0.924	0.796	0.889	0.828	0.811	0.859	0.925	0.924	0.937	0.895	1	1	0.943	0.952	1	1	0.942	0.943	0.939	0.015	0.003	0.002	0	0.022	0	0	0	0.333	0	0
100	0	0.276	0	0	1	0.735	0	0.004	0	0	0	0.029	0.667	0.674	0.676	0	0.005	0	0	0	0	0.026	0	0.048	0.002	0.094	0	0.179	0	0	0	0	0.033	0	0	0	0	0	0.015	0.001	0	0	0.04	0	0	0	0.02	0	0
101	0	0.276	0.955	0	0.987	0.84	0.493	0.909	0.004	0	0	0.657	0.806	0.818	0.854	0.001	0.019	0	0.001	0.007	0	0.026	0	0.518	0.002	0.928	0	0.955	0	0	0.152	0.011	0.891	0.001	0	0.08	0.006	0	0.151	0.068	0.293	0.131	0.084	0	0.201	0.005	0.02	0	0.002
102	0	0.945	0.957	0.863	1	0.735	0.666	0.977	1	1	1	0.958	0.667	0.674	0.676	0.922	0.909	0.857	0.855	1	0	0.29	0.013	0.376	0.002	0.043	0	0.171	0	0	0	0	0	0.962	0	0.006	0	0	0.023	0.972	0.479	0.938	0.944	0.929	0	0	0.333	0	0
103	0	0.125	0.059	0	1	0.84	0.666	0.803	0.904	0.903	0.909	0.674	0.783	0.79	0.789	0.898	0.428	1	0.896	0.425	0	0.29	0.08	1	0.002	0.094	0.067	0.448	0	0.069	0.351	0	0.204	0.002	0	0	0	0	0	0.903	0	0.002	0	0	0	0	0	0	0
104	0	0.125	0.332	0	0.965	0.84	0.735	0.803	0.903	0.902	0.909	0.674	0.901	0.903	0.91	0.9	0.894	0.677	0.896	0.425	0	0.29	0.001	0.689	0.002	0.094	0.067	0.493	0	0.069	0.918	0	0.204	0.002	0	0	0.009	0	0	0.903	0	0.014	0	0	0	0	0.146	0	0.002
105	0	0.292	0	0	0.981	0.748	0.146	0.803	0	0	0	0.657	0.783	0.79	0.789	0	0.019	0.026	0	0	0	0.008	0	0	0.002	0.094	0.002	0.179	0	0	0	0	0	0	0	0	0	0	0.014	0.003	0	0.001	0	0	0.004	0	0	0	0
106	0	0.481	0.959	0	1	0.748	0.146	0.803	0	0	0	0.674	0.783	0.79	0.789	0	0.087	0.026	0	0	0	0.008	0	0.169	0.002	0.094	0.129	0.179	0	0	0	0	0.042	0	0	0.025	0	0.025	0.015	0.003	0.002	0.002	0	0	0.004	0.005	0	0	0
107	0	0.292	0	0	1	0.851	0.74	0.875	0	0	0.455	0.657	0.901	0.871	0.864	0	0.019	0.066	0.119	0.007	0	0.008	0.001	0	0.002	0.094	0.002	0.448	0	0.114	0	0	0	0	0	0	0	0	0.014	0.229	0	0.001	0	0	0.1	0	0.057	0	0.185
108	0	0.39	0	0	0.063	0.799	0	0.004	0.848	0.86	0.233	0.029	0.817	0.806	0.805	0	0.005	0.026	0	0	0.181	0.867	0.046	0.048	0.058	0.043	0	0.171	0	0	0	0	0	0	0	0.025	0.029	0.025	0.12	0.001	0.002	0.11	0.022	0	0.056	0.003	0.93	0	0
109	0	0.013	0	0	0	0.638	0.934	0.91	0	0	0	1	0.817	0.793	0.805	0	0.021	0	0	0	0	0.008	0.001	0.006	0.002	0.043	0	0.171	0	0	0	0	0	0	0	0	0	0	0.014	0.001	0.002	0.002	0	0	0.004	0	0	0	0
110	0	0.013	0	0	0	0.851	0.966	0.906	0.006	0	0	1	0.805	0.793	0.805	0	0.021	0	0	0	0	0.008	0.001	0.006	0.002	0.043	0	0.171	0	0	0	0	0	0	0	0	0	0	0.014	0.001	0	0	0	0	0	0	0	0	0
111	0	0.125	0	0	0	0.84	0.666	0.909	0.087	0	0	0.657	0.805	0.799	0.808	0	0.008	0	0	0	0	0.008	0	0.006	0.002	0.043	0	0.171	0	0	0	0	0	0	0	0	0	0	0	0.003	0	0	0.022	0	0	0	0.02	0	0
112	0	0.39	0	0	0.013	0.735	0.493	0.909	0.087	0	0	0.657	0.667	0.674	0.676	0	0.008	0	0	0	0	0.008	0	0.048	0.002	0.043	0	0.171	0	0	0	0	0	0	0	0	0	0	0	0.003	0	0	0.022	0	0	0	0.02	0	0
113	0	0.276	0	0	0.013	0.842	0.8	0.98	1	1	1	0.958	0.817	0.806	0.808	0	0.008	0.01	0	0	0	0.008	0	0.048	0.002	0.094	0	0.493	0	0	0.351	0	0.033	0	0	0	0.006	0	0	0.003	0.002	0	0.022	0	0	0	0.333	0	0
114	0	0.276	0	0	0.925	0.735	0.493	0.909	1	0	0	0.657	0.667	0.674	0.676	0	0.019	0	0.001	0.007	0	0.026	0	0.249	0.002	0.043	0	0.171	0	0	0	0	0	0	0	0	0	0	0.015	0.003	0	0	0.04	0	0	0	0.02	0	0
115	0	0.365	0.957	0.342	0.023	0.84	0.799	0.904	0.006	0.012	0.76	1	0.806	0.818	0.673	0	0.008	0	0	0	0.017	0.867	0	0.249	0.002	0.094	0.38	0.048	0	0	0	0.941	0.042	0	0	0	0	0	0	0.001	0	0	0	0	0	0	0.02	0.011	0
116	0	0.365	0.957	0	0	0.84	0.799	0.909	0.981	1	0.981	1	0.806	0.818	0.673	0	0.008	0	0	0	0.017	0.867	0	0.249	0.002	0.094	0.38	0.179	0	0.297	0	0.941	0.042	0	0	0	0	0	0	0.017	0	0	0.019	0	0	0	0.02	0.011	0
117	0	0.013	0	0	0.013	0.851	0.666	0.904	0.988	0	0	0.657	0.881	0.793	0.673	0	0.019	0.01	0	0	0	0.008	0	0.006	0.002	0.094	0.002	0.048	0	0	0	0	0	0	0	0	0	0	0	0.003	0	0	0	0	0	0	0	0	0
118	0	0.013	0	0	0.013	0.84	0.666	0.904	0.988	0	1	0.657	0.887	0.793	0.805	0.007	0.019	0.851	0	0	0	0.008	0	0.249	0.002	0.094	0.002	0.048	0	0	0	0	0	0	0	0	0	0	0	0.003	0	0	0	0	0	0	0	0	0
119	0	0.013	0	0	0	0.851	0.74	0.803	0	0	0.455	0.674	0.783	0.79	0.789	0	0.019	0.066	0	0	0	0.008	0	0	0.002	0.094	0.002	0.048	0	0	0	0	0	0	0	0	0	0	0	0.003	0	0	0	0	0	0	0.02	0	0
120	0	0.942	0	0.094	0.203	0.84	0.735	0.98	1	0	0.009	0.961	0.881	0.886	0.673	0.921	0.908	0.01	0.001	0.369	0	0.008	0	0.006	0.924	0.961	0.38	0.179	0	0	0.351	0	0.219	0.054	0	0	0	0.025	0.07	0.973	0.922	0.898	0.804	0.918	0.004	0.005	0	0.001	0
121	0	0.013	0	0	0	0.638	0	0.004	0	0	0	0.029	0.887	0.793	0.808	0	0.005	0	0	0	0	0.008	0.001	0.006	0.002	0.336	0	0.217	0	0	0	0	0	0	0	0	0	0	0.014	0.003	0.002	0.002	0	0	0.004	0	0	0.003	0
122	0	0.125	0	0	0	0.735	0.493	0.904	0.006	1	1	0.807	0.667	0.674	0.673	0	0.008	0	0	0	0.008	0.29	0	0.006	0.002	0.094	0	0.048	0	0	0	0	0.042	0	0	0	0	0	0	0.001	0	0	0	0	0	0	0.02	0.001	0
123	0	0.013	0	0	0.013	0.735	0.493	0.904	0.087	0	0	0.807	0.667	0.674	0.673	0	0.008	0	0	0	0	0.008	0	0.006	0.002	0.043	0	0.048	0	0	0	0	0	0	0	0	0	0	0	0.003	0	0	0	0	0	0	0	0	0
124	0	0.276	0	0	0.09	0.842	0.8	0.98	0	0.039	0.01	0.958	0.817	0.806	0.902	0	0.008	0.01	0	0	0.001	0.008	0.204	0.048	0.002	0.361	0	0.493	0	0	0.351	0	0.033	0	0	0	0.006	0	0	0.003	0.002	0	0.022	0	0	0	0.333	0	0
125	0	0.481	0	0.002	0.925	0.735	0.666	0.977	1	0.984	0	0.815	0.667	0.674	0.676	0.921	0.909	0.857	0.855	0.982	0	0.29	0	0.249	0.002	0.043	0	0.171	0	0	0	0	0	0	0	0.024	0	0	0.015	0.003	0	0	0.264	0	0	0	0.02	0	0
126	0	0.013	0	0	0.013	0.851	1	0.803	0.907	0.903	0.909	0.674	0.783	0.79	0.789	0.898	0.428	0.795	0	0	0	0.086	0	0	0.002	0.094	0.013	0.048	0	0	0	0	0	0	0	0	0.009	0	0	0.003	0.004	0	0	0	0	0	0.048	0	0
127	0	0.125	0	0	0.318	0.84	0.666	0.803	0	0	0.455	0.657	0.783	0.79	0.789	0	0.019	0.066	0.119	0.007	0	0.008	0.001	0	0.002	0.094	0.002	0.448	0	0	0	0	0	0	0	0	0	0	0	0.229	0	0.001	0	0	0	0	0	0	0
128	0	0.125	0	0	0	0.84	0.666	0.803	0.907	0.903	0.909	0.657	0.783	0.79	0.789	0.898	0.428	0.066	0.889	0.117	0	0.086	0.001	0	0.002	0.094	0.013	0.448	0	0	0.351	0	0.204	0.002	0	0	0	0	0	0.229	0	0.002	0	0	0	0	0	0	0
129	0	0.125	0	0	0	0.84	0.666	0.803	0.904	0.897	0.909	0.657	0.783	0.79	0.789	0.898	0.428	0.066	0.889	0.117	0	0.086	0.001	0	0.058	0.493	0.013	0.448	0	0	0.351	0	0.204	0.002	0	0	0	0	0	0.229	0.479	0.002	0	0	0	0	0	0	0
130	0	0.013	0	0	0	0.84	0.666	0.875	1	1	0.968	0.657	0.887	0.793	0.805	1	1	1	0	0	0	0.29	0	0.249	0.002	0.094	0.013	0.048	0	0	0	0	0	0	0	0	0	0	0	0.003	0	0	0	0	0	0	0	0	0
131	0	0.013	0	0	0	0.638	0.493	0.004	0.006	0	0	0.029	0.667	0.674	0.673	0	0.008	0	0	0	0	0.008	0	0.006	0.002	0.043	0	0.048	0	0	0	0	0	0	0	0	0	0	0	0.003	0	0	0	0	0	0	0	0	0
132	0	0.013	0	0	0.013	0.638	0.934	0.004	1	0	0	0.029	0.805	0.799	0.805	0	0.021	0	0	0	0	0.008	0.001	0.006	0.002	0.043	0	0.171	0	0	0	0	0	0	0	0	0	0	0.014	0.001	0	0	0	0	0	0	0	0	0
133	0	0.013	0	0	0.063	0.871	0.966	0.004	1	1	0.156	0.029	0.817	0.806	0.805	0	0.021	0	0	0	0	0.026	0.001	0.006	0.002	0.043	0	0.171	0	0	0	0	0	0	0	0	0	0	0.014	0.001	0.002	0.002	0	0	0.004	0	0	0	0
134	0	0.013	0.059	0	0.24	0.871	0.966	0.004	0.856	0.862	0.156	0.029	0.891	0.891	0.865	0	0.021	0	0	0	0	0.026	0.001	0.006	0.002	0.043	0	0.171	0	0	0	0	0	0	0	0	0	0	0.014	0.001	0.018	0.002	0	0	0.004	0	0	0.001	0
135	0	0.013	0.059	0	0.89	0.799	0	0.051	0.85	1	0.82	0.029	0.891	0.891	0.916	0	0.005	0	0	0	0	0.026	0.491	0.006	0.002	0.361	0	0.436	0	0	0.152	0	0.033	0	0	0	0	0	0.014	0.229	0.144	0.002	0	0	0.004	0	0	0.011	0
136	0	0.125	0.332	0	0.013	0.638	0.934	0.906	1	0.049	0.003	1	0.805	0.799	0.808	0	0.021	0	0	0	0.001	0.008	0.113	0.048	0.002	0.094	0	0.448	0.016	0.114	0	0	0	0.248	0	0	0	0	0.023	0.973	0	0	0	0	0	0	0.02	0	0
137	0	0.365	0	0	0	0.638	0.493	0.004	0.006	0	0	0.029	0.667	0.674	0.676	0	0.008	0	0	0	0	0.008	0	0.048	0.002	0.043	0	0.171	0	0	0	0	0	0	0	0	0	0	0	0.003	0	0	0.022	0	0	0	0.02	0	0
138	0	0.39	0	0	0.013	0.842	0.8	0.662	1	1	1	0.958	0.817	0.806	0.808	0.007	0.909	0.913	0.905	0.059	0	0.092	0	0.048	0.002	0.094	0	0.493	0	0	0.359	0.94	0.952	0	0	0.939	0.943	0.934	0	0.003	0.002	0	0.022	0	0	0	0.333	0	0
139	0	0.125	0	0	0.013	0.638	0.666	0.004	1	0	0	0.029	0.805	0.793	0.673	0	0.008	0	0	0	0	0.026	0	0.006	0.002	0.043	0	0.048	0	0	0	0	0	0	0	0	0	0	0	0.001	0	0	0	0	0	0	0.02	0	0
140	0	0.125	0	0	0	0.84	0.666	0.909	0.975	0	0	0.657	0.805	0.799	0.812	0	0.019	0	0	0	0	0.026	0	0.006	0.002	0.043	0	0.171	0	0	0	0	0	0	0	0	0	0	0.015	0.003	0	0	0.04	0	0	0	0.02	0	0
141	0	0.481	0	0	0.154	0.735	0.666	0.977	1	1	0	0.657	0.667	0.674	0.676	0	0.087	0	0.002	0.059	0	0.271	0	0.249	0.002	0.043	0	0.171	0	0	0	0	0	0	0	0	0	0	0.015	0.003	0	0	0.04	0	0	0	0.02	0	0
142	0	0.365	0.957	0	0	0.638	0.934	0.004	1	0	0	0.029	0.983	0.793	0.864	0.18	0.498	0	0.025	0	0.181	0.29	0	0.169	0.002	0.094	0.129	0.048	0	0.026	0.351	0	0.042	0	0	0.025	0.006	0.809	0	0.001	0	0.002	0	0	0.004	0.005	0.02	0.003	0
143	0	0.125	0.332	0	0.002	0.009	0	0.906	0.81	1	1	1	0.805	0.799	0.808	0.002	0.03	0	0	0	0.001	0.008	0.113	0.048	0.003	0.336	0	0.448	0.016	0.114	0	0.012	0	0.248	0	0	0	0	0.023	0.973	0.032	0	0.001	0	0	0	0.02	0	0
144	0	0.125	0.332	0	0.033	0.638	0.15	0.906	1	0.002	0.66	1	0.805	0.799	0.812	0.002	0.03	0	0	0	0.006	0.008	0.113	0.048	0.012	0.875	0.008	0.448	0.016	0.114	0	0.012	0	0.002	0	0	0	0	0.07	0.973	0.479	0	0.001	0	0	0	0.02	0	0
145	0	0.013	0.059	0	1	0.806	0.678	0.91	0.85	1	0.985	1	1	1	1	0.007	0.987	1	1	1	1	0.803	1	1	1	0.817	1	1	0.906	1	0.937	1	0.033	0	0	0.008	0	0	0.014	0.229	0.479	0.002	0	0	0.004	0	0	0.011	0
146	0	0.125	0	0	0.013	0.84	0.666	0.004	0	1	0	0.029	0.887	0.793	0.673	0	0.008	0	0	0	0	0.008	0	0.006	0.002	0.043	0	0.048	0	0	0	0	0	0	0	0	0	0	0	0.001	0	0	0	0	0	0	0	0	0
147	0	0.125	0	0	0	0.735	0.493	0.909	0.497	1	0.525	0.807	0.667	0.674	0.673	0	0.008	0	0	0	0.008	0.29	0	0.006	0.002	0.094	0	0.179	0	0	0	0	0.042	0	0	0	0	0	0	0.003	0	0	0.019	0	0	0	0.02	0.001	0
148	0	0.125	0	0	0	0.735	0.493	0.004	0	1	0	0.029	0.667	0.674	0.676	0	0.019	0	0	0	0	0.008	0	0.048	0.002	0.043	0	0.171	0	0	0	0	0	0	0	0	0	0	0.015	0.003	0	0	0	0	0	0	0	0	0
149	0	0.125	0	0	0	0.84	0.493	0.004	0	1	0.343	0.029	0.805	0.793	0.808	0	0.019	0	0	0	0	0.008	0	0.048	0.002	0.094	0	0.179	0	0	0	0	0	0	0	0	0	0	0.015	0.003	0	0	0	0	0	0	0	0	0
150	0	0.125	0	0	0	0.851	0.493	0.004	0	0.987	1	0.029	0.805	0.793	0.808	0	0.019	0	0	0	0	0.008	0.001	0.048	0.002	0.094	0	0.217	0	0	0	0	0	0	0	0	0	0	0.015	0.003	0	0	0	0	0	0	0.02	0	0
151	0	0.125	0.332	0	0.002	0.009	0	0.906	0	0.969	0.003	1	0.805	0.799	0.808	0	0.019	0	0	0	0	0.008	0.113	0.048	0.003	0.336	0	0.448	0	0	0	0.012	0	0	0	0	0	0	0.015	0.068	0.032	0	0.001	0	0	0	0.02	0	0
152	0	0.292	0.332	0	0.002	0.009	0	1	0	1	0.662	1	0.805	0.799	0.808	0.002	0.03	0	0	0	0.001	0.898	0.455	0.178	0.003	0.336	0	0.448	0.016	0.114	0	0.012	0	0.002	0.005	0.919	0	0.446	0.023	0.974	0.032	0.001	0.001	0.007	0.1	0	0.057	0.001	0
153	0	0.365	0	0	0	0.009	0	0.004	0	0.987	1	0.029	0.903	0.793	0.902	0	0.021	0.001	0	0	0.303	0.115	0.001	0.169	0.002	0.094	0.129	0.217	0	0	0	0.013	0.042	0	0	0.024	0.029	0.142	0.015	0.003	0	0.008	0	0.002	0.056	0.003	0.93	0.001	0
154	0	0.013	0	0	0	0.84	0.666	0.875	0	1	0	0.657	0.817	0.793	0.673	0	0.008	0.01	0	0	0	0.008	0	0.006	0.002	0.094	0	0.048	0	0	0	0	0	0	0	0	0	0	0	0.003	0	0	0	0	0	0	0	0	0
155	0	0.013	0	0	0	0.84	0.666	0.875	0.792	1	0	0.657	0.817	0.793	0.805	0	0.008	0.01	0	0	0	0.008	0	0.048	0.002	0.094	0	0.048	0	0	0	0	0	0	0	0	0	0	0	0.003	0	0	0	0	0	0	0	0	0
156	0	0.013	0.059	0	0.24	0.735	0	0.051	0	0	0.981	0.029	0.667	0.674	0.676	0	0.005	0	0	0	0	0.026	0.013	0.006	0.002	0.043	0	0.171	0	0	0	0	0	0	0	0	0	0	0.014	0.229	0.144	0	0	0	0	0	0	0	0
157	0	0.013	0.059	0	0.24	0.735	0.666	0.004	0	0	0.89	0.029	0.667	0.674	0.676	0	0.021	0	0	0	0	0.026	0.001	0.006	0.002	0.094	0	0.436	0	0	0.152	0	0.033	0	0	0	0	0	0.014	0.001	0.018	0	0	0	0	0	0	0	0
158	0	0.013	0	0	0.063	0.735	0.666	0.004	0	0	1	0.029	0.667	0.674	0.676	0	0.021	0	0	0	0	0.026	0.001	0.006	0.002	0.094	0	0.217	0	0	0	0	0	0	0	0	0	0	0.014	0.001	0.002	0	0	0	0	0	0	0	0
159	0	0.125	0	0	0	0.84	0.493	0.004	0	0	1	0.029	0.805	0.793	0.673	0	0.008	0	0	0	0	0.008	0	0.006	0.002	0.094	0	0.179	0	0	0	0	0	0	0	0	0	0	0	0.003	0	0	0	0	0	0	0	0	0
160	0	0.125	0	0	0	0.84	0.493	0.004	0	0	1	0.029	0.805	0.793	0.673	0	0.019	0	0	0	0	0.008	0	0.006	0.002	0.094	0	0.179	0	0	0	0	0	0	0	0	0	0	0.015	0.003	0	0	0	0	0	0	0	0	0
161	0	0.125	0	0	0	0.84	0.493	0.004	0	0	1	0.029	0.805	0.793	0.808	0	0.019	0	0	0	0	0.008	0	0.048	0.002	0.094	0	0.179	0	0	0	0	0	0	0	0	0	0	0.015	0.003	0	0	0	0	0	0	0	0	0
162	0	0.125	0	0	0	0.851	1	0.004	0.006	0.049	1	0.029	0.805	0.793	0.808	0	0.021	0	0	0	0.001	0.008	0.001	0.048	0.002	0.094	0	0.217	0	0	0	0	0	0	0	0	0	0	0.015	0.003	0	0	0	0	0	0	0.02	0	0
163	0	0.481	0	0	0.154	0.84	0.735	1	0	0	0.862	0.657	0.806	0.818	0.854	0	0.087	0	0.001	0.059	0	0.008	0	0.249	0.002	0.094	0	0.179	0	0	0	0	0.033	0	0	0	0	0	0.015	0.003	0	0.001	0	0	0.004	0.005	0	0	0
164	0	0.896	0	0	0.154	0.84	0.799	1	0.005	0.293	1	0.657	0.806	0.818	0.854	0	0.087	0	0.002	0.059	0.003	0.271	0	0.249	0.002	0.094	0	0.179	0	0	0	0	0.033	0	0	0	0.006	0	0.015	0.003	0	0.001	0.04	0	0.127	0.005	0.02	0	0
165	0	0.125	0.332	0	0	0.009	0	0.906	0	0	0	0.807	0.667	0.674	0.676	0.002	0.075	0	0	0	0.001	0.008	0.001	0.006	0.002	0.094	0	0.179	0	0	0	0	0	0.028	0	0	0	0	0.023	0.003	0	0	0.001	0	0	0	0.02	0	0
166	0	0.013	0	0	0	0.84	0.666	0.906	0	0	0	0.807	0.806	0.793	0.673	0	0.019	0	0	0	0	0.008	0	0.006	0.002	0.094	0	0.179	0	0	0	0	0	0	0	0	0	0	0	0.001	0	0	0	0	0	0	0	0	0
167	0	0.013	0	0	0.013	0.84	0.666	0.904	0	0	0	0.807	0.806	0.793	0.673	0	0.019	0	0	0	0	0.008	0	0.006	0.002	0.094	0	0.048	0	0	0	0	0	0	0	0	0	0	0	0.003	0	0	0	0	0	0	0	0	0
168	0	0.481	0	0	0.154	0.84	0.735	0.98	0	0	0.009	0.657	0.806	0.818	0.673	0	0.087	0	0.001	0.059	0	0.008	0	0.006	0.002	0.094	0	0.179	0	0	0	0	0.033	0	0	0	0	0	0.015	0.003	0	0.001	0	0	0.004	0.005	0	0	0
169	0	0.481	0	0	0.203	0.84	0.735	0.98	0	0	0	0.815	0.881	0.886	0.673	0.922	0.908	0.01	0.001	0.369	0	0.008	0	0.006	0.002	0.961	0.129	0.179	0	0	0	0	0.033	0	0	0	0	0.025	0.015	0.003	0	0.001	0	0	0.004	0.005	0	0.001	0
170	0	0.013	0	0	0	0.851	0.981	0.803	0.904	0.897	0.909	1	0.783	0.79	0.789	0.898	0.428	0.066	0	0	0	0.086	0	0	0.002	0.094	0.013	0.048	0	0	0	0	0	0	0	0	0.009	0	0	0.003	0	0	0	0	0	0	0.048	0	0
171	0	0.013	0	0	0	0.009	0	0.91	0	0	0	0.961	0.667	0.674	0.673	0	0.019	0	0	0	0	0.008	0	0.006	0.002	0.094	0	0.179	0	0	0	0	0	0	0	0	0	0	0	0.001	0	0	0	0	0	0	0	0	0
172	0	0.013	0	0	0	0.009	0	0.662	0	0	0	0.961	0.667	0.674	0.676	0	0.019	0	0	0	0	0.008	0	0.006	0.002	0.094	0	0.217	0	0	0	0	0	0	0	0	0	0	0	0.001	0	0	0	0	0	0	0	0	0
173	0	0.39	0	0	0.002	0.009	0	0.662	0	0	0.003	0.958	0.817	0.806	0.808	0.007	0.019	0	0.001	0.059	0	0.008	0	0.048	0.002	0.094	0	0.493	0	0	0	0	0.952	0	0	0	0.943	0.934	0	0.003	0	0	0	0	0	0	0.333	0	0
174	0	0.013	0	0	0	0.638	0.666	0.91	0	0	0	0.958	0.667	0.674	0.676	0	0.021	0	0	0	0	0.026	0.001	0.006	0.002	0.094	0	0.217	0	0	0	0	0	0	0	0	0	0	0.014	0.001	0.002	0	0	0	0	0	0	0	0
175	0	0.481	0	0	0	0.84	0.493	0.662	0	0	0	0.989	0.806	0.818	0.673	0	0.019	0	0	0	0	0.026	0	0.249	0.002	0.094	0	0.179	0	0	0.006	0	0.033	0	0	0	0	0	0	0.017	0	0	0.019	0	0	0	0.02	0.011	0
176	0	0.856	0.661	0.662	0.663	0.735	0.493	1	0.698	0.672	0.658	1	0.667	0.674	0.676	0.791	0.01	0.663	0.677	0.662	0.943	1	1	0.006	0.003	0.361	0	0.179	0	0	0.006	0.94	0.952	0.964	0	0	0.029	0.025	0.023	0.003	0	0.131	0.811	0	0	0	0.179	0	0.075
177	0	0.125	0	0	0	0.009	0	0.904	0	0	0	0.807	0.667	0.674	0.676	0.692	0.075	0	0	0	0.001	0.008	0	0.006	0.002	0.094	0	0.048	0	0	0	0	0	0.028	0	0	0.029	0	0	0.001	0	0	0	0	0	0	0.02	0	0
178	0	0.125	0	0	0	0.009	0	0.904	0	0	0	0.807	0.667	0.674	0.676	0.18	0.03	0	0	0	0.006	0.026	0	0.006	0.002	0.094	0	0.048	0	0	0	0	0	0.002	0	0	0.006	0.025	0	0.001	0	0	0	0	0	0	0.02	0	0
179	0	0.013	0	0	0	0.009	0	0.91	0	0	0	0.958	0.667	0.674	0.034	0	0.021	0	0	0	0	0.026	0.001	0.006	0.002	0.094	0	0.001	0	0	0	0	0	0	0	0	0	0	0.014	0.001	0	0	0	0	0	0	0.02	0	0
180	0	0.013	0	0	0.002	0.009	0	0.91	0	0	0	1	0.817	0.806	0.034	0	0.021	0	0	0.006	0	0.115	0.001	0.006	0.002	0.094	0.014	0.001	0	0	0	0	0	0	0	0.024	0.009	0	0.014	0.003	0	0.014	0	0	0.056	0	0.02	0	0
181	0	0.39	0	0	0.002	0.009	0	1	0	0	0	1	0.817	0.806	0.805	0	0.021	0	0.03	0.006	0.494	0.115	0.001	0.169	0.002	0.094	0.129	0.217	0	0	0	0	0	0	0	0.024	0.322	0.142	0.015	0.003	0	0.014	0	0	0.056	0.003	0.93	0	0
182	0	0.365	0	0	0	0.638	0	0.977	0	0	0	0.958	0.667	0.674	0.034	0	0.075	0	0	0	0	0.026	0.001	0.048	0.002	0.094	0	0.217	0	0	0.152	0	0.033	0	0	0	0	0	0.015	0.001	0.002	0	0.04	0	0	0	0.02	0	0
183	0	0.365	0	0	0	0.638	0	1	0	0	0	1	0.891	0.793	0.034	0.002	0.075	0	0.025	0	0.017	0.026	0.001	0.048	0.002	0.043	0	0.171	0	0	0	0	0	0	0	0	0.029	0.025	0.12	0.001	0.002	0.008	0.453	0.007	0.056	0.003	0.02	0.001	0
184	0	0.365	0	0.002	0	0.638	0	1	0	0	0	0.655	1	0.793	0.865	0.002	0.005	0	0.025	0	0.181	0.29	0.046	0.048	0.002	0.043	0	0.171	0	0	0	0	0	0	0	0.025	0.132	0.025	0.12	0.001	0.002	0.008	0.479	0.007	0.056	0.003	0.93	0.001	0
185	0	0.013	0	0	0	0.009	0	0.904	0	0	0	0.807	0.805	0.793	0.805	0	0.021	0	0	0	0	0.008	0	0.006	0.002	0.094	0	0.048	0	0	0	0	0	0	0	0	0	0	0	0.003	0	0	0	0	0	0	0	0	0
186	0	0.39	0	0	0	0.842	0.74	0.662	0	0	0	0.958	0.817	0.806	0.808	0.007	0.902	0.91	0.119	0.007	0	0.008	0	0.048	0.002	0.094	0	0.448	0	0	0	0	0	0	0	0	0	0	0	0.003	0	0	0	0	0	0	0.02	0	0
187	0	0.013	0	0	0	0.009	0	0.662	0	0	0	0.807	0.805	0.793	0.805	0	0.019	0	0	0	0	0.008	0	0.006	0.002	0.094	0	0.048	0	0	0	0	0	0	0	0	0	0	0.014	0.003	0	0	0	0	0	0	0	0	0
188	0	0.292	0	0	0	0.009	0	0.662	0	0	0	0.657	0.805	0.799	0.673	0	0.019	0	0	0	0	0.008	0	0.048	0.002	0.094	0	0.179	0	0	0.006	0	0.033	0	0	0	0	0	0	0.017	0	0	0.001	0	0	0	0.02	0	0
189	0	0.292	0	0	0	0.009	0	0.662	0	0	0	0.989	0.805	0.799	0.673	0	0.019	0	0	0	0	0.008	0	0.048	0.002	0.094	0	0.179	0	0	0.006	0	0.033	0	0	0	0	0	0	0.017	0	0	0.001	0	0	0	0.02	0.001	0
190	0	0.276	0	0	0	0.84	0.799	0.662	0	0	0	0.989	0.806	0.818	0.673	1	1	0	0.059	0.088	0.181	0.115	0	0.249	0.002	0.094	0	0.179	0	0	0.006	0	0.033	0	0	0	0	0	0	0.017	0	0	0.019	0	0	0	0.02	0.011	0
191	0	0.013	0	0	0	0.851	0.666	0.875	0	0	0	0.657	0.881	0.793	0.673	0	0.087	0.01	0	0	0	0.008	0	0.006	0.002	0.094	0.013	0.048	0	0	0	0	0	0	0	0	0	0	0	0.003	0	0	0	0	0	0	0	0	0
192	0	0.365	0	0	0	0.009	0	0.977	0	0	0	0.958	0.667	0.674	0.034	0	0.021	0	0	0	0	0.026	0.001	0.048	0.002	0.094	0	0.217	0	0	0	0	0	0	0	0	0	0	0.015	0.001	0	0	0	0	0	0	0.02	0	0
193	0	0.365	0	0	0	0.009	0	0.004	0	0	0	0.029	0.667	0.674	0.034	0	0.005	0	0	0	0	0.026	0.001	0.048	0.002	0.043	0	0.171	0	0	0	0	0	0	0	0	0	0	0.015	0.003	0	0	0	0	0	0	0.02	0	0
194	0	0.481	0.954	0	0.24	0.735	0	0.051	0	0	0.825	0.029	0.667	0.674	0.034	0	0.005	0.01	0	0	0	0.026	0.013	0.048	0.002	0.043	0	0.171	0	0	0	0	0	0	0	0	0	0	0.015	0.663	0.144	0	0.04	0	0	0	0.02	0	0
195	0	0.013	0	0	0.013	0.799	0	0.909	0	0.012	0	1	1	1	0.034	0.007	0.987	1	1	0.006	0	0.115	0	0.006	0.002	0.336	0.38	0.965	0.024	0.114	0	0	0.033	0	0	0	0	0	0.014	0.017	0.144	0.002	0	0	0.004	0	0	0.011	0
196	0	0.013	0	0	0.013	0.735	0	0.909	0	0	0	0.815	0.667	0.674	0.034	0.001	0.021	0	0.001	0.059	0	0.008	0	0.006	0.002	0.043	0	0.171	0	0	0	0	0	0	0	0	0	0	0.014	0.003	0	0	0	0	0	0	0	0	0
197	0	0.013	0	0	0.013	0.735	0.666	0.004	0	0	0	0.029	0.667	0.674	0.673	0	0.021	0	0	0	0	0.008	0	0.006	0.002	0.094	0	0.179	0	0	0	0	0	0	0	0	0	0	0.014	0.001	0	0	0	0	0	0	0	0	0
198	0	0.013	0	0	0.002	0.009	0	0.004	0	0	0	0.029	0.667	0.674	0.673	0	0.021	0	0	0	0	0.008	0	0.006	0.002	0.094	0	0.179	0	0	0	0	0	0	0	0	0	0	0.014	0.001	0	0	0	0	0	0	0	0	0
199	0	0.125	0	0	0	0.009	0	0.004	0	0	0	0.029	0.667	0.674	0.676	1	0.158	0	0	0	0.001	0.008	0	0.006	0.002	0.094	0	0.048	0	0	0	0	0	0	0	0	0.029	0	0	0.001	0	0	0	0	0	0	0.02	0	0
200	0	0.276	0	0	0	0.009	0	0.662	0	0	0	0.958	0.817	0.806	0.808	1	1	0	0.001	0.059	0	0.008	0	0.048	0.002	0.094	0	0.448	0	0	0	0	0	0	0	0	0	0	0	0.003	0	0	0	0	0	0	0.02	0	0
201	0	0.276	0	0	0	0.842	0.493	0.662	0	0	0	0.958	0.817	0.806	0.808	1	1	0.92	0.119	0.059	0	0.008	0	0.048	0.002	0.094	0	0.448	0	0	0	0	0	0	0	0	0	0	0	0.003	0	0	0	0	0	0	0.02	0	0
202	0	0.013	0	0	0	0.84	0.666	0.875	0	0	0	0.807	0.806	0.793	0.805	0.001	0.301	0	0	0	0	0.271	0	0.249	0.002	0.094	0	0.048	0	0	0	0	0	0	0	0	0	0	0	0.003	0	0	0	0	0	0	0	0	0
203	0	0.39	0.954	0	0.24	0.799	0	0.004	0.85	0.072	0.156	0.655	0.891	0.891	0.034	1	1	0.463	1	1	0.017	0.026	0.001	0.81	0.002	0.043	0	0.171	0	0	0	0	0	0	0	0	0.029	0.025	0.151	0.001	0.018	0.11	0.453	0.007	0.056	0.003	0.02	0.001	0
204	0	0.481	0	0	0.063	0.735	0.666	0.977	0	0	0	0.815	0.667	0.674	0.673	1	1	0.082	0.001	0.006	0	0.008	0	0.006	0.002	0.043	0	0.171	0	0	0	0	0	0	0	0	0	0	0.015	0.003	0	0	0	0	0	0	0	0	0
205	0	0.481	0	0	0.203	0.735	0.666	0.977	0	0	0	0.815	0.667	0.674	0.673	0.925	1	0.026	0.001	0.653	0	0.008	0	0.006	0.002	0.043	0	0.171	0	0	0	0	0	0	0	0	0	0	0.015	0.003	0	0	0	0	0	0	0	0	0
206	0	0.943	0	0	0.203	0.735	0.666	0.977	0	0	0	0.958	0.667	0.674	0.676	0.92	0.908	0.01	0.001	0.369	0	0.008	0	0.376	0.002	0.043	0	0.171	0	0	0	0	0	0.054	0	0.006	0	0	0.023	0.972	0.479	0	0	0	0	0	0	0	0
207	0	0.013	0	0	0	0.009	0	0.662	0	0	0	0.657	0.667	0.674	0.034	1	1	0	0.001	0.331	0	0.008	0	0.006	0.002	0.043	0	0.171	0	0	0	0	0	0	0	0	0	0	0	0.003	0	0	0	0	0	0	0	0	0
208	0	0.125	0	0	0.002	0.009	0	0.662	0	0	0	0.807	0.667	0.674	0.034	1	1	0	0	0	0.001	0.008	0	0.006	0.002	0.043	0	0.048	0	0	0	0	0	0	0	0	0	0	0	0.003	0	0	0	0	0	0	0.02	0	0
209	0	0.481	0	0	0	0.851	1	0.904	0	0	0	1	0.887	0.871	0.808	0.962	0.03	0	0	0	0.001	0.008	0	0.048	0.003	0.094	0	0.048	0	0	0	0	0	0.002	0	0.024	1	0	0	0.001	0	0.002	0	0	0.004	0	0.072	0.011	0
210	0	0.276	0	0	0	0.009	0	0.004	0	0	0	0.029	0.805	0.799	0.034	1	0.158	0	0.059	0.088	0.017	0.008	0	0.048	0.002	0.043	0	0.171	0	0	0	0	0	0	0	0	0	0	0	0.001	0	0	0.001	0	0	0	0.02	0.001	0
211	0	0.942	0.965	0.927	0.876	0.91	1	0.911	1	1	0.981	1	1	1	1	1	0.968	0.976	0.856	0.855	0.926	0.951	0.904	0.909	0.911	0.963	1	1	1	1	1	0.941	0.951	0.97	1	0.912	0.91	1	1	0.888	0.912	0.892	0.929	1	0.888	0.907	0.887	1	0.802
212	0	0.292	0.954	0	0.002	0.009	0	0.004	0	0	0	0.029	0.805	0.799	0.034	1	1	0	0.064	0.403	0.017	0.008	0.001	0.971	0.002	0.043	0	0.171	0	0	0	0	0	0	0	0	0	0	0.015	0.001	0.018	0.001	0.001	0.007	0.056	0.003	0.02	0.001	0
213	0	0.013	0	0	0	0.009	0	0.662	0	0	0	0.657	0.667	0.674	0.034	0.662	0.021	0	0	0.014	0	0.008	0	0.006	0.002	0.043	0	0.001	0	0	0	0	0	0	0	0	0	0	0	0.003	0	0	0	0	0	0	0	0	0
214	0	0.013	0	0	0	0.009	0	0.662	0	0	0	0.958	0.817	0.806	0.034	1	0.08	0	0	0.006	0	0.008	0	0.006	0.002	0.094	0	0.001	0	0	0	0	0	0	0	0	0	0	0	0.003	0	0	0	0	0	0	0.02	0	0
215	0	0.276	0.059	0	0	0.851	0.493	0.875	0	0	0	1	0.881	0.871	0.808	1	0.904	0.971	0.119	0.059	0	0.008	0	0.376	0.002	0.094	0.002	0.448	0	0	0	0	0	0	0	0	0	0	0.015	0.068	0	0	0	0	0	0	0.02	0	0
216	0	0.481	0	0	0.063	0.735	0.666	0.977	0	0	0	0.657	0.667	0.674	0.673	1	1	0	0.001	0.006	0	0.008	0	0.006	0.002	0.043	0	0.171	0	0	0	0	0	0	0	0	0	0	0.015	0.003	0	0	0	0	0	0	0	0	0
217	0	0.013	0	0	0	0.009	0	0.662	0	0	0	0.958	0.817	0.806	0.034	0.459	1	0	0.001	0.006	0	0.008	0	0.006	0.002	0.094	0	0.448	0	0	0	0	0	0	0	0	0	0	0	0.003	0	0	0	0	0	0	0	0	0
218	0	0.125	0	0	0	0.009	0	0.662	0	0	0	0.807	0.667	0.674	0.034	0.002	0.9	0	0	0	0.001	0	0	0.006	0.002	0.043	0	0.048	0	0	0	0	0	0	0	0	0	0	0	0.003	0	0	0	0	0	0	0.02	0	0
219	0	0.125	0	0	0	0.009	0	0.904	0	0	0	0.807	0.667	0.674	0.034	0.002	0.9	0	0	0	0.001	0	0	0.006	0.002	0.043	0	0.048	0	0	0	0	0	0	0	0	0	0	0	0.003	0	0	0	0	0	0	0.02	0	0
220	0	0.125	0	0	0	0.009	0	0.004	0	0	0	0.029	0.667	0.674	0.676	0.649	0.968	0	0	0	0.001	0	0	0.006	0.002	0.094	0	0.048	0	0	0	0	0	0	0	0	0.029	0	0	0.001	0	0	0	0	0	0	0.02	0	0
221	0	0.125	0	0	0	0.009	0	0.904	0	0	0	0.807	0.667	0.674	0.676	0.649	0.776	0	0	0	0.001	0	0	0.006	0.002	0.094	0	0.048	0	0	0	0	0	0.028	0	0	0.029	0	0	0.001	0	0	0	0	0	0	0.02	0	0
222	0	0.125	0.079	0	0	0.009	0	0.906	0	0	0	0.807	0.667	0.674	0.676	0.18	0.984	0	0	0	0.001	0	0.001	0.006	0.002	0.094	0	0.493	0	0.114	0	0	0	0.028	0	0	0.006	0	0.023	0.973	0	0	0.019	0	0	0	0.02	0	0.002
223	0.246	0.857	0.677	0.669	0.663	0.735	0.675	1	0.674	0.648	0.658	0.807	0.667	0.674	0.676	0.786	1	0.663	0.654	0.668	0.112	0	0.001	0.006	0.002	0.094	0	0.493	0	0.283	0	0	0.219	0.028	0.905	0.939	0.942	0.934	0.929	0.974	0	0	0.264	0	0.939	0.932	0.99	1	1
224	0	0.883	0	0	0	0.748	0.146	0.803	0.903	0.902	0.909	0.674	1	0.793	0.805	0.9	0.958	0.066	0	0	0	0.88	0.001	0.15	0.002	0.196	0.067	0.217	0	0	0	0	0	0	0	0.008	0	0	0.015	0.003	0.004	0.898	0	0.911	0.853	0.007	0	0	0
225	0	0.125	0.332	0	0	0.009	0	0.906	0	0	0	0.657	0.667	0.674	0.676	0	0.03	1	0	0	0.006	0.026	0	0.006	0.002	0.094	0	0.179	0	0	0	0	0	0	0	0	0.006	0	0.015	0.003	0	0	0.04	0	0	0	0.02	0	0.002
226	0	0.857	0.856	0	0	0.009	0	0.906	0	0	0	0.807	0.667	0.674	0.676	0.692	0.03	1	0	0	0.006	0.026	0.001	0.006	0.002	0.094	0	0.179	0	0	0	0	0	0.002	0	0	0.029	0.025	0.023	0.003	0	0	0.264	0	0	0	0.333	0	0.002
227	0	0.013	0	0	0	0.009	0	0.906	0	0	0	0.657	0.667	0.674	0.034	0	0.021	1	0	0	0	0.026	0.001	0.006	0.002	0.094	0	0.179	0	0	0	0	0	0	0	0	0	0	0.014	0.003	0	0	0	0	0	0	0	0	0
228	0	0.013	0	0	0.013	0.735	0	0.004	0	0	0	0.029	0.667	0.674	0.034	0	0.021	1	0	0	0	0.008	0.001	0.006	0.002	0.094	0	0.179	0	0	0	0	0	0	0	0	0	0	0.014	0.003	0	0	0	0	0	0	0	0	0
229	0	0.013	0	0	0.013	0.735	0	0.004	0	0	0	0.029	0.667	0.674	0.676	0	0.005	0.641	0	0	0	0.008	0.001	0.006	0.002	0.094	0	0.179	0	0	0	0	0	0	0	0	0	0	0.014	0.003	0	0	0	0	0	0	0	0	0
230	0	0.013	0	0	0.013	0.735	0.493	0.906	0	0	0	0.657	0.667	0.674	0.676	0	0.021	0.99	0	0	0	0.008	0.001	0.006	0.002	0.043	0	0.171	0	0	0	0	0	0	0	0	0	0	0.014	0.001	0	0	0	0	0	0	0	0	0
231	0	0.013	0	0	0.013	0.735	0.493	0.662	0	0	0	0.657	0.667	0.674	0.673	0	0.021	0.99	0	0	0	0.008	0	0.006	0.002	0.043	0	0.048	0	0	0	0	0	0	0	0	0	0	0	0.003	0	0	0	0	0	0	0	0	0
232	0	0.013	0	0	0.013	0.842	0.493	0.662	0	0	0	0.657	0.817	0.793	0.805	0	0.021	0.92	0	0	0	0.008	0	0.048	0.002	0.094	0.002	0.048	0	0	0	0	0	0	0	0	0	0	0	0.003	0	0	0	0	0	0	0	0	0
233	0	0.013	0	0	0.013	0.84	0.493	0.662	0	0	0	0.657	0.817	0.793	0.805	0	0.021	0.851	0	0	0	0.008	0	0.048	0.002	0.094	0.002	0.048	0	0	0	0	0	0	0	0	0	0	0	0.003	0	0	0	0	0	0	0	0	0
234	0	0.013	0	0	0	0.851	0.92	0.803	0.904	0.903	0.909	0.657	0.783	0.79	0.789	0.898	0.428	1	0	0	0	0.29	0	0.249	0.002	0.094	0.013	0.048	0	0	0	0	0	0	0	0	0.009	0	0	0.003	0.004	0	0	0	0	0	0.02	0	0
235	0	0.481	0	0	0.063	0.735	0.666	0.977	0	0	0	0.815	0.667	0.674	0.673	0.903	0.087	0.99	0.003	0.006	0	0.29	0	0.006	0.002	0.043	0	0.171	0	0	0	0	0	0	0	0	0	0	0.015	0.003	0	0	0	0	0	0	0.02	0	0
236	0	0.481	0	0	0.24	0.735	0.666	0.977	0	0	0	0.815	0.667	0.674	0.673	0.92	0.909	1	1	0.982	0	0.29	0	0.006	0.002	0.043	0	0.171	0	0	0	0	0	0	0	0	0	0	0.015	0.003	0	0	0	0	0	0	0.02	0	0
237	0	0.276	0	0	0.023	0.84	0.799	0.662	0	0	0	0.989	0.806	0.818	0.673	0.002	0.075	1	0.293	0.403	0.181	0.115	0	0.249	0.002	0.094	0	0.048	0	0	0.006	0	0.033	0	0	0	0	0	0	0.001	0	0	0	0	0	0	0.02	0.011	0
238	0	0.292	0	0	0	0.009	0	0.004	0	0.002	0	0.029	0.805	0.793	0.812	0	0.021	1	0	0	0.017	0.008	0.001	0.048	0.002	0.094	0.013	0.217	0	0	0	0	0.042	0	0	0.024	0	0	0.015	0.003	0	0.001	0	0.002	0.056	0.003	0.02	0.001	0
239	0	0.292	0	0	0	0.009	0	0.004	0	0.002	0	0.029	0.805	0.793	0.812	0.002	0.075	1	0.025	0	0.017	0.008	0.001	0.048	0.002	0.88	0.013	0.217	0	0	0.359	0	0.042	0	0	0.024	0	0	0.015	0.003	0.002	0.001	0.001	0.007	0.127	0.005	0.02	0.001	0
240	0	0.013	0	0	0.013	0.799	0	0.909	0	0.012	0	1	0.817	0.806	0.034	0	0.021	0	1	0.928	0	0.115	0	0.006	0.002	0.196	0.129	0.217	0	0	0	0	0	0	0	0	0	0	0.014	0.003	0.002	0.002	0	0	0.004	0	0	0	0
241	0	0.013	0	0	0.002	0.009	0	0.909	0	0	0	0.657	0.806	0.806	0.034	0	0.021	0	1	0.423	0	0.115	0.001	0.006	0.002	0.094	0	0.217	0	0	0	0	0	0	0	0	0	0	0.014	0.003	0	0.002	0	0	0.004	0	0	0	0
242	0	0.125	0	0	0.002	0.009	0	0.662	0	0	0	0.674	0.667	0.674	0.034	0	0.03	0	1	1	0.008	0.008	0	0.006	0.002	0.043	0	0.048	0	0	0	0	0	0	0	0	0	0	0	0.003	0	0	0	0	0	0	0.02	0	0
243	0	0.125	0	0	0.002	0.009	0	0.004	0	0	0	0.029	0.667	0.674	0.673	0	0.03	0	0.97	0.403	0.008	0.008	0	0.006	0.002	0.094	0	0.048	0	0	0	0	0	0	0	0	0	0	0	0.001	0	0	0	0	0	0	0.02	0	0
244	0	0.125	0	0	0.013	0.638	0.146	0.004	0	0	0	0.029	0.667	0.674	0.676	0	0.008	0	0.978	1	0.008	0.115	0.001	0.006	0.002	0.094	0	0.179	0	0	0	0	0	0	0	0	0.006	0	0.015	0.003	0	0	0	0	0	0	0.048	0	0
245	0	0.125	0	0	0.013	0.638	0.146	0.004	0	0	0	0.029	0.667	0.674	0.676	0	0.03	0	1	1	0.008	0.29	0.001	0.006	0.002	0.094	0	0.179	0	0	0	0	0	0	0	0	0.029	0.025	0.015	0.003	0	0	0	0	0	0	0.048	0	0
246	0	0.013	0	0	0.002	0.009	0	0.662	0	0	0	0.657	0.667	0.674	0.673	0	0.021	0	1	0.331	0	0.008	0	0.006	0.002	0.043	0	0.048	0	0	0	0	0	0	0	0	0	0	0	0.003	0	0	0	0	0	0	0	0	0
247	0	0.013	0	0	0.013	0.735	0.146	0.662	0	0	0	0.657	0.667	0.674	0.673	0	0.021	0.026	1	1	0	0.008	0	0.006	0.002	0.043	0	0.048	0	0	0	0	0	0	0	0	0	0	0	0.003	0	0	0	0	0	0	0	0	0
248	0	0.013	0	0	0.013	0.748	0.146	0.662	0	0	0	0.657	0.783	0.79	0.789	0	0.021	0.066	1	0.059	0	0.008	0	0.048	0.002	0.094	0.002	0.048	0	0	0	0	0	0	0	0	0	0	0	0.003	0	0	0	0	0	0	0	0	0
249	0	0.276	0	0	0	0.84	0.493	0.662	0	0	0	0.958	0.817	0.806	0.808	0	0.021	0.23	1	0.059	0	0.008	0.08	0.048	0.002	0.094	0.002	0.179	0	0	0	0	0	0	0	0	0	0	0	0.003	0	0	0	0	0	0	0	0	0
250	0	0.39	0	0	0	0.84	0.735	0.662	0	0	0	0.958	0.817	0.806	0.808	0	0.019	0.23	1	0.011	0	0.008	0.08	0.048	0.002	0.094	0.002	0.179	0	0	0	0	0	0	0	0	0	0	0	0.003	0	0	0	0	0	0	0	0	0
251	0	0.013	0	0	0	0.748	0.146	0.803	0.91	0.911	0.909	0.657	0.783	0.79	0.789	0.898	0.428	0.066	1	0.425	0	0.29	0	0.249	0.002	0.094	0.013	0.048	0	0	0.351	0	0.204	0.002	0	0	0	0	0	0.229	0	0	0	0	0	0	0	0.001	0
252	0	0.39	0.959	0	0.002	0.009	0	1	0	0	0	0.657	0.806	0.818	0.854	0.001	0.021	0	1	0.946	0.017	0.115	0	0.376	0.002	0.094	0	0.953	0	0.283	0	0	0.033	0	0	0	0.006	0	0.015	0.903	0	0.014	0	0	0.056	0.003	0.02	0	0.002
253	0	0.013	0	0	0.002	0.009	0	0.906	0	0	0	1	0.817	0.806	0.034	0	0.021	0	0.003	0.739	0	0.026	0	0.006	0.002	0.196	0.008	0.217	0	0	0	0	0	0	0	0	0	0	0.014	0.003	0.002	0	0	0	0	0	0	0	0
254	0	0.013	0	0	0.002	0.009	0	0.906	0	0	0	0.657	0.806	0.806	0.034	0	0.021	0	0.003	0.739	0	0.026	0.001	0.006	0.002	0.094	0	0.217	0	0	0	0	0	0	0	0	0	0	0.014	0.003	0	0	0	0	0	0	0	0	0
255	0	0.125	0	0	0.002	0.009	0	0.662	0	0	0	0.674	0.667	0.674	0.034	0	0.008	0	0.064	0.942	0.008	0.008	0.001	0.006	0.002	0.043	0	0.171	0	0	0	0	0	0	0	0	0	0	0.015	0.001	0	0	0	0	0	0	0.02	0	0
256	0	0.125	0	0	0.013	0.638	0	0.662	0	0	0	0.674	0.667	0.674	0.034	0	0.008	0	0.064	0.942	0.008	0.026	0.001	0.006	0.002	0.043	0	0.171	0	0	0	0	0	0	0	0	0.006	0	0.015	0.001	0	0	0	0	0	0	0.02	0	0
257	0	0.125	0	0	0	0.735	0.675	0.803	0	0	0	0.807	0.667	0.674	0.673	0	0.019	0.026	0.001	0.981	0.006	0.008	0	0.006	0.002	0.043	0	0.171	0	0	0	0	0	0	0	0	0	0	0	0.003	0	0	0	0	0	0	0	0	0
258	0	0.481	0	0	0.203	0.735	0.666	0.977	0	0	0	0.815	0.667	0.674	0.673	0	0.019	0.026	0.001	1	0	0.008	0	0.006	0.002	0.043	0	0.171	0	0	0	0	0	0	0	0	0	0	0.015	0.003	0	0	0	0	0	0	0	0	0
259	0	0.125	0.059	0	0.067	0.84	0.666	0.803	0.907	0.897	0.909	0.807	0.783	0.79	0.789	0.898	0.428	0.682	0.9	1	1	0.949	1	0.677	1	0.905	1	0.448	0	0.069	0.351	0	0.204	0.002	0	0	0	0	0	0.973	0.479	0.002	0	0	0	0	0	0	0
260	0	0.013	0	0.002	0	0.748	0.146	0.875	0.904	0.903	0.909	0.657	0.887	0.889	0.808	0.91	0.894	0.812	0.896	1	0	0.29	0	0.249	0.058	0.094	0.013	0.048	0	0	0.351	0	0.204	0.002	0	0	0.009	0	0	0.229	0.953	0	0.051	0	0	0	0.02	0	0
261	0	0.276	0.959	0	0	0.851	0.493	0.875	0	0	0	1	0.901	0.871	0.864	0.798	0.904	0.913	0.119	1	1	0.008	0.08	0.376	0.002	0.094	0.002	0.448	0	0	0	0	0	0	0	0	0	0	0.015	0.068	0	0.001	0	0	0.127	0	0.02	0	0.002
262	0	0.276	0.002	0	0	0.851	0.493	0.875	0	0	0	1	1	0.871	0.864	0.796	0.902	0.913	1	1	0.793	0.008	0.08	0.376	0.002	0.094	0.38	0.493	0	0	0	0	0.033	0	0	0	0	0	0.015	0.068	0.144	0.001	0.001	0	0.127	0.005	0.02	0.001	0.002
263	0	0.365	0.957	0	0.013	0.954	1	0.909	0	0.012	0	1	0.817	0.806	0.805	0	0.021	0	0	1	0.017	0.88	0	0.169	0.002	0.196	0.129	0.217	0	0	0.001	0	0	0.001	0	0	0.006	0.142	0.12	0.003	0.002	0.194	0.022	0	0.163	0.005	0.02	0	0
[truncated: 2,019 more rows]
[truncated: 151 more columns]
