# Supplementary material for: Islands of linkage in an ocean of pervasive recombination reveals two-speed evolution of human cytomegalovirus genomes
Source: Virus Evol. 2016 Jun 15;2(1):vew017. doi: 10.1093/ve/vew017 (PMC6167919; doi:10.1093/ve/vew017)
Supplement: Supplementary Data [file vew017_Supplementary_Data.zip › Sup_Files/SupFileS4.xlsx]

## Sheet: Sheet1
foci	compldfisub	logcompldfisub	compldfisub.nonas	logcompldfisub.nonas	reference.position
1	350	NA	NA	1	0	350
2	360	NA	NA	1	0	360
3	370	NA	NA	1	0	370
4	380	NA	NA	1	0	380
5	390	NA	NA	1	0	390
6	400	NA	NA	1	0	400
7	410	NA	NA	1	0	410
8	420	NA	NA	1	0	420
9	430	NA	NA	1	0	430
10	440	NA	NA	1	0	440
11	450	NA	NA	1	0	450
12	460	NA	NA	1	0	460
13	470	NA	NA	1	0	470
14	480	NA	NA	1	0	480
15	490	NA	NA	1	0	490
16	500	NA	NA	1	0	500
17	510	NA	NA	1	0	510
18	520	NA	NA	1	0	520
19	530	NA	NA	1	0	530
20	540	NA	NA	1	0	540
21	550	NA	NA	1	0	550
22	560	NA	NA	1	0	560
23	570	NA	NA	1	0	570
24	580	NA	NA	1	0	580
25	590	NA	NA	1	0	590
26	600	NA	NA	1	0	600
27	610	NA	NA	1	0	610
28	620	NA	NA	1	0	620
29	630	NA	NA	1	0	630
30	640	NA	NA	1	0	640
31	650	NA	NA	1	0	650
32	660	NA	NA	1	0	660
33	670	NA	NA	1	0	670
34	680	NA	NA	1	0	680
35	690	NA	NA	1	0	690
36	700	NA	NA	1	0	700
37	710	NA	NA	1	0	710
38	720	NA	NA	1	0	720
39	730	NA	NA	1	0	730
40	740	NA	NA	1	0	740
41	750	NA	NA	1	0	750
42	760	NA	NA	1	0	760
43	770	NA	NA	1	0	770
44	780	NA	NA	1	0	780
45	790	NA	NA	1	0	790
46	800	NA	NA	1	0	800
47	810	NA	NA	1	0	810
48	820	NA	NA	1	0	820
49	830	NA	NA	1	0	830
50	840	NA	NA	1	0	840
51	850	NA	NA	1	0	850
52	860	NA	NA	1	0	860
53	870	NA	NA	1	0	870
54	880	NA	NA	1	0	880
55	890	NA	NA	1	0	890
56	900	NA	NA	1	0	900
57	910	NA	NA	1	0	910
58	920	NA	NA	1	0	920
59	930	NA	NA	1	0	930
60	940	NA	NA	1	0	940
61	950	NA	NA	1	0	950
62	960	NA	NA	1	0	960
63	970	NA	NA	1	0	970
64	980	NA	NA	1	0	980
65	990	NA	NA	1	0	990
66	1000	0.989109	0.00475564	0.989109	0.00475564	1000
67	1010	0.999395	0.00026302	0.999395	0.00026302	1010
68	1020	0.99973	0.000117258	0.99973	0.000117258	1020
69	1030	0.999974	1.1179e-05	0.999974	1.1179e-05	1030
70	1040	0.999993	3.24692e-06	0.999993	3.24692e-06	1040
71	1050	0.999999	3.87392e-07	0.999999	3.87392e-07	1050
72	1060	1	4.07847e-09	1	4.07847e-09	1060
73	1070	1	6.32032e-10	1	6.32032e-10	1070
74	1080	1	1.39264e-09	1	1.39264e-09	1080
75	1090	1	7.26298e-09	1	7.26298e-09	1090
76	1100	1	1.05976e-07	1	1.05976e-07	1100
77	1110	1	8.30726e-10	1	8.30726e-10	1110
78	1120	1	2.65807e-08	1	2.65807e-08	1120
79	1130	1	2.15975e-10	1	2.15975e-10	1130
80	1140	0.999995	2.18329e-06	0.999995	2.18329e-06	1140
81	1150	1	2.76694e-10	1	2.76694e-10	1150
82	1160	0.999999	5.30039e-07	0.999999	5.30039e-07	1160
83	1170	1	9.37953e-08	1	9.37953e-08	1170
84	1180	0.999991	3.69538e-06	0.999991	3.69538e-06	1180
85	1190	0.999998	6.54899e-07	0.999998	6.54899e-07	1190
86	1200	1	2.94975e-09	1	2.94975e-09	1200
87	1210	0.999922	3.40682e-05	0.999922	3.40682e-05	1210
88	1220	1	7.76823e-09	1	7.76823e-09	1220
89	1230	0.999967	1.41216e-05	0.999967	1.41216e-05	1230
90	1240	1	2.20129e-08	1	2.20129e-08	1240
91	1250	0.999926	3.20301e-05	0.999926	3.20301e-05	1250
92	1260	1	1.071e-07	1	1.071e-07	1260
93	1270	1	1.78224e-09	1	1.78224e-09	1270
94	1280	1	5.63315e-09	1	5.63315e-09	1280
95	1290	0.999996	1.84462e-06	0.999996	1.84462e-06	1290
96	1300	0.999999	2.90581e-07	0.999999	2.90581e-07	1300
97	1310	1	4.62801e-09	1	4.62801e-09	1310
98	1320	0.999998	1.07629e-06	0.999998	1.07629e-06	1320
99	1330	0.999999	2.4199e-07	0.999999	2.4199e-07	1330
100	1340	1	1.00132e-07	1	1.00132e-07	1340
101	1350	1	1.11388e-09	1	1.11388e-09	1350
102	1360	0.997685	0.00100661	0.997685	0.00100661	1360
103	1370	1	1.09272e-07	1	1.09272e-07	1370
104	1380	0.999999	3.17354e-07	0.999999	3.17354e-07	1380
105	1390	1	5.82797e-09	1	5.82797e-09	1390
106	1400	0.999988	5.27216e-06	0.999988	5.27216e-06	1400
107	1410	0.999999	5.47952e-07	0.999999	5.47952e-07	1410
108	1420	1	1.92865e-15	1	1.92865e-15	1420
109	1430	0.999541	0.000199324	0.999541	0.000199324	1430
110	1440	0.999946	2.34876e-05	0.999946	2.34876e-05	1440
111	1450	1	2.4454e-09	1	2.4454e-09	1450
112	1460	1	1.12156e-12	1	1.12156e-12	1460
113	1470	0.999839	6.9805e-05	0.999839	6.9805e-05	1470
114	1480	1	3.70684e-09	1	3.70684e-09	1480
115	1490	1	1.65608e-07	1	1.65608e-07	1490
116	1500	1	1.70659e-10	1	1.70659e-10	1500
117	1510	1	5.41299e-08	1	5.41299e-08	1510
118	1520	1	5.57806e-08	1	5.57806e-08	1520
119	1530	1	3.31246e-13	1	3.31246e-13	1530
120	1540	0.9733	0.0117531	0.9733	0.0117531	1540
121	1550	0.99714	0.00124394	0.99714	0.00124394	1550
122	1560	1	3.66255e-11	1	3.66255e-11	1560
123	1570	1	2.58681e-09	1	2.58681e-09	1570
124	1580	0.666422	0.176251	0.666422	0.176251	1580
125	1590	0.999999	6.19104e-07	0.999999	6.19104e-07	1590
126	1600	1	5.47727e-08	1	5.47727e-08	1600
127	1610	0.999998	9.38815e-07	0.999998	9.38815e-07	1610
128	1620	1	7.70905e-08	1	7.70905e-08	1620
129	1630	0.999923	3.32514e-05	0.999923	3.32514e-05	1630
130	1640	1	2.09672e-10	1	2.09672e-10	1640
131	1650	0.998999	0.000435071	0.998999	0.000435071	1650
132	1660	0.999963	1.60567e-05	0.999963	1.60567e-05	1660
133	1670	1	1.00526e-12	1	1.00526e-12	1670
134	1680	1	2.86712e-09	1	2.86712e-09	1680
135	1690	0.582594	0.234634	0.582594	0.234634	1690
136	1700	0.999877	5.32713e-05	0.999877	5.32713e-05	1700
137	1710	0.999997	1.24641e-06	0.999997	1.24641e-06	1710
138	1720	0.999986	6.09561e-06	0.999986	6.09561e-06	1720
139	1730	0.999994	2.3946e-06	0.999994	2.3946e-06	1730
140	1740	1	3.1496e-08	1	3.1496e-08	1740
141	1750	1	3.50967e-13	1	3.50967e-13	1750
142	1760	0.989835	0.00443704	0.989835	0.00443704	1760
143	1770	0.999995	2.37192e-06	0.999995	2.37192e-06	1770
144	1780	1	1.73579e-15	1	1.73579e-15	1780
145	1790	0.999999	3.52078e-07	0.999999	3.52078e-07	1790
146	1800	0.876562	0.0572172	0.876562	0.0572172	1800
147	1810	0.999913	3.77451e-05	0.999913	3.77451e-05	1810
148	1820	1	8.92893e-10	1	8.92893e-10	1820
149	1830	0.99988	5.21545e-05	0.99988	5.21545e-05	1830
150	1840	0.999981	8.41598e-06	0.999981	8.41598e-06	1840
151	1850	0.999938	2.70062e-05	0.999938	2.70062e-05	1850
152	1860	0.999999	2.91756e-07	0.999999	2.91756e-07	1860
153	1870	0.957567	0.0188306	0.957567	0.0188306	1870
154	1880	0.9998	8.70645e-05	0.9998	8.70645e-05	1880
155	1890	1	1.05652e-12	1	1.05652e-12	1890
156	1900	0.999869	5.71049e-05	0.999869	5.71049e-05	1900
157	1910	0.996041	0.00172264	0.996041	0.00172264	1910
158	1920	0.999933	2.89674e-05	0.999933	2.89674e-05	1920
159	1930	1	3.87368e-09	1	3.87368e-09	1930
160	1940	0.999995	2.00636e-06	0.999995	2.00636e-06	1940
161	1950	0.995323	0.00203612	0.995323	0.00203612	1950
162	1960	0.998548	0.000630872	0.998548	0.000630872	1960
163	1970	1	9.22586e-08	1	9.22586e-08	1970
164	1980	0.999711	0.000125611	0.999711	0.000125611	1980
165	1990	0.999946	2.33367e-05	0.999946	2.33367e-05	1990
166	2000	1	5.1048e-09	1	5.1048e-09	2000
167	2010	1	1.54442e-07	1	1.54442e-07	2010
168	2020	0.993795	0.00270315	0.993795	0.00270315	2020
169	2030	0.994803	0.00226296	0.994803	0.00226296	2030
170	2040	1	7.75965e-12	1	7.75965e-12	2040
171	2050	0.999978	9.61755e-06	0.999978	9.61755e-06	2050
172	2060	0.999759	0.000104561	0.999759	0.000104561	2060
173	2070	0.990084	0.00432814	0.990084	0.00432814	2070
174	2080	1	3.34217e-08	1	3.34217e-08	2080
175	2090	0.999863	5.94877e-05	0.999863	5.94877e-05	2090
176	2100	0.999699	0.000130827	0.999699	0.000130827	2097
177	2110	1	7.69496e-09	1	7.69496e-09	2107
178	2120	1	5.51528e-08	1	5.51528e-08	2117
179	2130	0.999982	7.68322e-06	0.999982	7.68322e-06	2127
180	2140	0.988212	0.00514997	0.988212	0.00514997	2137
181	2150	1	2.37684e-08	1	2.37684e-08	2147
182	2160	0.999068	0.000404961	0.999068	0.000404961	2157
183	2170	0.997852	0.000933756	0.997852	0.000933756	2167
184	2180	0.996067	0.00171135	0.996067	0.00171135	2177
185	2190	1	4.5769e-08	1	4.5769e-08	2187
186	2200	0.999869	5.69686e-05	0.999869	5.69686e-05	2197
187	2210	0.999999	2.99211e-07	0.999999	2.99211e-07	2207
188	2220	0.999687	0.000135944	0.999687	0.000135944	2217
189	2230	1	4.3229e-08	1	4.3229e-08	2227
190	2240	1	2.80171e-08	1	2.80171e-08	2237
191	2250	0.981896	0.00793449	0.981896	0.00793449	2247
192	2260	1	1.12051e-07	1	1.12051e-07	2257
193	2270	0.999991	4.03799e-06	0.999991	4.03799e-06	2267
194	2280	0.999994	2.76422e-06	0.999994	2.76422e-06	2277
195	2290	0.99753	0.00107422	0.99753	0.00107422	2287
196	2300	0.999998	9.68047e-07	0.999998	9.68047e-07	2297
197	2310	0.999999	5.88552e-07	0.999999	5.88552e-07	2307
198	2320	0.999897	4.46502e-05	0.999897	4.46502e-05	2317
199	2330	0.999906	4.07348e-05	0.999906	4.07348e-05	2327
200	2340	1	2.8054e-09	1	2.8054e-09	2337
201	2350	1	7.85726e-09	1	7.85726e-09	2347
202	2360	0.998844	0.000502536	0.998844	0.000502536	2357
203	2370	1	2.49827e-08	1	2.49827e-08	2367
204	2380	0.999999	2.82468e-07	0.999999	2.82468e-07	2377
205	2390	0.999999	2.63041e-07	0.999999	2.63041e-07	2387
206	2400	0.999994	2.48079e-06	0.999994	2.48079e-06	2397
207	2410	1	1.41295e-07	1	1.41295e-07	2407
208	2420	0.999994	2.41691e-06	0.999994	2.41691e-06	2417
209	2430	1	3.14304e-09	1	3.14304e-09	2427
210	2440	0.999989	4.78224e-06	0.999989	4.78224e-06	2437
211	2450	1	2.21481e-09	1	2.21481e-09	2447
212	2460	1	1.83943e-08	1	1.83943e-08	2457
213	2470	1	1.28188e-08	1	1.28188e-08	2467
214	2480	1	1.08597e-10	1	1.08597e-10	2477
215	2490	1	1.17263e-10	1	1.17263e-10	2486
216	2500	1	7.09265e-11	1	7.09265e-11	2496
217	2510	1	1.64008e-10	1	1.64008e-10	2506
218	2520	1	2.36145e-12	1	2.36145e-12	2516
219	2530	1	1.5193e-08	1	1.5193e-08	2526
220	2540	1	6.92773e-13	1	6.92773e-13	2536
221	2550	1	3.10257e-09	1	3.10257e-09	2546
222	2560	1	5.4147e-14	1	5.4147e-14	2556
223	2570	1	4.36324e-10	1	4.36324e-10	2565
224	2580	1	2.31005e-13	1	2.31005e-13	2575
225	2590	1	8.36809e-10	1	8.36809e-10	2585
226	2600	1	3.86165e-13	1	3.86165e-13	2595
227	2610	1	5.5931e-10	1	5.5931e-10	2605
228	2620	1	9.26237e-14	1	9.26237e-14	2615
229	2630	1	0	1	0	2625
230	2640	1	1.58258e-10	1	1.58258e-10	2635
231	2650	1	1.44649e-15	1	1.44649e-15	2645
232	2660	1	1.72615e-14	1	1.72615e-14	2655
233	2670	1	0	1	0	2665
234	2680	1	7.28067e-15	1	7.28067e-15	2675
235	2690	1	0	1	0	2685
236	2700	1	4.82164e-17	1	4.82164e-17	2695
237	2710	1	0	1	0	2705
238	2720	1	4.38239e-13	1	4.38239e-13	2715
239	2730	1	1.01254e-15	1	1.01254e-15	2725
240	2740	1	0	1	0	2735
241	2750	1	2.64226e-14	1	2.64226e-14	2745
242	2760	1	7.59553e-13	1	7.59553e-13	2755
243	2770	1	1.28044e-11	1	1.28044e-11	2765
244	2780	1	4.82164e-17	1	4.82164e-17	2775
245	2790	1	3.10106e-10	1	3.10106e-10	2785
246	2800	1	1.53328e-14	1	1.53328e-14	2795
247	2810	1	1.25363e-15	1	1.25363e-15	2805
248	2820	1	3.85731e-16	1	3.85731e-16	2815
249	2830	1	6.47084e-11	1	6.47084e-11	2824
250	2840	1	2.66637e-13	1	2.66637e-13	2834
251	2850	1	7.32551e-13	1	7.32551e-13	2844
252	2860	1	1.96816e-11	1	1.96816e-11	2854
253	2870	1	1.06076e-15	1	1.06076e-15	2864
254	2880	1	4.82164e-17	1	4.82164e-17	2874
255	2890	1	4.82164e-17	1	4.82164e-17	2884
256	2900	1	5.0404e-12	1	5.0404e-12	2894
257	2910	1	0	1	0	2904
258	2920	1	4.82164e-17	1	4.82164e-17	2914
259	2930	1	9.64327e-17	1	9.64327e-17	2924
260	2940	1	1.97538e-12	1	1.97538e-12	2934
261	2950	1	8.19678e-16	1	8.19678e-16	2944
262	2960	1	2.41082e-16	1	2.41082e-16	2954
263	2970	1	7.23246e-16	1	7.23246e-16	2964
264	2980	1	1.44649e-16	1	1.44649e-16	2974
265	2990	1	0	1	0	2984
266	3000	1	0	1	0	2994
267	3010	1	4.35047e-12	1	4.35047e-12	3004
268	3020	1	4.82164e-17	1	4.82164e-17	3014
269	3030	1	0	1	0	3024
270	3040	1	1.34755e-12	1	1.34755e-12	3034
271	3050	1	1.34755e-12	1	1.34755e-12	3044
272	3060	1	4.02525e-12	1	4.02525e-12	3054
273	3070	1	8.2693e-12	1	8.2693e-12	3064
274	3080	1	8.2693e-12	1	8.2693e-12	3074
275	3090	1	3.85731e-16	1	3.85731e-16	3084
276	3100	1	3.85731e-16	1	3.85731e-16	3094
277	3110	1	6.26813e-16	1	6.26813e-16	3101
278	3120	1	5.25727e-11	1	5.25727e-11	3111
279	3130	1	3.27871e-15	1	3.27871e-15	3121
280	3140	1	3.27871e-15	1	3.27871e-15	3131
281	3150	1	5.0145e-15	1	5.0145e-15	3141
282	3160	1	3.27871e-15	1	3.27871e-15	3151
283	3170	1	6.58636e-14	1	6.58636e-14	3161
284	3180	1	1.48661e-12	1	1.48661e-12	3171
285	3190	1	8.87229e-13	1	8.87229e-13	3181
286	3200	1	8.8236e-15	1	8.8236e-15	3191
287	3210	1	5.53331e-12	1	5.53331e-12	3201
288	3220	1	1.90831e-12	1	1.90831e-12	3211
289	3230	1	3.37707e-13	1	3.37707e-13	3221
290	3240	1	1.27966e-13	1	1.27966e-13	3229
291	3250	1	3.34082e-12	1	3.34082e-12	3239
292	3260	1	1.809e-11	1	1.809e-11	3248
293	3270	1	3.05475e-11	1	3.05475e-11	3258
294	3280	1	3.05475e-11	1	3.05475e-11	3268
295	3290	1	2.31686e-10	1	2.31686e-10	3278
296	3300	1	8.71501e-12	1	8.71501e-12	3288
297	3310	1	8.71501e-12	1	8.71501e-12	3298
298	3320	1	7.49947e-11	1	7.49947e-11	3308
299	3330	1	1.55757e-10	1	1.55757e-10	3318
300	3340	1	3.01775e-11	1	3.01775e-11	3328
301	3350	1	2.53869e-10	1	2.53869e-10	3338
302	3360	1	2.23237e-12	1	2.23237e-12	3348
303	3370	1	4.69136e-11	1	4.69136e-11	3358
304	3380	1	6.8996e-11	1	6.8996e-11	3368
305	3390	1	6.8996e-11	1	6.8996e-11	3378
306	3400	1	9.27431e-11	1	9.27431e-11	3388
307	3410	1	3.69277e-11	1	3.69277e-11	3398
308	3420	1	1.5134e-10	1	1.5134e-10	3408
309	3430	1	6.58422e-10	1	6.58422e-10	3418
310	3440	1	6.58422e-10	1	6.58422e-10	3428
311	3450	1	6.37724e-10	1	6.37724e-10	3438
312	3460	1	6.37724e-10	1	6.37724e-10	3448
313	3470	1	6.37724e-10	1	6.37724e-10	3458
314	3480	1	2.28599e-12	1	2.28599e-12	3468
315	3490	1	7.84577e-13	1	7.84577e-13	3478
316	3500	1	7.84577e-13	1	7.84577e-13	3488
317	3510	1	7.84577e-13	1	7.84577e-13	3498
318	3520	1	1.54393e-11	1	1.54393e-11	3507
319	3530	1	1.54393e-11	1	1.54393e-11	3517
320	3540	1	1.54393e-11	1	1.54393e-11	3527
321	3550	1	1.54393e-11	1	1.54393e-11	3537
322	3560	1	5.42951e-11	1	5.42951e-11	3547
323	3570	1	5.42951e-11	1	5.42951e-11	3557
324	3580	1	5.42951e-11	1	5.42951e-11	3567
325	3590	1	2.36312e-11	1	2.36312e-11	3577
326	3600	1	5.50448e-12	1	5.50448e-12	3587
327	3610	1	4.57236e-11	1	4.57236e-11	3597
328	3620	1	4.57236e-11	1	4.57236e-11	3607
329	3630	1	1.96887e-09	1	1.96887e-09	3617
330	3640	1	1.96887e-09	1	1.96887e-09	3626
331	3650	1	1.96887e-09	1	1.96887e-09	3636
332	3660	1	1.96887e-09	1	1.96887e-09	3646
333	3670	1	1.96887e-09	1	1.96887e-09	3656
334	3680	1	1.96887e-09	1	1.96887e-09	3666
335	3690	1	4.57236e-11	1	4.57236e-11	3676
336	3700	1	4.57236e-11	1	4.57236e-11	3686
337	3710	1	4.57236e-11	1	4.57236e-11	3696
338	3720	1	1.63548e-10	1	1.63548e-10	3706
339	3730	1	1.63548e-10	1	1.63548e-10	3716
340	3740	1	1.63548e-10	1	1.63548e-10	3726
341	3750	1	1.17757e-11	1	1.17757e-11	3734
342	3760	1	1.01458e-11	1	1.01458e-11	3744
343	3770	1	1.01458e-11	1	1.01458e-11	3754
344	3780	1	1.01458e-11	1	1.01458e-11	3764
345	3790	1	1.09505e-10	1	1.09505e-10	3774
346	3800	1	2.32186e-12	1	2.32186e-12	3784
347	3810	1	2.32186e-12	1	2.32186e-12	3794
348	3820	1	6.96447e-12	1	6.96447e-12	3804
349	3830	1	6.96447e-12	1	6.96447e-12	3814
350	3840	1	6.05563e-11	1	6.05563e-11	3824
351	3850	1	6.05563e-11	1	6.05563e-11	3834
352	3860	1	6.05563e-11	1	6.05563e-11	3844
353	3870	1	1.21104e-11	1	1.21104e-11	3854
354	3880	1	2.28042e-09	1	2.28042e-09	3864
355	3890	1	2.28042e-09	1	2.28042e-09	3874
356	3900	1	4.28047e-08	1	4.28047e-08	3884
357	3910	1	4.28047e-08	1	4.28047e-08	3894
358	3920	0.999998	1.06897e-06	0.999998	1.06897e-06	3904
359	3930	0.999998	1.06897e-06	0.999998	1.06897e-06	3914
360	3940	0.999993	3.13581e-06	0.999993	3.13581e-06	3924
361	3950	0.999993	3.13581e-06	0.999993	3.13581e-06	3934
362	3960	0.999993	3.13581e-06	0.999993	3.13581e-06	3944
363	3970	0.999993	3.13581e-06	0.999993	3.13581e-06	3954
364	3980	0.999993	3.13581e-06	0.999993	3.13581e-06	3964
365	3990	0.999993	3.13581e-06	0.999993	3.13581e-06	3974
366	4000	0.999972	1.21363e-05	0.999972	1.21363e-05	3984
367	4010	0.999999	5.57042e-07	0.999999	5.57042e-07	3994
368	4020	0.999999	5.57042e-07	0.999999	5.57042e-07	4004
369	4030	0.999999	5.57042e-07	0.999999	5.57042e-07	4014
370	4040	0.999999	5.57042e-07	0.999999	5.57042e-07	4024
371	4050	0.999999	5.57042e-07	0.999999	5.57042e-07	4034
372	4060	0.999995	2.0261e-06	0.999995	2.0261e-06	4044
373	4070	0.999999	3.0665e-07	0.999999	3.0665e-07	4054
374	4080	0.999999	3.0665e-07	0.999999	3.0665e-07	4064
375	4090	0.999999	3.0665e-07	0.999999	3.0665e-07	4074
376	4100	0.999999	3.0665e-07	0.999999	3.0665e-07	4084
377	4110	0.999999	3.0665e-07	0.999999	3.0665e-07	4094
378	4120	1	1.07709e-08	1	1.07709e-08	4104
379	4130	1	1.07709e-08	1	1.07709e-08	4114
380	4140	1	1.07709e-08	1	1.07709e-08	4124
381	4150	1	1.07709e-08	1	1.07709e-08	4134
382	4160	1	3.11731e-10	1	3.11731e-10	4144
383	4170	1	3.11731e-10	1	3.11731e-10	4154
384	4180	1	5.45742e-09	1	5.45742e-09	4164
385	4190	1	2.24411e-08	1	2.24411e-08	4174
386	4200	1	7.87362e-09	1	7.87362e-09	4184
387	4210	1	9.75376e-10	1	9.75376e-10	4194
388	4220	1	9.75376e-10	1	9.75376e-10	4204
389	4230	1	9.75376e-10	1	9.75376e-10	4214
390	4240	1	6.78877e-11	1	6.78877e-11	4224
391	4250	1	6.78877e-11	1	6.78877e-11	4233
392	4260	1	4.46348e-11	1	4.46348e-11	4243
393	4270	1	4.46348e-11	1	4.46348e-11	4253
394	4280	1	4.46348e-11	1	4.46348e-11	4263
395	4290	1	4.46348e-11	1	4.46348e-11	4273
396	4300	1	6.44515e-09	1	6.44515e-09	4283
397	4310	1	6.18775e-09	1	6.18775e-09	4293
398	4320	1	2.69746e-10	1	2.69746e-10	4303
399	4330	1	2.69746e-10	1	2.69746e-10	4313
400	4340	1	1.76663e-11	1	1.76663e-11	4323
401	4350	1	2.38048e-09	1	2.38048e-09	4333
402	4360	1	5.08267e-10	1	5.08267e-10	4343
403	4370	1	1.14371e-10	1	1.14371e-10	4353
404	4380	1	3.92346e-08	1	3.92346e-08	4363
405	4390	1	1.33801e-07	1	1.33801e-07	4373
406	4400	1	1.62156e-08	1	1.62156e-08	4383
407	4410	1	2.80399e-11	1	2.80399e-11	4393
408	4420	1	1.19357e-10	1	1.19357e-10	4403
409	4430	0.999999	3.45409e-07	0.999999	3.45409e-07	4413
410	4440	0.999999	2.58825e-07	0.999999	2.58825e-07	4423
411	4450	1	6.23261e-09	1	6.23261e-09	4433
412	4460	0.999999	3.73145e-07	0.999999	3.73145e-07	4443
413	4470	0.999999	3.54153e-07	0.999999	3.54153e-07	4453
414	4480	1	4.78537e-11	1	4.78537e-11	4463
415	4490	1	3.63947e-12	1	3.63947e-12	4473
416	4500	1	1.9241e-07	1	1.9241e-07	4483
417	4510	1	9.67446e-08	1	9.67446e-08	4493
418	4520	1	2.77244e-14	1	2.77244e-14	4503
419	4530	1	4.0183e-10	1	4.0183e-10	4513
420	4540	0.999998	6.55162e-07	0.999998	6.55162e-07	4521
421	4550	1	6.17882e-08	1	6.17882e-08	4531
422	4560	1	8.19678e-16	1	8.19678e-16	4541
423	4570	1	7.17964e-09	1	7.17964e-09	4551
424	4580	0.999698	0.000131349	0.999698	0.000131349	4561
425	4590	1	1.5022e-08	1	1.5022e-08	4571
426	4600	1	2.59142e-08	1	2.59142e-08	4581
427	4610	1	9.43309e-08	1	9.43309e-08	4591
428	4620	0.99993	3.02637e-05	0.99993	3.02637e-05	4601
429	4630	1	1.87531e-11	1	1.87531e-11	4611
430	4640	0.999999	3.95188e-07	0.999999	3.95188e-07	4621
431	4650	0.999839	6.98793e-05	0.999839	6.98793e-05	4631
432	4660	1	8.28178e-09	1	8.28178e-09	4641
433	4670	1	7.71462e-16	1	7.71462e-16	4651
434	4680	1	4.39346e-09	1	4.39346e-09	4661
435	4690	0.999998	7.47419e-07	0.999998	7.47419e-07	4663
436	4700	1	4.11709e-10	1	4.11709e-10	4673
437	4710	1	4.16073e-10	1	4.16073e-10	4683
438	4720	1	7.333e-08	1	7.333e-08	4693
439	4730	0.999998	7.60005e-07	0.999998	7.60005e-07	4703
440	4740	1	1.21698e-13	1	1.21698e-13	4713
441	4750	1	3.11623e-09	1	3.11623e-09	4723
442	4760	0.999995	2.041e-06	0.999995	2.041e-06	4733
443	4770	0.999999	4.27806e-07	0.999999	4.27806e-07	4743
444	4780	1	3.06126e-13	1	3.06126e-13	4752
445	4790	1	2.11076e-08	1	2.11076e-08	4762
446	4800	0.999997	1.18012e-06	0.999997	1.18012e-06	4772
447	4810	1	8.73292e-08	1	8.73292e-08	4782
448	4820	0.999999	5.44868e-07	0.999999	5.44868e-07	4792
449	4830	1	5.21855e-08	1	5.21855e-08	4802
450	4840	0.999998	7.42622e-07	0.999998	7.42622e-07	4812
451	4850	1	6.67315e-14	1	6.67315e-14	4822
452	4860	0.999988	5.1252e-06	0.999988	5.1252e-06	4832
453	4870	0.999999	3.45779e-07	0.999999	3.45779e-07	4842
454	4880	1	1.89148e-11	1	1.89148e-11	4852
455	4890	1	0	1	0	4862
456	4900	1	4.25541e-11	1	4.25541e-11	4872
457	4910	1	6.36145e-09	1	6.36145e-09	4882
458	4920	1	1.58243e-11	1	1.58243e-11	4892
459	4930	1	2.50436e-13	1	2.50436e-13	4902
460	4940	1	5.45747e-10	1	5.45747e-10	4912
461	4950	1	3.80343e-08	1	3.80343e-08	4922
462	4960	1	0	1	0	4932
463	4970	1	9.81415e-08	1	9.81415e-08	4942
464	4980	1	5.43147e-10	1	5.43147e-10	4952
465	4990	1	2.00759e-12	1	2.00759e-12	4962
466	5000	1	0	1	0	4972
467	5010	1	2.93866e-10	1	2.93866e-10	4982
468	5020	1	3.14509e-08	1	3.14509e-08	4992
469	5030	1	1.56533e-11	1	1.56533e-11	5002
470	5040	1	4.82164e-17	1	4.82164e-17	5012
471	5050	1	2.33781e-11	1	2.33781e-11	5022
472	5060	1	1.16079e-08	1	1.16079e-08	5032
473	5070	1	0	1	0	5042
474	5080	1	1.05012e-09	1	1.05012e-09	5052
475	5090	1	3.27342e-10	1	3.27342e-10	5062
476	5100	1	1.83986e-11	1	1.83986e-11	5072
477	5110	1	5.80043e-14	1	5.80043e-14	5082
478	5120	1	1.9947e-11	1	1.9947e-11	5092
479	5130	1	4.26656e-10	1	4.26656e-10	5102
480	5140	1	1.80691e-12	1	1.80691e-12	5112
481	5150	1	6.22862e-08	1	6.22862e-08	5122
482	5160	1	1.33463e-12	1	1.33463e-12	5132
483	5170	0.999999	5.99741e-07	0.999999	5.99741e-07	5142
484	5180	1	1.66261e-08	1	1.66261e-08	5152
485	5190	1	1.33459e-08	1	1.33459e-08	5162
486	5200	1	1.09138e-08	1	1.09138e-08	5172
487	5210	1	1.08431e-07	1	1.08431e-07	5182
488	5220	1	1.10785e-08	1	1.10785e-08	5192
489	5230	0.999984	7.04786e-06	0.999984	7.04786e-06	5202
490	5240	0.999999	3.59591e-07	0.999999	3.59591e-07	5212
491	5250	0.999971	1.25781e-05	0.999971	1.25781e-05	5222
492	5260	0.999558	0.000191947	0.999558	0.000191947	5232
493	5270	0.999998	7.6326e-07	0.999998	7.6326e-07	5242
494	5280	0.950287	0.0221454	0.950287	0.0221454	5252
495	5290	0.981954	0.00790892	0.981954	0.00790892	5262
496	5300	0.997607	0.00104068	0.997607	0.00104068	5272
497	5310	0.996095	0.00169942	0.996095	0.00169942	5282
498	5320	0.9968	0.00139218	0.9968	0.00139218	5292
499	5330	0.978986	0.00922357	0.978986	0.00922357	5302
500	5340	0.992955	0.00307061	0.992955	0.00307061	5312
501	5350	0.930791	0.0311479	0.930791	0.0311479	5322
502	5360	0.989729	0.00448377	0.989729	0.00448377	5332
503	5370	0.993664	0.00276061	0.993664	0.00276061	5342
504	5380	0.986474	0.00591425	0.986474	0.00591425	5352
505	5390	0.132872	0.876567	0.132872	0.876567	5362
506	5400	0.652441	0.185458	0.652441	0.185458	5363
507	5410	0.431022	0.3655	0.431022	0.3655	5365
508	5420	0.398569	0.399496	0.398569	0.399496	5368
509	5430	0.585953	0.232138	0.585953	0.232138	5376
510	5440	0.784508	0.105402	0.784508	0.105402	5378
511	5450	0.724376	0.140036	0.724376	0.140036	5388
512	5460	0.691399	0.160271	0.691399	0.160271	5393
513	5470	0.457639	0.339477	0.457639	0.339477	5399
514	5480	0.171552	0.765604	0.171552	0.765604	5406
515	5490	0.561381	0.250742	0.561381	0.250742	5406
516	5500	0.000534467	3.27208	0.000534467	3.27208	5409
517	5510	0.237637	0.624087	0.237637	0.624087	5409
518	5520	0.368835	0.433168	0.368835	0.433168	5417
519	5530	0.117638	0.929454	0.117638	0.929454	5425
520	5540	0.00500406	2.30068	0.00500406	2.30068	5434
521	5550	0.212618	0.672399	0.212618	0.672399	5444
522	5560	0.057104	1.24333	0.057104	1.24333	5454
523	5570	0.0221372	1.65488	0.0221372	1.65488	5463
524	5580	0.00171018	2.76696	0.00171018	2.76696	5472
525	5590	0.00244579	2.61158	0.00244579	2.61158	5476
526	5600	0.0275207	1.56034	0.0275207	1.56034	5482
527	5610	4.92175e-06	5.30788	4.92175e-06	5.30788	5492
528	5620	0.000697107	3.1567	0.000697107	3.1567	5502
529	5630	7.21894e-05	4.14153	7.21894e-05	4.14153	5512
530	5640	4.4005e-07	6.3565	4.4005e-07	6.3565	5519
531	5650	0.00201146	2.69649	0.00201146	2.69649	5519
532	5660	2.37785e-05	4.62382	2.37785e-05	4.62382	5519
533	5670	0.00526467	2.27863	0.00526467	2.27863	5521
534	5680	0.00440077	2.35647	0.00440077	2.35647	5521
535	5690	2.77006e-07	6.55751	2.77006e-07	6.55751	5524
536	5700	0.000510995	3.29158	0.000510995	3.29158	5534
537	5710	1.06015e-05	4.97463	1.06015e-05	4.97463	5544
538	5720	4.801e-06	5.31867	4.801e-06	5.31867	5552
539	5730	0.000208952	3.67995	0.000208952	3.67995	5561
540	5740	1.73722e-10	9.76015	1.73722e-10	9.76015	5571
541	5750	2.19549e-10	9.65847	2.19549e-10	9.65847	5581
542	5760	1.13361e-08	7.94554	1.13361e-08	7.94554	5591
543	5770	1.35767e-09	8.8672	1.35767e-09	8.8672	5593
544	5780	0.0496422	1.30415	0.0496422	1.30415	5603
545	5790	0.00022687	3.64422	0.00022687	3.64422	5613
546	5800	1.83029e-05	4.73748	1.83029e-05	4.73748	5614
547	5810	0.145813	0.836203	0.145813	0.836203	5619
548	5820	5.96624e-06	5.2243	5.96624e-06	5.2243	5620
549	5830	7.14614e-07	6.14593	7.14614e-07	6.14593	5626
550	5840	2.64592e-06	5.57742	2.64592e-06	5.57742	5633
551	5850	7.05902e-09	8.15126	7.05902e-09	8.15126	5633
552	5860	5.01607e-10	9.29964	5.01607e-10	9.29964	5638
553	5870	2.12278e-07	6.6731	2.12278e-07	6.6731	5648
554	5880	8.4935e-09	8.07091	8.4935e-09	8.07091	5658
555	5890	0.0103621	1.98455	0.0103621	1.98455	5668
556	5900	4.73352e-07	6.32482	4.73352e-07	6.32482	5678
557	5910	2.27773e-09	8.6425	2.27773e-09	8.6425	5688
558	5920	0.0022355	2.65062	0.0022355	2.65062	5698
559	5930	7.8965e-05	4.10257	7.8965e-05	4.10257	5708
560	5940	2.84201e-05	4.54637	2.84201e-05	4.54637	5718
561	5950	4.32167e-08	7.36435	4.32167e-08	7.36435	5726
562	5960	0.000637151	3.19576	0.000637151	3.19576	5736
563	5970	6.5232e-10	9.18554	6.5232e-10	9.18554	5746
564	5980	3.52325e-07	6.45306	3.52325e-07	6.45306	5756
565	5990	2.07521e-06	5.68294	2.07521e-06	5.68294	5766
566	6000	0.0361662	1.4417	0.0361662	1.4417	5776
567	6010	3.27023e-06	5.48542	3.27023e-06	5.48542	5786
568	6020	2.32415e-07	6.63374	2.32415e-07	6.63374	5795
569	6030	0.0125968	1.89974	0.0125968	1.89974	5805
570	6040	0.00352157	2.45326	0.00352157	2.45326	5815
571	6050	0.000115645	3.93687	0.000115645	3.93687	5825
572	6060	8.31734e-09	8.08002	8.31734e-09	8.08002	5835
573	6070	5.9642e-07	6.22445	5.9642e-07	6.22445	5845
574	6080	4.09084e-08	7.38819	4.09084e-08	7.38819	5855
575	6090	5.48896e-10	9.26051	5.48896e-10	9.26051	5865
576	6100	1.0505e-05	4.9786	1.0505e-05	4.9786	5875
577	6110	0.0025885	2.58695	0.0025885	2.58695	5885
578	6120	4.19594e-09	8.37717	4.19594e-09	8.37717	5895
579	6130	1.49963e-07	6.82401	1.49963e-07	6.82401	5905
580	6140	4.91754e-05	4.30825	4.91754e-05	4.30825	5913
581	6150	0.000179063	3.74699	0.000179063	3.74699	5919
582	6160	1.2947e-09	8.88783	1.2947e-09	8.88783	5929
583	6170	1.99112e-08	7.7009	1.99112e-08	7.7009	5938
584	6180	5.92205e-10	9.22753	5.92205e-10	9.22753	5947
585	6190	1.46715e-08	7.83353	1.46715e-08	7.83353	5957
586	6200	6.42666e-10	9.19201	6.42666e-10	9.19201	5967
587	6210	1.16768e-13	12.9327	1.16768e-13	12.9327	5977
588	6220	2.42079e-05	4.61604	2.42079e-05	4.61604	5987
589	6230	2.3957e-11	10.6206	2.3957e-11	10.6206	5997
590	6240	2.19652e-12	11.6583	2.19652e-12	11.6583	6007
591	6250	3.19424e-07	6.49563	3.19424e-07	6.49563	6017
592	6260	7.81557e-06	5.10704	7.81557e-06	5.10704	6027
593	6270	2.8083e-14	13.5516	2.8083e-14	13.5516	6037
594	6280	4.89434e-13	12.3103	4.89434e-13	12.3103	6047
595	6290	1.52874e-11	10.8157	1.52874e-11	10.8157	6055
596	6300	6.75527e-12	11.1704	6.75527e-12	11.1704	6064
597	6310	4.89317e-10	9.31041	4.89317e-10	9.31041	6073
598	6320	2.16038e-11	10.6655	2.16038e-11	10.6655	6082
599	6330	1.95523e-05	4.7088	1.95523e-05	4.7088	6087
600	6340	7.3112e-11	10.136	7.3112e-11	10.136	6094
601	6350	1.57826e-09	8.80182	1.57826e-09	8.80182	6104
602	6360	8.79032e-05	4.056	8.79032e-05	4.056	6114
603	6370	1.50801e-08	7.82159	1.50801e-08	7.82159	6124
604	6380	3.26731e-19	18.4858	3.26731e-19	18.4858	6134
605	6390	2.73685e-05	4.56275	2.73685e-05	4.56275	6144
606	6400	1.51593e-05	4.81932	1.51593e-05	4.81932	6154
607	6410	1.51562e-08	7.81941	1.51562e-08	7.81941	6163
608	6420	6.95382e-09	8.15778	6.95382e-09	8.15778	6169
609	6430	5.36758e-10	9.27022	5.36758e-10	9.27022	6179
610	6440	7.47816e-09	8.12621	7.47816e-09	8.12621	6189
611	6450	2.59271e-15	14.5862	2.59271e-15	14.5862	6199
612	6460	2.214e-06	5.65482	2.214e-06	5.65482	6209
613	6470	3.34746e-07	6.47528	3.34746e-07	6.47528	6219
614	6480	2.79722e-06	5.55327	2.79722e-06	5.55327	6229
615	6490	7.52331e-21	20.1236	7.52331e-21	20.1236	6239
616	6500	1.9009e-11	10.721	1.9009e-11	10.721	6244
617	6510	2.45429e-09	8.61007	2.45429e-09	8.61007	6250
618	6520	1.32997e-14	13.8762	1.32997e-14	13.8762	6260
619	6530	1.14532e-07	6.94107	1.14532e-07	6.94107	6269
620	6540	4.37225e-07	6.35929	4.37225e-07	6.35929	6279
621	6550	1.0228e-06	5.99021	1.0228e-06	5.99021	6286
622	6560	3.46455e-13	12.4604	3.46455e-13	12.4604	6289
623	6570	9.86813e-07	6.00577	9.86813e-07	6.00577	6290
624	6580	0.000636163	3.19643	0.000636163	3.19643	6300
625	6590	0.011321	1.94611	0.011321	1.94611	6304
626	6600	2.39458e-17	16.6208	2.39458e-17	16.6208	6314
627	6610	3.35567e-06	5.47422	3.35567e-06	5.47422	6324
628	6620	0.0100746	1.99677	0.0100746	1.99677	6334
629	6630	2.01999e-07	6.69465	2.01999e-07	6.69465	6344
630	6640	7.74751e-07	6.11084	7.74751e-07	6.11084	6354
631	6650	0.00348502	2.45779	0.00348502	2.45779	6364
632	6660	0.184998	0.732833	0.184998	0.732833	6374
633	6670	5.71814e-08	7.24274	5.71814e-08	7.24274	6382
634	6680	6.14369e-05	4.21157	6.14369e-05	4.21157	6392
635	6690	0.0022395	2.64985	0.0022395	2.64985	6402
636	6700	0.110527	0.956532	0.110527	0.956532	6412
637	6710	6.88593e-08	7.16204	6.88593e-08	7.16204	6422
638	6720	0.00494311	2.306	0.00494311	2.306	6432
639	6730	0.461702	0.335639	0.461702	0.335639	6442
640	6740	0.148797	0.827406	0.148797	0.827406	6452
641	6750	1.82942e-05	4.73769	1.82942e-05	4.73769	6462
642	6760	0.0418812	1.37798	0.0418812	1.37798	6472
643	6770	0.886017	0.0525579	0.886017	0.0525579	6482
644	6780	0.000485482	3.31383	0.000485482	3.31383	6492
645	6790	0.154045	0.812353	0.154045	0.812353	6502
646	6800	0.092595	1.03341	0.092595	1.03341	6512
647	6810	0.863984	0.0634941	0.863984	0.0634941	6522
648	6820	0.0225984	1.64592	0.0225984	1.64592	6532
649	6830	0.574429	0.240763	0.574429	0.240763	6542
650	6840	0.892028	0.0496216	0.892028	0.0496216	6552
651	6850	0.735425	0.133462	0.735425	0.133462	6561
652	6860	0.167625	0.775661	0.167625	0.775661	6571
653	6870	0.839304	0.0760807	0.839304	0.0760807	6581
654	6880	0.991353	0.00377168	0.991353	0.00377168	6591
655	6890	0.243253	0.613941	0.243253	0.613941	6601
656	6900	0.73122	0.135952	0.73122	0.135952	6611
657	6910	0.786075	0.104536	0.786075	0.104536	6621
658	6920	0.952684	0.0210513	0.952684	0.0210513	6631
659	6930	0.593886	0.226297	0.593886	0.226297	6641
660	6940	0.986328	0.00597871	0.986328	0.00597871	6651
661	6950	0.99562	0.00190653	0.99562	0.00190653	6661
662	6960	0.928424	0.0322535	0.928424	0.0322535	6671
663	6970	0.62471	0.204322	0.62471	0.204322	6681
664	6980	0.994695	0.00231025	0.994695	0.00231025	6691
665	6990	0.999967	1.45386e-05	0.999967	1.45386e-05	6701
666	7000	0.948624	0.0229059	0.948624	0.0229059	6711
667	7010	0.811555	0.0906818	0.811555	0.0906818	6721
668	7020	0.994972	0.00218896	0.994972	0.00218896	6730
669	7030	0.997664	0.00101574	0.997664	0.00101574	6740
670	7040	0.982019	0.00788014	0.982019	0.00788014	6750
671	7050	0.969667	0.0133775	0.969667	0.0133775	6760
672	7060	0.999709	0.000126256	0.999709	0.000126256	6770
673	7070	0.996357	0.00158485	0.996357	0.00158485	6780
674	7080	0.983565	0.00719712	0.983565	0.00719712	6790
675	7090	1	9.58481e-09	1	9.58481e-09	6800
676	7100	1	1.13267e-07	1	1.13267e-07	6810
677	7110	0.999999	4.09007e-07	0.999999	4.09007e-07	6820
678	7120	0.999997	1.31018e-06	0.999997	1.31018e-06	6830
679	7130	1	3.74585e-08	1	3.74585e-08	6840
680	7140	0.999965	1.50623e-05	0.999965	1.50623e-05	6850
681	7150	0.999941	2.5447e-05	0.999941	2.5447e-05	6860
682	7160	0.999999	5.77868e-07	0.999999	5.77868e-07	6870
683	7170	0.999969	1.3278e-05	0.999969	1.3278e-05	6880
684	7180	1	2.62105e-08	1	2.62105e-08	6890
685	7190	0.999999	2.63033e-07	0.999999	2.63033e-07	6900
686	7200	1	4.07908e-11	1	4.07908e-11	6910
687	7210	0.999996	1.57746e-06	0.999996	1.57746e-06	6920
688	7220	1	3.2325e-09	1	3.2325e-09	6930
689	7230	1	1.00037e-08	1	1.00037e-08	6940
690	7240	1	1.52991e-13	1	1.52991e-13	6950
691	7250	1	9.72122e-08	1	9.72122e-08	6960
692	7260	1	3.42486e-12	1	3.42486e-12	6970
693	7270	1	3.13725e-12	1	3.13725e-12	6980
694	7280	1	2.71062e-09	1	2.71062e-09	6990
695	7290	1	2.96049e-14	1	2.96049e-14	7000
696	7300	1	1.21967e-09	1	1.21967e-09	7010
697	7310	1	4.63224e-12	1	4.63224e-12	7020
698	7320	1	1.42341e-07	1	1.42341e-07	7030
699	7330	1	3.13406e-15	1	3.13406e-15	7040
700	7340	1	3.17368e-09	1	3.17368e-09	7050
701	7350	1	5.94508e-14	1	5.94508e-14	7060
702	7360	1	3.73436e-13	1	3.73436e-13	7070
703	7370	1	9.17255e-08	1	9.17255e-08	7080
704	7380	1	6.35171e-10	1	6.35171e-10	7090
705	7390	1	6.95377e-11	1	6.95377e-11	7100
706	7400	1	9.05673e-09	1	9.05673e-09	7110
707	7410	1	1.05771e-07	1	1.05771e-07	7120
708	7420	1	1.3266e-09	1	1.3266e-09	7130
709	7430	1	1.3266e-09	1	1.3266e-09	7140
710	7440	1	8.88508e-10	1	8.88508e-10	7150
711	7450	1	1.96758e-09	1	1.96758e-09	7160
712	7460	1	1.73647e-10	1	1.73647e-10	7170
713	7470	1	8.89061e-08	1	8.89061e-08	7180
714	7480	1	1.04903e-08	1	1.04903e-08	7190
715	7490	0.999998	7.50448e-07	0.999998	7.50448e-07	7200
716	7500	0.999994	2.41459e-06	0.999994	2.41459e-06	7210
717	7510	0.999993	3.17302e-06	0.999993	3.17302e-06	7220
718	7520	0.999964	1.54327e-05	0.999964	1.54327e-05	7230
719	7530	0.999178	0.000357092	0.999178	0.000357092	7240
720	7540	0.999995	1.97873e-06	0.999995	1.97873e-06	7250
721	7550	0.99993	3.03258e-05	0.99993	3.03258e-05	7260
722	7560	0.999897	4.48921e-05	0.999897	4.48921e-05	7270
723	7570	1	3.87167e-08	1	3.87167e-08	7280
724	7580	0.99237	0.0033263	0.99237	0.0033263	7290
725	7590	0.999899	4.40605e-05	0.999899	4.40605e-05	7300
726	7600	0.993808	0.0026977	0.993808	0.0026977	7310
727	7610	0.999985	6.29795e-06	0.999985	6.29795e-06	7320
728	7620	0.996383	0.00157365	0.996383	0.00157365	7330
729	7630	0.99939	0.000264904	0.99939	0.000264904	7340
730	7640	0.998485	0.000658494	0.998485	0.000658494	7350
731	7650	0.999868	5.71395e-05	0.999868	5.71395e-05	7360
732	7660	0.99976	0.000104102	0.99976	0.000104102	7370
733	7670	0.999418	0.000252902	0.999418	0.000252902	7380
734	7680	1	9.33651e-09	1	9.33651e-09	7390
735	7690	0.997976	0.000880092	0.997976	0.000880092	7400
736	7700	0.99995	2.16467e-05	0.99995	2.16467e-05	7410
737	7710	0.995539	0.00194151	0.995539	0.00194151	7420
738	7720	0.999998	8.81708e-07	0.999998	8.81708e-07	7430
739	7730	0.998341	0.000720886	0.998341	0.000720886	7440
740	7740	1	1.87846e-07	1	1.87846e-07	7450
741	7750	0.99997	1.32044e-05	0.99997	1.32044e-05	7460
742	7760	0.999999	2.656e-07	0.999999	2.656e-07	7470
743	7770	0.999961	1.68016e-05	0.999961	1.68016e-05	7480
744	7780	0.999999	4.97212e-07	0.999999	4.97212e-07	7490
745	7790	0.999999	2.50534e-07	0.999999	2.50534e-07	7500
746	7800	0.999446	0.000240873	0.999446	0.000240873	7510
747	7810	0.999955	1.93747e-05	0.999955	1.93747e-05	7519
748	7820	0.999932	2.9464e-05	0.999932	2.9464e-05	7528
749	7830	0.999997	1.28471e-06	0.999997	1.28471e-06	7538
750	7840	0.993234	0.00294859	0.993234	0.00294859	7548
751	7850	0.999976	1.05877e-05	0.999976	1.05877e-05	7558
752	7860	0.998751	0.000542936	0.998751	0.000542936	7568
753	7870	0.999999	3.7381e-07	0.999999	3.7381e-07	7578
754	7880	0.999202	0.000346823	0.999202	0.000346823	7588
755	7890	1	3.18294e-08	1	3.18294e-08	7598
756	7900	0.99997	1.31872e-05	0.99997	1.31872e-05	7608
757	7910	0.990935	0.00395487	0.990935	0.00395487	7618
758	7920	0.996502	0.00152162	0.996502	0.00152162	7628
759	7930	0.999774	9.81709e-05	0.999774	9.81709e-05	7638
760	7940	0.999817	7.94648e-05	0.999817	7.94648e-05	7648
761	7950	0.947025	0.0236385	0.947025	0.0236385	7658
762	7960	0.999973	1.16728e-05	0.999973	1.16728e-05	7665
763	7970	0.980653	0.00848469	0.980653	0.00848469	7666
764	7980	0.999719	0.000122155	0.999719	0.000122155	7676
765	7990	0.998848	0.00050053	0.998848	0.00050053	7686
766	8000	0.999896	4.51772e-05	0.999896	4.51772e-05	7696
767	8010	0.999565	0.000188846	0.999565	0.000188846	7706
768	8020	0.999776	9.74672e-05	0.999776	9.74672e-05	7715
769	8030	0.995573	0.00192692	0.995573	0.00192692	7723
770	8040	0.987066	0.00565395	0.987066	0.00565395	7733
771	8050	0.999991	3.81929e-06	0.999991	3.81929e-06	7743
772	8060	0.987769	0.00534451	0.987769	0.00534451	7753
773	8070	0.998962	0.00045096	0.998962	0.00045096	7763
774	8080	0.996832	0.00137798	0.996832	0.00137798	7773
775	8090	0.997996	0.000871361	0.997996	0.000871361	7783
776	8100	0.998695	0.000567108	0.998695	0.000567108	7793
777	8110	0.999828	7.46388e-05	0.999828	7.46388e-05	7803
778	8120	0.999989	4.74856e-06	0.999989	4.74856e-06	7813
779	8130	0.999355	0.000280359	0.999355	0.000280359	7823
780	8140	0.993423	0.0028659	0.993423	0.0028659	7833
781	8150	0.995781	0.00183622	0.995781	0.00183622	7843
782	8160	0.999871	5.61321e-05	0.999871	5.61321e-05	7853
783	8170	0.999037	0.000418599	0.999037	0.000418599	7863
784	8180	0.965245	0.0153625	0.965245	0.0153625	7873
785	8190	0.984333	0.00685797	0.984333	0.00685797	7883
786	8200	0.999956	1.89126e-05	0.999956	1.89126e-05	7893
787	8210	0.999418	0.000252754	0.999418	0.000252754	7903
788	8220	0.99999	4.52152e-06	0.99999	4.52152e-06	7913
789	8230	1	3.6748e-11	1	3.6748e-11	7923
790	8240	1	1.01693e-08	1	1.01693e-08	7933
791	8250	0.975311	0.0108569	0.975311	0.0108569	7943
792	8260	0.996071	0.00170962	0.996071	0.00170962	7953
793	8270	1	2.80569e-09	1	2.80569e-09	7963
794	8280	0.999987	5.50763e-06	0.999987	5.50763e-06	7973
795	8290	0.999988	5.21032e-06	0.999988	5.21032e-06	7983
796	8300	0.999368	0.000274587	0.999368	0.000274587	7993
797	8310	0.999999	3.1299e-07	0.999999	3.1299e-07	8003
798	8320	0.986332	0.00597692	0.986332	0.00597692	8013
799	8330	0.999976	1.02909e-05	0.999976	1.02909e-05	8023
800	8340	1	6.68649e-08	1	6.68649e-08	8033
801	8350	1	4.82449e-08	1	4.82449e-08	8043
802	8360	0.640393	0.193554	0.640393	0.193554	8053
803	8370	0.999531	0.000203697	0.999531	0.000203697	8063
804	8380	0.99989	4.7764e-05	0.99989	4.7764e-05	8073
805	8390	0.987011	0.00567815	0.987011	0.00567815	8083
806	8400	0.955304	0.0198582	0.955304	0.0198582	8093
807	8410	0.937298	0.0281225	0.937298	0.0281225	8103
808	8420	0.999938	2.70392e-05	0.999938	2.70392e-05	8113
809	8430	0.982942	0.00747228	0.982942	0.00747228	8123
810	8440	0.998104	0.000824368	0.998104	0.000824368	8133
811	8450	0.999998	7.80327e-07	0.999998	7.80327e-07	8143
812	8460	0.999927	3.18824e-05	0.999927	3.18824e-05	8153
813	8470	0.652988	0.185095	0.652988	0.185095	8163
814	8480	0.996281	0.00161797	0.996281	0.00161797	8173
815	8490	0.999507	0.000214279	0.999507	0.000214279	8183
816	8500	0.967312	0.0144335	0.967312	0.0144335	8193
817	8510	0.922965	0.034815	0.922965	0.034815	8203
818	8520	0.98646	0.00592033	0.98646	0.00592033	8213
819	8530	0.999953	2.0348e-05	0.999953	2.0348e-05	8223
820	8540	0.804991	0.0942087	0.804991	0.0942087	8233
821	8550	0.982271	0.00776874	0.982271	0.00776874	8243
822	8560	1	5.94777e-09	1	5.94777e-09	8253
823	8570	0.999991	3.69823e-06	0.999991	3.69823e-06	8263
824	8580	0.941276	0.0262829	0.941276	0.0262829	8273
825	8590	0.999985	6.72306e-06	0.999985	6.72306e-06	8283
826	8600	1	1.66358e-08	1	1.66358e-08	8293
827	8610	0.990381	0.00419775	0.990381	0.00419775	8303
828	8620	0.872629	0.0591704	0.872629	0.0591704	8313
829	8630	0.997062	0.00127794	0.997062	0.00127794	8323
830	8640	0.999958	1.83763e-05	0.999958	1.83763e-05	8333
831	8650	0.700995	0.154285	0.700995	0.154285	8343
832	8660	0.940083	0.0268338	0.940083	0.0268338	8353
833	8670	0.999738	0.00011387	0.999738	0.00011387	8363
834	8680	0.999964	1.57552e-05	0.999964	1.57552e-05	8373
835	8690	0.608104	0.216022	0.608104	0.216022	8383
836	8700	0.999996	1.79128e-06	0.999996	1.79128e-06	8393
837	8710	0.999974	1.13773e-05	0.999974	1.13773e-05	8399
838	8720	0.993195	0.0029655	0.993195	0.0029655	8409
839	8730	0.915833	0.0381839	0.915833	0.0381839	8419
840	8740	0.999996	1.64503e-06	0.999996	1.64503e-06	8429
841	8750	0.9986	0.00060864	0.9986	0.00060864	8439
842	8760	0.928317	0.0323035	0.928317	0.0323035	8449
843	8770	0.993213	0.0029578	0.993213	0.0029578	8459
844	8780	0.999995	2.0601e-06	0.999995	2.0601e-06	8469
845	8790	0.998636	0.000592869	0.998636	0.000592869	8479
846	8800	0.846235	0.072509	0.846235	0.072509	8489
847	8810	0.999916	3.65434e-05	0.999916	3.65434e-05	8499
848	8820	0.999666	0.000145276	0.999666	0.000145276	8509
849	8830	0.958579	0.018372	0.958579	0.018372	8519
850	8840	0.879042	0.0559904	0.879042	0.0559904	8529
851	8850	0.999837	7.06939e-05	0.999837	7.06939e-05	8539
852	8860	0.993653	0.00276543	0.993653	0.00276543	8549
853	8870	0.709137	0.14927	0.709137	0.14927	8559
854	8880	0.892961	0.0491673	0.892961	0.0491673	8569
855	8890	0.999965	1.53827e-05	0.999965	1.53827e-05	8579
856	8900	0.999079	0.0004001	0.999079	0.0004001	8588
857	8910	0.619171	0.208189	0.619171	0.208189	8598
858	8920	0.917641	0.0373274	0.917641	0.0373274	8608
859	8930	0.913809	0.0391444	0.913809	0.0391444	8618
860	8940	0.626223	0.203271	0.626223	0.203271	8628
861	8950	0.989017	0.00479608	0.989017	0.00479608	8638
862	8960	0.999971	1.25943e-05	0.999971	1.25943e-05	8648
863	8970	0.986834	0.00575583	0.986834	0.00575583	8658
864	8980	0.458911	0.338271	0.458911	0.338271	8668
865	8990	0.903774	0.0439401	0.903774	0.0439401	8678
866	9000	0.899727	0.0458894	0.899727	0.0458894	8688
867	9010	0.987758	0.00534942	0.987758	0.00534942	8698
868	9020	0.682095	0.166155	0.682095	0.166155	8708
869	9030	0.704486	0.152127	0.704486	0.152127	8718
870	9040	0.950108	0.0222271	0.950108	0.0222271	8728
871	9050	0.885701	0.0527129	0.885701	0.0527129	8738
872	9060	0.999692	0.000133825	0.999692	0.000133825	8748
873	9070	0.998578	0.00061801	0.998578	0.00061801	8755
874	9080	0.97879	0.00931034	0.97879	0.00931034	8765
875	9090	0.991012	0.00392095	0.991012	0.00392095	8775
876	9100	0.984486	0.0067904	0.984486	0.0067904	8785
877	9110	0.962471	0.0166123	0.962471	0.0166123	8795
878	9120	0.999693	0.000133383	0.999693	0.000133383	8805
879	9130	0.720809	0.14218	0.720809	0.14218	8815
880	9140	0.644816	0.190564	0.644816	0.190564	8825
881	9150	0.941549	0.0261571	0.941549	0.0261571	8835
882	9160	0.532694	0.273523	0.532694	0.273523	8845
883	9170	0.998002	0.000868552	0.998002	0.000868552	8855
884	9180	0.661685	0.179349	0.661685	0.179349	8865
885	9190	0.98919	0.00472021	0.98919	0.00472021	8875
886	9200	0.996774	0.00140329	0.996774	0.00140329	8885
887	9210	0.995513	0.0019529	0.995513	0.0019529	8895
888	9220	0.934992	0.0291922	0.934992	0.0291922	8905
889	9230	0.999468	0.000230917	0.999468	0.000230917	8915
890	9240	0.365111	0.437575	0.365111	0.437575	8925
891	9250	0.458668	0.338501	0.458668	0.338501	8935
892	9260	0.996581	0.0014872	0.996581	0.0014872	8945
893	9270	0.557197	0.253991	0.557197	0.253991	8955
894	9280	0.997735	0.000984791	0.997735	0.000984791	8965
895	9290	0.175483	0.755765	0.175483	0.755765	8975
896	9300	0.99514	0.00211566	0.99514	0.00211566	8985
897	9310	0.870051	0.0604554	0.870051	0.0604554	8995
898	9320	0.94485	0.024637	0.94485	0.024637	9005
899	9330	0.547144	0.261898	0.547144	0.261898	9015
900	9340	0.984322	0.00686293	0.984322	0.00686293	9025
901	9350	0.677658	0.16899	0.677658	0.16899	9035
902	9360	0.18356	0.736223	0.18356	0.736223	9045
903	9370	0.967606	0.0143016	0.967606	0.0143016	9055
904	9380	0.751543	0.124046	0.751543	0.124046	9065
905	9390	0.694802	0.158139	0.694802	0.158139	9075
906	9400	0.224247	0.649273	0.224247	0.649273	9085
907	9410	0.834064	0.0788006	0.834064	0.0788006	9095
908	9420	0.598275	0.223099	0.598275	0.223099	9105
909	9430	0.886362	0.0523889	0.886362	0.0523889	9115
910	9440	0.666449	0.176233	0.666449	0.176233	9125
911	9450	0.965785	0.0151197	0.965785	0.0151197	9135
912	9460	0.256679	0.59061	0.256679	0.59061	9145
913	9470	0.821216	0.0855423	0.821216	0.0855423	9155
914	9480	0.211953	0.67376	0.211953	0.67376	9165
915	9490	0.915169	0.0384989	0.915169	0.0384989	9175
916	9500	0.342704	0.465081	0.342704	0.465081	9185
917	9510	0.527004	0.278186	0.527004	0.278186	9195
918	9520	0.959183	0.0180986	0.959183	0.0180986	9205
919	9530	0.0391293	1.4075	0.0391293	1.4075	9215
920	9540	0.918513	0.0369148	0.918513	0.0369148	9225
921	9550	0.573978	0.241105	0.573978	0.241105	9235
922	9560	0.935522	0.0289458	0.935522	0.0289458	9245
923	9570	0.0724901	1.13972	0.0724901	1.13972	9255
924	9580	0.979326	0.00907268	0.979326	0.00907268	9265
925	9590	0.845701	0.0727829	0.845701	0.0727829	9275
926	9600	0.747963	0.12612	0.747963	0.12612	9285
927	9610	0.270276	0.568192	0.270276	0.568192	9295
928	9620	0.570184	0.243985	0.570184	0.243985	9305
929	9630	0.83045	0.0806867	0.83045	0.0806867	9315
930	9640	0.0544789	1.26377	0.0544789	1.26377	9325
931	9650	0.900548	0.045493	0.900548	0.045493	9335
932	9660	0.842087	0.0746432	0.842087	0.0746432	9345
933	9670	0.939707	0.0270076	0.939707	0.0270076	9355
934	9680	0.470366	0.327564	0.470366	0.327564	9365
935	9690	0.996362	0.0015827	0.996362	0.0015827	9375
936	9700	0.990128	0.00430874	0.990128	0.00430874	9385
937	9710	0.935718	0.0288548	0.935718	0.0288548	9395
938	9720	0.309592	0.50921	0.309592	0.50921	9405
939	9730	0.998986	0.000440497	0.998986	0.000440497	9415
940	9740	0.946735	0.0237714	0.946735	0.0237714	9425
941	9750	0.6337	0.198116	0.6337	0.198116	9435
942	9760	0.964651	0.0156298	0.964651	0.0156298	9445
943	9770	0.930452	0.031306	0.930452	0.031306	9455
944	9780	0.974014	0.0114349	0.974014	0.0114349	9465
945	9790	0.764428	0.116663	0.764428	0.116663	9475
946	9800	0.99864	0.000591206	0.99864	0.000591206	9485
947	9810	0.994807	0.00226105	0.994807	0.00226105	9495
948	9820	0.729197	0.137155	0.729197	0.137155	9505
949	9830	0.241576	0.616947	0.241576	0.616947	9515
950	9840	0.976785	0.010201	0.976785	0.010201	9525
951	9850	0.494147	0.306143	0.494147	0.306143	9535
952	9860	0.578475	0.237715	0.578475	0.237715	9545
953	9870	0.333078	0.477454	0.333078	0.477454	9555
954	9880	0.998393	0.000698292	0.998393	0.000698292	9565
955	9890	0.592957	0.226977	0.592957	0.226977	9575
956	9900	0.0581362	1.23555	0.0581362	1.23555	9585
957	9910	0.87758	0.0567131	0.87758	0.0567131	9595
958	9920	0.888032	0.0515714	0.888032	0.0515714	9605
959	9930	0.200941	0.696931	0.200941	0.696931	9615
960	9940	0.00568554	2.24523	0.00568554	2.24523	9625
961	9950	0.198397	0.702466	0.198397	0.702466	9635
962	9960	0.328256	0.483787	0.328256	0.483787	9645
963	9970	0.040251	1.39522	0.040251	1.39522	9655
964	9980	0.0018456	2.73386	0.0018456	2.73386	9665
965	9990	0.695825	0.1575	0.695825	0.1575	9675
966	10000	0.347433	0.459129	0.347433	0.459129	9685
967	10010	0.0506908	1.29507	0.0506908	1.29507	9695
968	10020	0.0213614	1.67037	0.0213614	1.67037	9705
969	10030	0.899946	0.0457833	0.899946	0.0457833	9715
970	10040	0.188065	0.725691	0.188065	0.725691	9725
971	10050	7.41904e-06	5.12965	7.41904e-06	5.12965	9735
972	10060	0.0814741	1.08898	0.0814741	1.08898	9745
973	10070	0.0104469	1.98101	0.0104469	1.98101	9755
974	10080	0.00114565	2.94095	0.00114565	2.94095	9765
975	10090	2.08526e-07	6.68084	2.08526e-07	6.68084	9775
976	10100	0.136598	0.864554	0.136598	0.864554	9785
977	10110	0.407829	0.389522	0.407829	0.389522	9795
978	10120	0.000343699	3.46382	0.000343699	3.46382	9805
979	10130	1.11103e-05	4.95427	1.11103e-05	4.95427	9815
980	10140	0.213556	0.670489	0.213556	0.670489	9825
981	10150	0.020776	1.68244	0.020776	1.68244	9835
982	10160	2.60614e-09	8.584	2.60614e-09	8.584	9844
983	10170	0.00498993	2.30191	0.00498993	2.30191	9854
984	10180	0.0318309	1.49715	0.0318309	1.49715	9864
985	10190	1.04283e-05	4.98178	1.04283e-05	4.98178	9874
986	10200	2.90774e-09	8.53644	2.90774e-09	8.53644	9884
987	10210	0.00856952	2.06704	0.00856952	2.06704	9894
988	10220	0.41977	0.376989	0.41977	0.376989	9904
989	10230	0.000295505	3.52944	0.000295505	3.52944	9914
990	10240	0.000365013	3.43769	0.000365013	3.43769	9924
991	10250	0.153514	0.813852	0.153514	0.813852	9934
992	10260	0.35754	0.446675	0.35754	0.446675	9944
993	10270	3.3369e-05	4.47666	3.3369e-05	4.47666	9954
994	10280	0.00421182	2.37553	0.00421182	2.37553	9964
995	10290	0.0429589	1.36695	0.0429589	1.36695	9974
996	10300	0.000946637	3.02382	0.000946637	3.02382	9984
997	10310	2.31644e-09	8.63518	2.31644e-09	8.63518	9994
998	10320	0.00483708	2.31542	0.00483708	2.31542	10004
999	10330	0.0512401	1.29039	0.0512401	1.29039	10014
1000	10340	2.45836e-07	6.60935	2.45836e-07	6.60935	10024
1001	10350	1.16875e-05	4.93228	1.16875e-05	4.93228	10027
1002	10360	0.0020906	2.67973	0.0020906	2.67973	10036
1003	10370	0.000525974	3.27904	0.000525974	3.27904	10046
1004	10380	2.72462e-10	9.56469	2.72462e-10	9.56469	10056
1005	10390	0.000911673	3.04016	0.000911673	3.04016	10065
1006	10400	1.76668e-06	5.75284	1.76668e-06	5.75284	10075
1007	10410	1.2215e-08	7.91311	1.2215e-08	7.91311	10085
1008	10420	1.90485e-09	8.72014	1.90485e-09	8.72014	10095
1009	10430	0.000409242	3.38802	0.000409242	3.38802	10102
1010	10440	1.63987e-06	5.78519	1.63987e-06	5.78519	10102
1011	10450	2.64802e-11	10.5771	2.64802e-11	10.5771	10102
1012	10460	5.59997e-06	5.25181	5.59997e-06	5.25181	10111
1013	10470	1.54587e-06	5.81083	1.54587e-06	5.81083	10118
1014	10480	4.43893e-05	4.35272	4.43893e-05	4.35272	10125
1015	10490	5.79051e-09	8.23728	5.79051e-09	8.23728	10135
1016	10500	0.000720114	3.1426	0.000720114	3.1426	10145
1017	10510	1.29567e-07	6.88751	1.29567e-07	6.88751	10149
1018	10520	3.13721e-10	9.50346	3.13721e-10	9.50346	10153
1019	10530	8.16006e-09	8.08831	8.16006e-09	8.08831	10163
1020	10540	2.32345e-05	4.63387	2.32345e-05	4.63387	10173
1021	10550	1.33531e-07	6.87442	1.33531e-07	6.87442	10183
1022	10560	2.79623e-11	10.5534	2.79623e-11	10.5534	10193
1023	10570	4.81496e-08	7.31741	4.81496e-08	7.31741	10194
1024	10580	1.16911e-08	7.93214	1.16911e-08	7.93214	10194
1025	10590	3.26706e-05	4.48584	3.26706e-05	4.48584	10199
1026	10600	8.9078e-10	9.05023	8.9078e-10	9.05023	10209
1027	10610	8.06289e-07	6.09351	8.06289e-07	6.09351	10219
1028	10620	4.80223e-08	7.31856	4.80223e-08	7.31856	10229
1029	10630	1.87292e-09	8.72748	1.87292e-09	8.72748	10239
1030	10640	4.17751e-08	7.37908	4.17751e-08	7.37908	10249
1031	10650	1.28245e-05	4.89196	1.28245e-05	4.89196	10259
1032	10660	4.7493e-06	5.32337	4.7493e-06	5.32337	10269
1033	10670	4.60889e-09	8.3364	4.60889e-09	8.3364	10279
1034	10680	9.61577e-08	7.01702	9.61577e-08	7.01702	10283
1035	10690	2.47884e-06	5.60575	2.47884e-06	5.60575	10293
1036	10700	6.38633e-06	5.19475	6.38633e-06	5.19475	10303
1037	10710	5.77359e-07	6.23855	5.77359e-07	6.23855	10313
1038	10720	8.93309e-05	4.049	8.93309e-05	4.049	10317
1039	10730	7.97047e-08	7.09852	7.97047e-08	7.09852	10327
1040	10740	1.92303e-05	4.71601	1.92303e-05	4.71601	10333
1041	10750	2.10748e-05	4.67624	2.10748e-05	4.67624	10335
1042	10760	0.00990135	2.00431	0.00990135	2.00431	10345
1043	10770	1.08678e-05	4.96386	1.08678e-05	4.96386	10353
1044	10780	4.21675e-05	4.37502	4.21675e-05	4.37502	10356
1045	10790	0.00205884	2.68638	0.00205884	2.68638	10366
1046	10800	7.53936e-06	5.12267	7.53936e-06	5.12267	10373
1047	10810	0.000114516	3.94113	0.000114516	3.94113	10383
1048	10820	1.08565e-06	5.96431	1.08565e-06	5.96431	10389
1049	10830	0.0019483	2.71034	0.0019483	2.71034	10397
1050	10840	5.01528e-06	5.29971	5.01528e-06	5.29971	10407
1051	10850	0.000606336	3.21729	0.000606336	3.21729	10417
1052	10860	3.15335e-05	4.50123	3.15335e-05	4.50123	10427
1053	10870	0.000112756	3.94786	0.000112756	3.94786	10428
1054	10880	2.07238e-06	5.68353	2.07238e-06	5.68353	10435
1055	10890	6.59639e-08	7.18069	6.59639e-08	7.18069	10445
1056	10900	0.000189099	3.72331	0.000189099	3.72331	10455
1057	10910	3.38427e-10	9.47054	3.38427e-10	9.47054	10465
1058	10920	3.53501e-05	4.45161	3.53501e-05	4.45161	10475
1059	10930	6.10478e-07	6.21433	6.10478e-07	6.21433	10484
1060	10940	1.13772e-06	5.94397	1.13772e-06	5.94397	10491
1061	10950	2.66698e-08	7.57398	2.66698e-08	7.57398	10499
1062	10960	4.52678e-08	7.34421	4.52678e-08	7.34421	10509
1063	10970	9.03718e-09	8.04397	9.03718e-09	8.04397	10519
1064	10980	6.71589e-08	7.1729	6.71589e-08	7.1729	10529
1065	10990	4.31089e-11	10.3654	4.31089e-11	10.3654	10539
1066	11000	6.23812e-12	11.2049	6.23812e-12	11.2049	10549
1067	11010	1.08904e-09	8.96295	1.08904e-09	8.96295	10557
1068	11020	1.13982e-09	8.94317	1.13982e-09	8.94317	10563
1069	11030	7.80479e-06	5.10764	7.80479e-06	5.10764	10564
1070	11040	3.54136e-09	8.45083	3.54136e-09	8.45083	10574
1071	11050	2.1392e-08	7.66975	2.1392e-08	7.66975	10575
1072	11060	2.8233e-11	10.5492	2.8233e-11	10.5492	10583
1073	11070	9.36966e-17	16.0283	9.36966e-17	16.0283	10590
1074	11080	1.39661e-14	13.8549	1.39661e-14	13.8549	10598
1075	11090	1.19301e-13	12.9234	1.19301e-13	12.9234	10608
1076	11100	2.60229e-15	14.5846	2.60229e-15	14.5846	10615
1077	11110	1.24079e-14	13.9063	1.24079e-14	13.9063	10625
1078	11120	3.70211e-12	11.4316	3.70211e-12	11.4316	10635
1079	11130	1.70371e-12	11.7686	1.70371e-12	11.7686	10644
1080	11140	4.71965e-12	11.3261	4.71965e-12	11.3261	10654
1081	11150	9.46545e-08	7.02386	9.46545e-08	7.02386	10664
1082	11160	1.14774e-10	9.94016	1.14774e-10	9.94016	10674
1083	11170	9.295e-16	15.0318	9.295e-16	15.0318	10681
1084	11180	4.14456e-14	13.3825	4.14456e-14	13.3825	10691
1085	11190	7.73538e-11	10.1115	7.73538e-11	10.1115	10701
1086	11200	2.82858e-13	12.5484	2.82858e-13	12.5484	10711
1087	11210	1.1767e-14	13.9293	1.1767e-14	13.9293	10721
1088	11220	1.0244e-14	13.9895	1.0244e-14	13.9895	10731
1089	11230	3.08416e-13	12.5109	3.08416e-13	12.5109	10741
1090	11240	8.82137e-12	11.0545	8.82137e-12	11.0545	10747
1091	11250	2.12955e-13	12.6717	2.12955e-13	12.6717	10754
1092	11260	1.9496e-09	8.71005	1.9496e-09	8.71005	10764
1093	11270	1.17328e-11	10.9306	1.17328e-11	10.9306	10774
1094	11280	7.40614e-16	15.1304	7.40614e-16	15.1304	10784
1095	11290	6.92713e-12	11.1594	6.92713e-12	11.1594	10794
1096	11300	3.72593e-09	8.42877	3.72593e-09	8.42877	10797
1097	11310	2.20806e-17	16.656	2.20806e-17	16.656	10805
1098	11320	6.30857e-20	19.2001	6.30857e-20	19.2001	10812
1099	11330	1.57191e-18	17.8036	1.57191e-18	17.8036	10822
1100	11340	1.20562e-10	9.91879	1.20562e-10	9.91879	10832
1101	11350	7.50286e-14	13.1248	7.50286e-14	13.1248	10841
1102	11360	3.76238e-17	16.4245	3.76238e-17	16.4245	10851
1103	11370	2.84501e-09	8.54592	2.84501e-09	8.54592	10861
1104	11380	1.3008e-13	12.8858	1.3008e-13	12.8858	10865
1105	11390	8.95339e-15	14.048	8.95339e-15	14.048	10872
1106	11400	3.03849e-10	9.51734	3.03849e-10	9.51734	10878
1107	11410	2.41513e-13	12.6171	2.41513e-13	12.6171	10888
1108	11420	1.61349e-23	22.7922	1.61349e-23	22.7922	10898
1109	11430	1.65951e-16	15.78	1.65951e-16	15.78	10904
1110	11440	1.55393e-26	25.8086	1.55393e-26	25.8086	10910
1111	11450	1.18583e-12	11.926	1.18583e-12	11.926	10917
1112	11460	1.24572e-20	19.9046	1.24572e-20	19.9046	10917
1113	11470	2.68721e-18	17.5707	2.68721e-18	17.5707	10924
1114	11480	7.32732e-10	9.13505	7.32732e-10	9.13505	10934
1115	11490	1.89282e-19	18.7229	1.89282e-19	18.7229	10944
1116	11500	1.77467e-15	14.7509	1.77467e-15	14.7509	10953
1117	11510	9.59568e-11	10.0179	9.59568e-11	10.0179	10959
1118	11520	2.63183e-10	9.57974	2.63183e-10	9.57974	10969
1119	11530	9.45235e-18	17.0245	9.45235e-18	17.0245	10979
1120	11540	1.46648e-21	20.8337	1.46648e-21	20.8337	10989
1121	11550	3.30709e-20	19.4806	3.30709e-20	19.4806	10999
1122	11560	6.31399e-15	14.1997	6.31399e-15	14.1997	11009
1123	11570	1.16871e-18	17.9323	1.16871e-18	17.9323	11019
1124	11580	1.93316e-18	17.7137	1.93316e-18	17.7137	11029
1125	11590	5.54728e-10	9.25592	5.54728e-10	9.25592	11039
1126	11600	2.73206e-13	12.5635	2.73206e-13	12.5635	11049
1127	11610	1.56029e-09	8.80679	1.56029e-09	8.80679	11059
1128	11620	2.92354e-11	10.5341	2.92354e-11	10.5341	11069
1129	11630	6.13221e-14	13.2124	6.13221e-14	13.2124	11079
1130	11640	2.44207e-15	14.6122	2.44207e-15	14.6122	11089
1131	11650	2.95375e-20	19.5296	2.95375e-20	19.5296	11095
1132	11660	6.72987e-22	21.172	6.72987e-22	21.172	11105
1133	11670	1.92359e-12	11.7159	1.92359e-12	11.7159	11115
1134	11680	2.0375e-12	11.6909	2.0375e-12	11.6909	11125
1135	11690	7.24454e-23	22.14	7.24454e-23	22.14	11134
1136	11700	6.48457e-11	10.1881	6.48457e-11	10.1881	11141
1137	11710	3.29469e-13	12.4822	3.29469e-13	12.4822	11149
1138	11720	9.15412e-09	8.03838	9.15412e-09	8.03838	11153
1139	11730	3.96666e-06	5.40157	3.96666e-06	5.40157	11163
1140	11740	8.02221e-11	10.0957	8.02221e-11	10.0957	11172
1141	11750	2.92663e-27	26.5336	2.92663e-27	26.5336	11179
1142	11760	7.06158e-18	17.1511	7.06158e-18	17.1511	11189
1143	11770	3.99551e-24	23.3984	3.99551e-24	23.3984	11199
1144	11780	5.27657e-19	18.2776	5.27657e-19	18.2776	11209
1145	11790	3.88974e-14	13.4101	3.88974e-14	13.4101	11219
1146	11800	2.55047e-21	20.5934	2.55047e-21	20.5934	11229
1147	11810	2.85617e-09	8.54422	2.85617e-09	8.54422	11239
1148	11820	3.4764e-16	15.4589	3.4764e-16	15.4589	11249
1149	11830	8.06165e-07	6.09358	8.06165e-07	6.09358	11259
1150	11840	6.30542e-07	6.20029	6.30542e-07	6.20029	11269
1151	11850	4.54861e-13	12.3421	4.54861e-13	12.3421	11279
1152	11860	2.44418e-26	25.6119	2.44418e-26	25.6119	11288
1153	11870	9.10567e-09	8.04069	9.10567e-09	8.04069	11298
1154	11880	4.08428e-22	21.3889	4.08428e-22	21.3889	11304
1155	11890	1.43315e-20	19.8437	1.43315e-20	19.8437	11304
1156	11900	1.59979e-12	11.7959	1.59979e-12	11.7959	11304
1157	11910	1.68456e-17	16.7735	1.68456e-17	16.7735	11304
1158	11920	1.54857e-11	10.8101	1.54857e-11	10.8101	11304
1159	11930	1.20071e-16	15.9206	1.20071e-16	15.9206	11307
1160	11940	3.52555e-05	4.45277	3.52555e-05	4.45277	11317
1161	11950	6.80806e-15	14.167	6.80806e-15	14.167	11327
1162	11960	6.56182e-16	15.183	6.56182e-16	15.183	11337
1163	11970	8.41278e-30	29.0751	8.41278e-30	29.0751	11347
1164	11980	1.37795e-05	4.86077	1.37795e-05	4.86077	11354
1165	11990	2.94756e-15	14.5305	2.94756e-15	14.5305	11358
1166	12000	2.09322e-14	13.6792	2.09322e-14	13.6792	11368
1167	12010	8.99321e-18	17.0461	8.99321e-18	17.0461	11378
1168	12020	7.76009e-15	14.1101	7.76009e-15	14.1101	11386
1169	12030	9.80906e-15	14.0084	9.80906e-15	14.0084	11396
1170	12040	5.39816e-22	21.2678	5.39816e-22	21.2678	11406
1171	12050	1.62259e-09	8.78979	1.62259e-09	8.78979	11416
1172	12060	1.57536e-10	9.80262	1.57536e-10	9.80262	11426
1173	12070	7.73432e-13	12.1116	7.73432e-13	12.1116	11436
1174	12080	5.38901e-32	31.2685	5.38901e-32	31.2685	11446
1175	12090	5.5568e-07	6.25518	5.5568e-07	6.25518	11456
1176	12100	1.85261e-16	15.7322	1.85261e-16	15.7322	11456
1177	12110	2.30781e-17	16.6368	2.30781e-17	16.6368	11459
1178	12120	6.1489e-22	21.2112	6.1489e-22	21.2112	11467
1179	12130	8.33344e-13	12.0792	8.33344e-13	12.0792	11467
1180	12140	8.24625e-06	5.08374	8.24625e-06	5.08374	11467
1181	12150	1.42392e-23	22.8465	1.42392e-23	22.8465	11470
1182	12160	1.49781e-11	10.8245	1.49781e-11	10.8245	11480
1183	12170	4.14434e-16	15.3825	4.14434e-16	15.3825	11490
1184	12180	1.14398e-17	16.9416	1.14398e-17	16.9416	11500
1185	12190	1.01763e-32	31.9924	1.01763e-32	31.9924	11510
1186	12200	1.48012e-09	8.8297	1.48012e-09	8.8297	11520
1187	12210	6.45121e-22	21.1904	6.45121e-22	21.1904	11530
1188	12220	2.26866e-17	16.6442	2.26866e-17	16.6442	11540
1189	12230	6.87759e-27	26.1626	6.87759e-27	26.1626	11547
1190	12240	3.69855e-17	16.432	3.69855e-17	16.432	11557
1191	12250	5.77551e-11	10.2384	5.77551e-11	10.2384	11561
1192	12260	1.75873e-26	25.7548	1.75873e-26	25.7548	11571
1193	12270	5.00198e-15	14.3009	5.00198e-15	14.3009	11581
1194	12280	7.83769e-27	26.1058	7.83769e-27	26.1058	11591
1195	12290	1.01479e-15	14.9936	1.01479e-15	14.9936	11601
1196	12300	6.66459e-33	32.1762	6.66459e-33	32.1762	11611
1197	12310	1.58251e-06	5.80065	1.58251e-06	5.80065	11621
1198	12320	1.34093e-21	20.8726	1.34093e-21	20.8726	11631
1199	12330	9.92211e-16	15.0034	9.92211e-16	15.0034	11641
1200	12340	3.94096e-26	25.4044	3.94096e-26	25.4044	11651
1201	12350	4.46263e-09	8.35041	4.46263e-09	8.35041	11661
1202	12360	4.18947e-25	24.3778	4.18947e-25	24.3778	11671
1203	12370	1.2638e-32	31.8983	1.2638e-32	31.8983	11681
1204	12380	6.97552e-16	15.1564	6.97552e-16	15.1564	11691
1205	12390	5.80332e-20	19.2363	5.80332e-20	19.2363	11701
1206	12400	3.92285e-23	22.4064	3.92285e-23	22.4064	11711
1207	12410	5.24675e-24	23.2801	5.24675e-24	23.2801	11721
1208	12420	7.43111e-08	7.12895	7.43111e-08	7.12895	11731
1209	12430	1.54856e-19	18.8101	1.54856e-19	18.8101	11741
1210	12440	3.99925e-10	9.39802	3.99925e-10	9.39802	11751
1211	12450	4.093e-18	17.388	4.093e-18	17.388	11761
1212	12460	6.13888e-09	8.21191	6.13888e-09	8.21191	11771
1213	12470	5.05324e-24	23.2964	5.05324e-24	23.2964	11780
1214	12480	4.06256e-27	26.3912	4.06256e-27	26.3912	11788
1215	12490	9.08558e-19	18.0416	9.08558e-19	18.0416	11798
1216	12500	2.1525e-14	13.6671	2.1525e-14	13.6671	11808
1217	12510	1.10773e-11	10.9556	1.10773e-11	10.9556	11818
1218	12520	2.0604e-24	23.686	2.0604e-24	23.686	11828
1219	12530	9.55518e-19	18.0198	9.55518e-19	18.0198	11838
1220	12540	1.04398e-15	14.9813	1.04398e-15	14.9813	11848
1221	12550	1.88467e-09	8.72476	1.88467e-09	8.72476	11857
1222	12560	5.69661e-18	17.2444	5.69661e-18	17.2444	11862
1223	12570	4.51993e-06	5.34487	4.51993e-06	5.34487	11872
1224	12580	2.50942e-23	22.6004	2.50942e-23	22.6004	11882
1225	12590	4.48552e-18	17.3482	4.48552e-18	17.3482	11892
1226	12600	1.27182e-09	8.89557	1.27182e-09	8.89557	11902
1227	12610	2.66696e-16	15.574	2.66696e-16	15.574	11912
1228	12620	2.59962e-14	13.5851	2.59962e-14	13.5851	11922
1229	12630	2.48037e-18	17.6055	2.48037e-18	17.6055	11932
1230	12640	3.85984e-19	18.4134	3.85984e-19	18.4134	11942
1231	12650	1.1524e-15	14.9384	1.1524e-15	14.9384	11952
1232	12660	3.01522e-07	6.52068	3.01522e-07	6.52068	11962
1233	12670	4.38393e-09	8.35814	4.38393e-09	8.35814	11972
1234	12680	1.40349e-06	5.85279	1.40349e-06	5.85279	11982
1235	12690	1.72151e-20	19.7641	1.72151e-20	19.7641	11992
1236	12700	4.06648e-15	14.3908	4.06648e-15	14.3908	12002
1237	12710	1.77076e-08	7.75184	1.77076e-08	7.75184	12012
1238	12720	3.42528e-20	19.4653	3.42528e-20	19.4653	12022
1239	12730	3.77728e-13	12.4228	3.77728e-13	12.4228	12032
1240	12740	8.19758e-18	17.0863	8.19758e-18	17.0863	12042
1241	12750	4.65342e-21	20.3322	4.65342e-21	20.3322	12052
1242	12760	3.02218e-09	8.51968	3.02218e-09	8.51968	12062
1243	12770	3.50961e-14	13.4547	3.50961e-14	13.4547	12072
1244	12780	3.20638e-05	4.49399	3.20638e-05	4.49399	12082
1245	12790	4.40842e-08	7.35572	4.40842e-08	7.35572	12092
1246	12800	1.65306e-17	16.7817	1.65306e-17	16.7817	12098
1247	12810	8.08386e-19	18.0924	8.08386e-19	18.0924	12108
1248	12820	1.29829e-09	8.88663	1.29829e-09	8.88663	12118
1249	12830	2.00503e-16	15.6979	2.00503e-16	15.6979	12125
1250	12840	3.58771e-18	17.4452	3.58771e-18	17.4452	12135
1251	12850	2.57649e-18	17.589	2.57649e-18	17.589	12140
1252	12860	5.02874e-22	21.2985	5.02874e-22	21.2985	12148
1253	12870	5.95689e-06	5.22498	5.95689e-06	5.22498	12158
1254	12880	3.02807e-11	10.5188	3.02807e-11	10.5188	12167
1255	12890	1.67238e-06	5.77666	1.67238e-06	5.77666	12170
1256	12900	2.88947e-08	7.53918	2.88947e-08	7.53918	12180
1257	12910	3.86e-15	14.4134	3.86e-15	14.4134	12190
1258	12920	1.47562e-13	12.831	1.47562e-13	12.831	12200
1259	12930	0.0201455	1.69582	0.0201455	1.69582	12210
1260	12940	1.67647e-22	21.7756	1.67647e-22	21.7756	12220
1261	12950	3.06081e-17	16.5142	3.06081e-17	16.5142	12227
1262	12960	1.80102e-11	10.7445	1.80102e-11	10.7445	12234
1263	12970	1.23926e-21	20.9068	1.23926e-21	20.9068	12244
1264	12980	8.04315e-10	9.09457	8.04315e-10	9.09457	12254
1265	12990	1.97441e-09	8.70456	1.97441e-09	8.70456	12264
1266	13000	7.58613e-07	6.11998	7.58613e-07	6.11998	12273
1267	13010	7.9266e-09	8.10091	7.9266e-09	8.10091	12281
1268	13020	8.86381e-12	11.0524	8.86381e-12	11.0524	12290
1269	13030	6.57692e-19	18.182	6.57692e-19	18.182	12295
1270	13040	0.00355784	2.44881	0.00355784	2.44881	12301
1271	13050	1.2383e-13	12.9072	1.2383e-13	12.9072	12311
1272	13060	1.57018e-12	11.8041	1.57018e-12	11.8041	12321
1273	13070	3.45376e-07	6.46171	3.45376e-07	6.46171	12331
1274	13080	7.81764e-16	15.1069	7.81764e-16	15.1069	12341
1275	13090	3.91125e-07	6.40768	3.91125e-07	6.40768	12351
1276	13100	3.30555e-08	7.48076	3.30555e-08	7.48076	12361
1277	13110	4.57334e-13	12.3398	4.57334e-13	12.3398	12371
1278	13120	3.97322e-08	7.40086	3.97322e-08	7.40086	12381
1279	13130	2.05521e-10	9.68714	2.05521e-10	9.68714	12391
1280	13140	7.36093e-18	17.1331	7.36093e-18	17.1331	12401
1281	13150	0.00402979	2.39472	0.00402979	2.39472	12411
1282	13160	6.92441e-15	14.1596	6.92441e-15	14.1596	12421
1283	13170	0.000113789	3.9439	0.000113789	3.9439	12431
1284	13180	1.98912e-08	7.70134	1.98912e-08	7.70134	12441
1285	13190	3.67559e-11	10.4347	3.67559e-11	10.4347	12451
1286	13200	0.000628483	3.20171	0.000628483	3.20171	12461
1287	13210	9.89482e-11	10.0046	9.89482e-11	10.0046	12471
1288	13220	9.7628e-12	11.0104	9.7628e-12	11.0104	12481
1289	13230	4.64022e-10	9.33346	4.64022e-10	9.33346	12491
1290	13240	7.95343e-08	7.09945	7.95343e-08	7.09945	12501
1291	13250	2.04172e-15	14.69	2.04172e-15	14.69	12511
1292	13260	0.0159434	1.79742	0.0159434	1.79742	12521
1293	13270	5.50395e-11	10.2593	5.50395e-11	10.2593	12531
1294	13280	0.00320716	2.49388	0.00320716	2.49388	12541
1295	13290	6.58997e-06	5.18112	6.58997e-06	5.18112	12551
1296	13300	0.000638343	3.19495	0.000638343	3.19495	12561
1297	13310	0.0383057	1.41674	0.0383057	1.41674	12571
1298	13320	1.6639e-09	8.77887	1.6639e-09	8.77887	12581
1299	13330	5.96733e-10	9.22422	5.96733e-10	9.22422	12591
1300	13340	4.70813e-07	6.32715	4.70813e-07	6.32715	12601
1301	13350	0.00012244	3.91208	0.00012244	3.91208	12609
1302	13360	1.04584e-11	10.9805	1.04584e-11	10.9805	12618
1303	13370	7.82332e-05	4.10661	7.82332e-05	4.10661	12628
1304	13380	1.06198e-08	7.97388	1.06198e-08	7.97388	12638
1305	13390	0.0825116	1.08348	0.0825116	1.08348	12648
1306	13400	0.000135919	3.86672	0.000135919	3.86672	12658
1307	13410	0.00159322	2.79772	0.00159322	2.79772	12668
1308	13420	0.10644	0.972896	0.10644	0.972896	12678
1309	13430	2.78354e-05	4.5554	2.78354e-05	4.5554	12688
1310	13440	4.38037e-06	5.35849	4.38037e-06	5.35849	12698
1311	13450	0.00348449	2.45786	0.00348449	2.45786	12708
1312	13460	1.66683e-07	6.77811	1.66683e-07	6.77811	12718
1313	13470	0.000561655	3.25053	0.000561655	3.25053	12728
1314	13480	7.25807e-06	5.13918	7.25807e-06	5.13918	12738
1315	13490	2.60716e-07	6.58383	2.60716e-07	6.58383	12745
1316	13500	0.359836	0.443896	0.359836	0.443896	12752
1317	13510	0.00266711	2.57396	0.00266711	2.57396	12762
1318	13520	0.0135366	1.86849	0.0135366	1.86849	12772
1319	13530	0.0602006	1.2204	0.0602006	1.2204	12782
1320	13540	6.54802e-06	5.18389	6.54802e-06	5.18389	12792
1321	13550	0.00289869	2.5378	0.00289869	2.5378	12802
1322	13560	0.00484014	2.31514	0.00484014	2.31514	12812
1323	13570	1.39153e-05	4.85651	1.39153e-05	4.85651	12822
1324	13580	5.45347e-05	4.26333	5.45347e-05	4.26333	12832
1325	13590	2.77452e-08	7.55681	2.77452e-08	7.55681	12842
1326	13600	1.63333e-08	7.78693	1.63333e-08	7.78693	12852
1327	13610	0.0190678	1.7197	0.0190678	1.7197	12862
1328	13620	0.00135811	2.86706	0.00135811	2.86706	12872
1329	13630	0.00574484	2.24072	0.00574484	2.24072	12882
1330	13640	0.152121	0.817812	0.152121	0.817812	12892
1331	13650	0.000517075	3.28645	0.000517075	3.28645	12902
1332	13660	0.0648215	1.18828	0.0648215	1.18828	12912
1333	13670	0.00144366	2.84054	0.00144366	2.84054	12922
1334	13680	0.0428425	1.36813	0.0428425	1.36813	12932
1335	13690	0.00750262	2.12479	0.00750262	2.12479	12942
1336	13700	0.0294785	1.53049	0.0294785	1.53049	12952
1337	13710	0.00145746	2.8364	0.00145746	2.8364	12962
1338	13720	0.245437	0.61006	0.245437	0.61006	12972
1339	13730	0.0442654	1.35394	0.0442654	1.35394	12982
1340	13740	3.61815e-07	6.44151	3.61815e-07	6.44151	12992
1341	13750	0.195284	0.709333	0.195284	0.709333	13002
1342	13760	0.000842417	3.07447	0.000842417	3.07447	13012
1343	13770	0.189428	0.722555	0.189428	0.722555	13022
1344	13780	0.0253408	1.59618	0.0253408	1.59618	13032
1345	13790	0.286762	0.542479	0.286762	0.542479	13042
1346	13800	8.00053e-06	5.09688	8.00053e-06	5.09688	13052
1347	13810	0.193587	0.713124	0.193587	0.713124	13062
1348	13820	0.00123892	2.90696	0.00123892	2.90696	13072
1349	13830	0.088102	1.05501	0.088102	1.05501	13082
1350	13840	0.040798	1.38936	0.040798	1.38936	13092
1351	13850	1.69955e-06	5.76967	1.69955e-06	5.76967	13102
1352	13860	0.0210094	1.67759	0.0210094	1.67759	13112
1353	13870	0.04103	1.3869	0.04103	1.3869	13122
1354	13880	0.563488	0.249115	0.563488	0.249115	13132
1355	13890	0.00231377	2.63568	0.00231377	2.63568	13142
1356	13900	0.0072724	2.13832	0.0072724	2.13832	13152
1357	13910	0.000753607	3.12285	0.000753607	3.12285	13162
1358	13920	0.127378	0.894907	0.127378	0.894907	13172
1359	13930	0.0247947	1.60564	0.0247947	1.60564	13182
1360	13940	0.0579036	1.23729	0.0579036	1.23729	13187
1361	13950	0.66459	0.177446	0.66459	0.177446	13192
1362	13960	0.0378805	1.42158	0.0378805	1.42158	13200
1363	13970	0.274473	0.561501	0.274473	0.561501	13207
1364	13980	0.00079604	3.09907	0.00079604	3.09907	13214
1365	13990	0.613741	0.212015	0.613741	0.212015	13224
1366	14000	0.00709545	2.14902	0.00709545	2.14902	13234
1367	14010	0.0822638	1.08479	0.0822638	1.08479	13244
1368	14020	0.0123212	1.90935	0.0123212	1.90935	13254
1369	14030	0.207993	0.681952	0.207993	0.681952	13264
1370	14040	0.000254607	3.59413	0.000254607	3.59413	13274
1371	14050	0.181357	0.741465	0.181357	0.741465	13284
1372	14060	0.208623	0.680638	0.208623	0.680638	13294
1373	14070	0.222579	0.652516	0.222579	0.652516	13304
1374	14080	0.00111188	2.95394	0.00111188	2.95394	13314
1375	14090	0.0133247	1.87534	0.0133247	1.87534	13324
1376	14100	0.181251	0.741719	0.181251	0.741719	13334
1377	14110	0.0048546	2.31385	0.0048546	2.31385	13344
1378	14120	0.920793	0.0358378	0.920793	0.0358378	13351
1379	14130	0.0068654	2.16333	0.0068654	2.16333	13361
1380	14140	0.468802	0.329011	0.468802	0.329011	13371
1381	14150	8.01587e-06	5.09605	8.01587e-06	5.09605	13381
1382	14160	0.514583	0.288545	0.514583	0.288545	13391
1383	14170	0.0782193	1.10669	0.0782193	1.10669	13401
1384	14180	0.633369	0.198343	0.633369	0.198343	13411
1385	14190	0.0108288	1.96542	0.0108288	1.96542	13421
1386	14200	0.0109359	1.96115	0.0109359	1.96115	13431
1387	14210	0.357506	0.446717	0.357506	0.446717	13441
1388	14220	0.00550647	2.25913	0.00550647	2.25913	13451
1389	14230	0.952641	0.0210709	0.952641	0.0210709	13461
1390	14240	0.000458504	3.33866	0.000458504	3.33866	13471
1391	14250	0.811769	0.0905676	0.811769	0.0905676	13481
1392	14260	0.00447547	2.34916	0.00447547	2.34916	13491
1393	14270	0.866757	0.0621025	0.866757	0.0621025	13501
1394	14280	0.118517	0.92622	0.118517	0.92622	13511
1395	14290	0.929313	0.0318378	0.929313	0.0318378	13521
1396	14300	0.0801265	1.09622	0.0801265	1.09622	13531
1397	14310	0.632859	0.198693	0.632859	0.198693	13541
1398	14320	0.68883	0.161888	0.68883	0.161888	13551
1399	14330	0.681176	0.16674	0.681176	0.16674	13561
1400	14340	0.997592	0.00104706	0.997592	0.00104706	13571
1401	14350	0.246123	0.608848	0.246123	0.608848	13581
1402	14360	0.998741	0.000547315	0.998741	0.000547315	13591
1403	14370	0.0128963	1.88953	0.0128963	1.88953	13601
1404	14380	0.775077	0.110655	0.775077	0.110655	13611
1405	14390	0.853857	0.0686147	0.853857	0.0686147	13621
1406	14400	0.920473	0.035989	0.920473	0.035989	13631
1407	14410	0.000432106	3.36441	0.000432106	3.36441	13641
1408	14420	0.867023	0.0619695	0.867023	0.0619695	13651
1409	14430	0.528037	0.277336	0.528037	0.277336	13661
1410	14440	0.0703258	1.15289	0.0703258	1.15289	13671
1411	14450	0.998979	0.000443643	0.998979	0.000443643	13681
1412	14460	0.173956	0.759561	0.173956	0.759561	13691
1413	14470	0.714869	0.145774	0.714869	0.145774	13701
1414	14480	0.0520857	1.28328	0.0520857	1.28328	13711
1415	14490	0.501585	0.299655	0.501585	0.299655	13721
1416	14500	0.0374949	1.42603	0.0374949	1.42603	13731
1417	14510	0.674966	0.170718	0.674966	0.170718	13741
1418	14520	0.00174007	2.75943	0.00174007	2.75943	13745
1419	14530	0.919017	0.0366763	0.919017	0.0366763	13754
1420	14540	0.0518031	1.28564	0.0518031	1.28564	13764
1421	14550	0.040925	1.38801	0.040925	1.38801	13774
1422	14560	0.950359	0.0221122	0.950359	0.0221122	13784
1423	14570	3.7386e-05	4.42729	3.7386e-05	4.42729	13794
1424	14580	0.0335147	1.47477	0.0335147	1.47477	13804
1425	14590	0.0235638	1.62775	0.0235638	1.62775	13814
1426	14600	0.665502	0.176851	0.665502	0.176851	13824
1427	14610	0.0180504	1.74351	0.0180504	1.74351	13834
1428	14620	0.168799	0.772631	0.168799	0.772631	13844
1429	14630	0.000253343	3.59629	0.000253343	3.59629	13854
1430	14640	0.836275	0.0776506	0.836275	0.0776506	13864
1431	14650	8.22042e-05	4.08511	8.22042e-05	4.08511	13874
1432	14660	0.000278432	3.55528	0.000278432	3.55528	13884
1433	14670	0.481302	0.317582	0.481302	0.317582	13894
1434	14680	0.000482768	3.31626	0.000482768	3.31626	13904
1435	14690	6.93898e-06	5.1587	6.93898e-06	5.1587	13914
1436	14700	0.00554194	2.25634	0.00554194	2.25634	13924
1437	14710	0.00663319	2.17828	0.00663319	2.17828	13934
1438	14720	0.00640039	2.19379	0.00640039	2.19379	13944
1439	14730	0.0176514	1.75322	0.0176514	1.75322	13954
1440	14740	5.95432e-06	5.22517	5.95432e-06	5.22517	13964
1441	14750	0.919798	0.0363077	0.919798	0.0363077	13974
1442	14760	9.43663e-06	5.02518	9.43663e-06	5.02518	13984
1443	14770	0.00705276	2.15164	0.00705276	2.15164	13994
1444	14780	0.0496735	1.30388	0.0496735	1.30388	14004
1445	14790	1.29433e-06	5.88796	1.29433e-06	5.88796	14014
1446	14800	0.00012536	3.90184	0.00012536	3.90184	14024
1447	14810	0.00888903	2.05115	0.00888903	2.05115	14034
1448	14820	0.00352984	2.45224	0.00352984	2.45224	14044
1449	14830	0.00182918	2.73774	0.00182918	2.73774	14054
1450	14840	0.0860296	1.06535	0.0860296	1.06535	14064
1451	14850	0.00115526	2.93732	0.00115526	2.93732	14074
1452	14860	0.554478	0.256116	0.554478	0.256116	14084
1453	14870	9.72479e-05	4.01212	9.72479e-05	4.01212	14094
1454	14880	4.35718e-08	7.36079	4.35718e-08	7.36079	14101
1455	14890	3.7625e-05	4.42452	3.7625e-05	4.42452	14111
1456	14900	3.95042e-08	7.40336	3.95042e-08	7.40336	14121
1457	14910	0.000116889	3.93222	0.000116889	3.93222	14131
1458	14920	0.0405546	1.39196	0.0405546	1.39196	14141
1459	14930	2.22071e-05	4.65351	2.22071e-05	4.65351	14151
1460	14940	0.014708	1.83245	0.014708	1.83245	14161
1461	14950	3.57955e-05	4.44617	3.57955e-05	4.44617	14171
1462	14960	0.000398706	3.39935	0.000398706	3.39935	14181
1463	14970	0.298068	0.525685	0.298068	0.525685	14191
1464	14980	0.00309393	2.50949	0.00309393	2.50949	14201
1465	14990	2.7282e-05	4.56412	2.7282e-05	4.56412	14211
1466	15000	0.0341457	1.46666	0.0341457	1.46666	14221
1467	15010	0.000154096	3.81221	0.000154096	3.81221	14231
1468	15020	0.000320073	3.49475	0.000320073	3.49475	14241
1469	15030	0.00193342	2.71367	0.00193342	2.71367	14251
1470	15040	6.61966e-06	5.17916	6.61966e-06	5.17916	14261
1471	15050	0.000158383	3.80029	0.000158383	3.80029	14269
1472	15060	3.75676e-09	8.42519	3.75676e-09	8.42519	14278
1473	15070	3.68566e-05	4.43349	3.68566e-05	4.43349	14288
1474	15080	0.00597976	2.22332	0.00597976	2.22332	14298
1475	15090	3.26741e-07	6.4858	3.26741e-07	6.4858	14308
1476	15100	0.00612771	2.2127	0.00612771	2.2127	14318
1477	15110	0.00184083	2.73499	0.00184083	2.73499	14328
1478	15120	0.0016253	2.78907	0.0016253	2.78907	14338
1479	15130	0.105393	0.977188	0.105393	0.977188	14348
1480	15140	0.116056	0.935332	0.116056	0.935332	14358
1481	15150	0.0414019	1.38298	0.0414019	1.38298	14368
1482	15160	3.82271e-05	4.41763	3.82271e-05	4.41763	14378
1483	15170	0.000675806	3.17018	0.000675806	3.17018	14388
1484	15180	0.000886727	3.05221	0.000886727	3.05221	14398
1485	15190	0.289997	0.537607	0.289997	0.537607	14408
1486	15200	8.57376e-05	4.06683	8.57376e-05	4.06683	14418
1487	15210	0.599511	0.222203	0.599511	0.222203	14428
1488	15220	0.11724	0.930925	0.11724	0.930925	14438
1489	15230	0.0243929	1.61274	0.0243929	1.61274	14448
1490	15240	9.40967e-05	4.02643	9.40967e-05	4.02643	14458
1491	15250	0.635989	0.196551	0.635989	0.196551	14468
1492	15260	0.638288	0.194983	0.638288	0.194983	14478
1493	15270	0.00785174	2.10503	0.00785174	2.10503	14488
1494	15280	0.0492707	1.30741	0.0492707	1.30741	14498
1495	15290	0.223146	0.651412	0.223146	0.651412	14508
1496	15300	0.561063	0.250988	0.561063	0.250988	14518
1497	15310	0.0185544	1.73155	0.0185544	1.73155	14528
1498	15320	0.719039	0.143247	0.719039	0.143247	14538
1499	15330	0.675953	0.170083	0.675953	0.170083	14548
1500	15340	0.551829	0.258195	0.551829	0.258195	14558
1501	15350	0.00287512	2.54134	0.00287512	2.54134	14568
1502	15360	0.689358	0.161555	0.689358	0.161555	14578
1503	15370	0.983674	0.00714868	0.983674	0.00714868	14588
1504	15380	0.000233788	3.63118	0.000233788	3.63118	14598
1505	15390	0.00823013	2.08459	0.00823013	2.08459	14608
1506	15400	0.782031	0.106776	0.782031	0.106776	14618
1507	15410	0.457448	0.339658	0.457448	0.339658	14628
1508	15420	0.595329	0.225243	0.595329	0.225243	14638
1509	15430	0.786811	0.10413	0.786811	0.10413	14648
1510	15440	0.914745	0.0387002	0.914745	0.0387002	14658
1511	15450	0.607572	0.216402	0.607572	0.216402	14668
1512	15460	0.327291	0.485065	0.327291	0.485065	14678
1513	15470	0.869636	0.0606623	0.869636	0.0606623	14688
1514	15480	0.999999	2.82948e-07	0.999999	2.82948e-07	14698
1515	15490	0.643434	0.191496	0.643434	0.191496	14708
1516	15500	0.0124716	1.90408	0.0124716	1.90408	14718
1517	15510	0.864753	0.0631077	0.864753	0.0631077	14728
1518	15520	0.990565	0.00411684	0.990565	0.00411684	14738
1519	15530	0.90482	0.0434379	0.90482	0.0434379	14748
1520	15540	0.996835	0.00137658	0.996835	0.00137658	14758
1521	15550	0.990633	0.00408731	0.990633	0.00408731	14768
1522	15560	0.999923	3.36283e-05	0.999923	3.36283e-05	14778
1523	15570	0.459034	0.338155	0.459034	0.338155	14788
1524	15580	0.987191	0.00559898	0.987191	0.00559898	14798
1525	15590	0.998645	0.000588988	0.998645	0.000588988	14808
1526	15600	0.997643	0.00102476	0.997643	0.00102476	14818
1527	15610	0.559903	0.251887	0.559903	0.251887	14828
1528	15620	0.378433	0.42201	0.378433	0.42201	14838
1529	15630	0.999166	0.000362255	0.999166	0.000362255	14848
1530	15640	0.904583	0.0435514	0.904583	0.0435514	14858
1531	15650	0.975468	0.0107872	0.975468	0.0107872	14868
1532	15660	0.917806	0.0372489	0.917806	0.0372489	14878
1533	15670	0.999859	6.11254e-05	0.999859	6.11254e-05	14884
1534	15680	0.0557912	1.25343	0.0557912	1.25343	14894
1535	15690	0.0102802	1.988	0.0102802	1.988	14904
1536	15700	0.999995	2.35925e-06	0.999995	2.35925e-06	14914
1537	15710	0.895237	0.0480622	0.895237	0.0480622	14924
1538	15720	0.0418621	1.37818	0.0418621	1.37818	14934
1539	15730	0.0056974	2.24432	0.0056974	2.24432	14944
1540	15740	0.988864	0.00486346	0.988864	0.00486346	14954
1541	15750	0.567223	0.246246	0.567223	0.246246	14964
1542	15760	0.606955	0.216843	0.606955	0.216843	14974
1543	15770	0.852882	0.0691113	0.852882	0.0691113	14984
1544	15780	0.994274	0.00249395	0.994274	0.00249395	14994
1545	15790	0.00848985	2.0711	0.00848985	2.0711	15004
1546	15800	0.000107613	3.96814	0.000107613	3.96814	15014
1547	15810	0.999985	6.65393e-06	0.999985	6.65393e-06	15024
1548	15820	0.445249	0.351397	0.445249	0.351397	15034
1549	15830	0.0532328	1.27382	0.0532328	1.27382	15044
1550	15840	0.000238498	3.62252	0.000238498	3.62252	15054
1551	15850	0.996761	0.00140908	0.996761	0.00140908	15064
1552	15860	0.124075	0.906317	0.124075	0.906317	15074
1553	15870	0.0204803	1.68866	0.0204803	1.68866	15084
1554	15880	0.00271436	2.56633	0.00271436	2.56633	15094
1555	15890	0.254146	0.594917	0.254146	0.594917	15104
1556	15900	0.00354074	2.45091	0.00354074	2.45091	15114
1557	15910	0.0315562	1.50092	0.0315562	1.50092	15124
1558	15920	0.771814	0.112488	0.771814	0.112488	15134
1559	15930	0.823876	0.0841381	0.823876	0.0841381	15144
1560	15940	0.522699	0.281748	0.522699	0.281748	15154
1561	15950	1.09421e-06	5.9609	1.09421e-06	5.9609	15164
1562	15960	0.918594	0.0368765	0.918594	0.0368765	15174
1563	15970	0.472163	0.325908	0.472163	0.325908	15184
1564	15980	0.0862964	1.06401	0.0862964	1.06401	15194
1565	15990	0.00157741	2.80206	0.00157741	2.80206	15204
1566	16000	0.19974	0.699535	0.19974	0.699535	15214
1567	16010	0.137891	0.860464	0.137891	0.860464	15224
1568	16020	6.2504e-05	4.20409	6.2504e-05	4.20409	15234
1569	16030	0.633509	0.198247	0.633509	0.198247	15244
1570	16040	0.0467647	1.33008	0.0467647	1.33008	15254
1571	16050	0.237927	0.623556	0.237927	0.623556	15264
1572	16060	2.7497e-05	4.56072	2.7497e-05	4.56072	15274
1573	16070	0.186198	0.730026	0.186198	0.730026	15284
1574	16080	0.914572	0.0387819	0.914572	0.0387819	15294
1575	16090	0.0412433	1.38465	0.0412433	1.38465	15304
1576	16100	8.43146e-05	4.0741	8.43146e-05	4.0741	15314
1577	16110	0.00789303	2.10276	0.00789303	2.10276	15324
1578	16120	0.0113814	1.9438	0.0113814	1.9438	15334
1579	16130	0.000256753	3.59048	0.000256753	3.59048	15344
1580	16140	0.211393	0.674909	0.211393	0.674909	15354
1581	16150	0.0331076	1.48007	0.0331076	1.48007	15364
1582	16160	0.303427	0.517945	0.303427	0.517945	15374
1583	16170	7.69872e-10	9.11358	7.69872e-10	9.11358	15384
1584	16180	0.00530464	2.27534	0.00530464	2.27534	15394
1585	16190	0.0057925	2.23713	0.0057925	2.23713	15404
1586	16200	5.00526e-06	5.30057	5.00526e-06	5.30057	15414
1587	16210	0.000286133	3.54343	0.000286133	3.54343	15424
1588	16220	0.302128	0.519809	0.302128	0.519809	15434
1589	16230	0.00200884	2.69705	0.00200884	2.69705	15444
1590	16240	7.79973e-08	7.10792	7.79973e-08	7.10792	15454
1591	16250	0.00473164	2.32499	0.00473164	2.32499	15464
1592	16260	0.00874306	2.05834	0.00874306	2.05834	15474
1593	16270	0.00202538	2.69349	0.00202538	2.69349	15484
1594	16280	2.70465e-08	7.56789	2.70465e-08	7.56789	15494
1595	16290	0.00766883	2.11527	0.00766883	2.11527	15504
1596	16300	1.76594e-06	5.75302	1.76594e-06	5.75302	15514
1597	16310	4.95171e-05	4.30524	4.95171e-05	4.30524	15524
1598	16320	0.00499167	2.30175	0.00499167	2.30175	15534
1599	16330	0.00637907	2.19524	0.00637907	2.19524	15544
1600	16340	0.0199238	1.70063	0.0199238	1.70063	15554
1601	16350	1.25785e-07	6.90037	1.25785e-07	6.90037	15564
1602	16360	0.00505922	2.29592	0.00505922	2.29592	15574
1603	16370	0.0425291	1.37131	0.0425291	1.37131	15584
1604	16380	0.00583454	2.23399	0.00583454	2.23399	15594
1605	16390	2.65742e-08	7.57554	2.65742e-08	7.57554	15604
1606	16400	0.00224554	2.64868	0.00224554	2.64868	15614
1607	16410	0.00188279	2.7252	0.00188279	2.7252	15624
1608	16420	0.0226241	1.64543	0.0226241	1.64543	15634
1609	16430	0.0660703	1.17999	0.0660703	1.17999	15644
1610	16440	0.00112849	2.9475	0.00112849	2.9475	15654
1611	16450	0.0585938	1.23215	0.0585938	1.23215	15664
1612	16460	0.0233603	1.63152	0.0233603	1.63152	15674
1613	16470	0.000901664	3.04496	0.000901664	3.04496	15684
1614	16480	0.0315105	1.50154	0.0315105	1.50154	15694
1615	16490	0.000452004	3.34486	0.000452004	3.34486	15704
1616	16500	0.0086213	2.06443	0.0086213	2.06443	15714
1617	16510	0.00250164	2.60178	0.00250164	2.60178	15724
1618	16520	0.048239	1.3166	0.048239	1.3166	15734
1619	16530	0.155208	0.809086	0.155208	0.809086	15744
1620	16540	0.000736252	3.13297	0.000736252	3.13297	15754
1621	16550	0.0829057	1.08142	0.0829057	1.08142	15764
1622	16560	0.104403	0.981287	0.104403	0.981287	15774
1623	16570	0.0258267	1.58793	0.0258267	1.58793	15784
1624	16580	0.18975	0.721819	0.18975	0.721819	15794
1625	16590	0.270864	0.567249	0.270864	0.567249	15804
1626	16600	0.070203	1.15364	0.070203	1.15364	15814
1627	16610	0.0834383	1.07863	0.0834383	1.07863	15822
1628	16620	0.314529	0.50234	0.314529	0.50234	15832
1629	16630	3.92341e-07	6.40634	3.92341e-07	6.40634	15842
1630	16640	0.0865624	1.06267	0.0865624	1.06267	15852
1631	16650	0.00059267	3.22719	0.00059267	3.22719	15862
1632	16660	0.519586	0.284342	0.519586	0.284342	15872
1633	16670	0.00284907	2.5453	0.00284907	2.5453	15882
1634	16680	1.37654e-05	4.86121	1.37654e-05	4.86121	15892
1635	16690	0.327981	0.484152	0.327981	0.484152	15902
1636	16700	0.0836119	1.07773	0.0836119	1.07773	15912
1637	16710	0.0129747	1.8869	0.0129747	1.8869	15922
1638	16720	0.0398265	1.39983	0.0398265	1.39983	15932
1639	16730	0.824777	0.0836634	0.824777	0.0836634	15942
1640	16740	1.96613e-06	5.70639	1.96613e-06	5.70639	15952
1641	16750	0.117895	0.928503	0.117895	0.928503	15962
1642	16760	0.000964443	3.01572	0.000964443	3.01572	15972
1643	16770	0.996388	0.00157157	0.996388	0.00157157	15982
1644	16780	0.00242879	2.61461	0.00242879	2.61461	15992
1645	16790	0.00701104	2.15422	0.00701104	2.15422	16002
1646	16800	0.0194399	1.71131	0.0194399	1.71131	16012
1647	16810	0.116675	0.933021	0.116675	0.933021	16022
1648	16820	0.177655	0.750423	0.177655	0.750423	16032
1649	16830	7.01378e-05	4.15405	7.01378e-05	4.15405	16042
1650	16840	0.362582	0.440593	0.362582	0.440593	16052
1651	16850	0.00102297	2.99014	0.00102297	2.99014	16062
1652	16860	0.000300184	3.52261	0.000300184	3.52261	16072
1653	16870	0.000703854	3.15252	0.000703854	3.15252	16082
1654	16880	0.474026	0.324198	0.474026	0.324198	16092
1655	16890	0.00043755	3.35897	0.00043755	3.35897	16102
1656	16900	0.42392	0.372716	0.42392	0.372716	16112
1657	16910	0.0079887	2.09752	0.0079887	2.09752	16122
1658	16920	0.0141701	1.84863	0.0141701	1.84863	16132
1659	16930	0.0253174	1.59658	0.0253174	1.59658	16142
1660	16940	7.86271e-06	5.10443	7.86271e-06	5.10443	16152
1661	16950	0.0103208	1.98629	0.0103208	1.98629	16162
1662	16960	0.000241945	3.61628	0.000241945	3.61628	16172
1663	16970	0.00661156	2.1797	0.00661156	2.1797	16182
1664	16980	1.59375e-06	5.79758	1.59375e-06	5.79758	16192
1665	16990	0.35025	0.455622	0.35025	0.455622	16202
1666	17000	0.0682839	1.16568	0.0682839	1.16568	16212
1667	17010	0.109817	0.959329	0.109817	0.959329	16222
1668	17020	0.000389	3.41005	0.000389	3.41005	16232
1669	17030	0.0180928	1.74249	0.0180928	1.74249	16242
1670	17040	0.627944	0.202079	0.627944	0.202079	16252
1671	17050	7.57598e-10	9.12056	7.57598e-10	9.12056	16262
1672	17060	0.00158535	2.79988	0.00158535	2.79988	16272
1673	17070	0.00590222	2.22898	0.00590222	2.22898	16282
1674	17080	0.0228025	1.64202	0.0228025	1.64202	16292
1675	17090	3.25005e-06	5.48811	3.25005e-06	5.48811	16302
1676	17100	0.267997	0.57187	0.267997	0.57187	16312
1677	17110	0.0989257	1.00469	0.0989257	1.00469	16322
1678	17120	0.0268629	1.57085	0.0268629	1.57085	16332
1679	17130	2.02288e-05	4.69403	2.02288e-05	4.69403	16342
1680	17140	0.0818546	1.08696	0.0818546	1.08696	16352
1681	17150	0.694539	0.158303	0.694539	0.158303	16362
1682	17160	1.22617e-11	10.9115	1.22617e-11	10.9115	16372
1683	17170	0.502184	0.299137	0.502184	0.299137	16382
1684	17180	0.000610721	3.21416	0.000610721	3.21416	16392
1685	17190	0.0833886	1.07889	0.0833886	1.07889	16402
1686	17200	1.08718e-10	9.9637	1.08718e-10	9.9637	16412
1687	17210	0.490062	0.309749	0.490062	0.309749	16422
1688	17220	0.2346	0.629672	0.2346	0.629672	16432
1689	17230	0.0429773	1.36676	0.0429773	1.36676	16442
1690	17240	1.03372e-08	7.9856	1.03372e-08	7.9856	16452
1691	17250	0.321892	0.49229	0.321892	0.49229	16462
1692	17260	0.711434	0.147865	0.711434	0.147865	16472
1693	17270	2.33855e-09	8.63105	2.33855e-09	8.63105	16482
1694	17280	0.963192	0.0162872	0.963192	0.0162872	16492
1695	17290	0.0124142	1.90608	0.0124142	1.90608	16502
1696	17300	0.232016	0.634483	0.232016	0.634483	16512
1697	17310	8.80265e-10	9.05539	8.80265e-10	9.05539	16522
1698	17320	0.237544	0.624255	0.237544	0.624255	16532
1699	17330	0.0396545	1.40171	0.0396545	1.40171	16542
1700	17340	0.125797	0.900329	0.125797	0.900329	16552
1701	17350	2.53e-07	6.59688	2.53e-07	6.59688	16562
1702	17360	0.323672	0.489894	0.323672	0.489894	16572
1703	17370	0.650007	0.187082	0.650007	0.187082	16582
1704	17380	0.000104962	3.97897	0.000104962	3.97897	16592
1705	17390	0.733205	0.134775	0.733205	0.134775	16602
1706	17400	0.00463253	2.33418	0.00463253	2.33418	16612
1707	17410	0.0764878	1.11641	0.0764878	1.11641	16622
1708	17420	1.81347e-09	8.74149	1.81347e-09	8.74149	16632
1709	17430	0.122206	0.912908	0.122206	0.912908	16642
1710	17440	0.0885645	1.05274	0.0885645	1.05274	16652
1711	17450	8.57926e-11	10.0666	8.57926e-11	10.0666	16662
1712	17460	1.07738e-07	6.96763	1.07738e-07	6.96763	16672
1713	17470	0.155428	0.80847	0.155428	0.80847	16682
1714	17480	0.0742815	1.12912	0.0742815	1.12912	16692
1715	17490	9.9302e-07	6.00304	9.9302e-07	6.00304	16702
1716	17500	0.144828	0.839148	0.144828	0.839148	16712
1717	17510	0.000443744	3.35287	0.000443744	3.35287	16722
1718	17520	0.00133332	2.87507	0.00133332	2.87507	16732
1719	17530	1.98899e-09	8.70137	1.98899e-09	8.70137	16742
1720	17540	0.00244592	2.61156	0.00244592	2.61156	16752
1721	17550	0.00312248	2.5055	0.00312248	2.5055	16762
1722	17560	3.60333e-11	10.4433	3.60333e-11	10.4433	16772
1723	17570	4.6676e-07	6.33091	4.6676e-07	6.33091	16782
1724	17580	0.00301191	2.52116	0.00301191	2.52116	16792
1725	17590	0.00247148	2.60704	0.00247148	2.60704	16802
1726	17600	3.19434e-06	5.49562	3.19434e-06	5.49562	16812
1727	17610	0.0053042	2.27538	0.0053042	2.27538	16822
1728	17620	0.000567903	3.24573	0.000567903	3.24573	16832
1729	17630	0.000162243	3.78983	0.000162243	3.78983	16842
1730	17640	1.11809e-08	7.95152	1.11809e-08	7.95152	16852
1731	17650	1.13279e-09	8.94585	1.13279e-09	8.94585	16862
1732	17660	5.95299e-05	4.22526	5.95299e-05	4.22526	16872
1733	17670	3.31472e-17	16.4796	3.31472e-17	16.4796	16882
1734	17680	0.000148629	3.8279	0.000148629	3.8279	16892
1735	17690	0.00113787	2.94391	0.00113787	2.94391	16902
1736	17700	2.11547e-06	5.67459	2.11547e-06	5.67459	16912
1737	17710	5.18616e-08	7.28515	5.18616e-08	7.28515	16922
1738	17720	2.07186e-05	4.68364	2.07186e-05	4.68364	16932
1739	17730	5.60318e-06	5.25157	5.60318e-06	5.25157	16942
1740	17740	0.00136484	2.86492	0.00136484	2.86492	16948
1741	17750	4.77599e-09	8.32094	4.77599e-09	8.32094	16955
1742	17760	5.39804e-11	10.2678	5.39804e-11	10.2678	16965
1743	17770	1.25979e-06	5.8997	1.25979e-06	5.8997	16975
1744	17780	4.11147e-13	12.386	4.11147e-13	12.386	16985
1745	17790	6.48541e-11	10.1881	6.48541e-11	10.1881	16995
1746	17800	7.1867e-11	10.1435	7.1867e-11	10.1435	17005
1747	17810	5.51687e-10	9.25831	5.51687e-10	9.25831	17015
1748	17820	5.47316e-09	8.26176	5.47316e-09	8.26176	17022
1749	17830	5.0944e-13	12.2929	5.0944e-13	12.2929	17032
1750	17840	8.26538e-08	7.08274	8.26538e-08	7.08274	17042
1751	17850	0.000177646	3.75045	0.000177646	3.75045	17052
1752	17860	1.65429e-10	9.78139	1.65429e-10	9.78139	17062
1753	17870	1.22251e-16	15.9127	1.22251e-16	15.9127	17072
1754	17880	2.27478e-08	7.64306	2.27478e-08	7.64306	17082
1755	17890	2.6392e-14	13.5785	2.6392e-14	13.5785	17092
1756	17900	1.14984e-14	13.9394	1.14984e-14	13.9394	17102
1757	17910	2.76342e-10	9.55855	2.76342e-10	9.55855	17112
1758	17920	7.04992e-09	8.15182	7.04992e-09	8.15182	17122
1759	17930	1.34945e-11	10.8698	1.34945e-11	10.8698	17132
1760	17940	3.39063e-09	8.46972	3.39063e-09	8.46972	17142
1761	17950	2.75766e-10	9.55946	2.75766e-10	9.55946	17152
1762	17960	0.0273623	1.56285	0.0273623	1.56285	17162
1763	17970	2.44916e-17	16.611	2.44916e-17	16.611	17172
1764	17980	2.87955e-10	9.54067	2.87955e-10	9.54067	17179
1765	17990	8.1498e-05	4.08885	8.1498e-05	4.08885	17189
1766	18000	2.57693e-07	6.5889	2.57693e-07	6.5889	17199
1767	18010	4.29556e-11	10.367	4.29556e-11	10.367	17209
1768	18020	3.71846e-05	4.42964	3.71846e-05	4.42964	17219
1769	18030	8.19301e-07	6.08656	8.19301e-07	6.08656	17229
1770	18040	1.36538e-18	17.8647	1.36538e-18	17.8647	17239
1771	18050	3.15854e-08	7.50051	3.15854e-08	7.50051	17249
1772	18060	0.000192191	3.71627	0.000192191	3.71627	17259
1773	18070	0.0139297	1.85606	0.0139297	1.85606	17269
1774	18080	0.000562155	3.25014	0.000562155	3.25014	17279
1775	18090	3.62387e-11	10.4408	3.62387e-11	10.4408	17289
1776	18100	0.011202	1.9507	0.011202	1.9507	17299
1777	18110	0.000380649	3.41948	0.000380649	3.41948	17309
1778	18120	1.1357e-07	6.94474	1.1357e-07	6.94474	17319
1779	18130	0.0140701	1.8517	0.0140701	1.8517	17329
1780	18140	3.40058e-07	6.46845	3.40058e-07	6.46845	17339
1781	18150	3.66645e-06	5.43575	3.66645e-06	5.43575	17349
1782	18160	1.22362e-05	4.91235	1.22362e-05	4.91235	17359
1783	18170	0.0421692	1.375	0.0421692	1.375	17369
1784	18180	0.144601	0.839827	0.144601	0.839827	17379
1785	18190	0.000287469	3.54141	0.000287469	3.54141	17389
1786	18200	0.000635108	3.19715	0.000635108	3.19715	17399
1787	18210	0.00147655	2.83075	0.00147655	2.83075	17409
1788	18220	0.0863308	1.06383	0.0863308	1.06383	17419
1789	18230	0.000761676	3.11823	0.000761676	3.11823	17429
1790	18240	0.292499	0.533876	0.292499	0.533876	17439
1791	18250	0.0057584	2.2397	0.0057584	2.2397	17449
1792	18260	1.34496e-07	6.87129	1.34496e-07	6.87129	17459
1793	18270	0.00015956	3.79708	0.00015956	3.79708	17469
1794	18280	0.238458	0.622587	0.238458	0.622587	17479
1795	18290	0.0458214	1.33893	0.0458214	1.33893	17489
1796	18300	0.00176545	2.75314	0.00176545	2.75314	17499
1797	18310	0.0184343	1.73437	0.0184343	1.73437	17509
1798	18320	0.000221889	3.65387	0.000221889	3.65387	17519
1799	18330	0.452222	0.344648	0.452222	0.344648	17529
1800	18340	1.63624e-09	8.78615	1.63624e-09	8.78615	17539
1801	18350	0.00882033	2.05452	0.00882033	2.05452	17549
1802	18360	0.0558098	1.25329	0.0558098	1.25329	17559
1803	18370	0.200366	0.698175	0.200366	0.698175	17569
1804	18380	0.0011627	2.93453	0.0011627	2.93453	17575
1805	18390	0.134691	0.870663	0.134691	0.870663	17585
1806	18400	0.0351018	1.45467	0.0351018	1.45467	17595
1807	18410	0.000567873	3.24575	0.000567873	3.24575	17605
1808	18420	0.0625566	1.20373	0.0625566	1.20373	17615
1809	18430	0.00661379	2.17955	0.00661379	2.17955	17625
1810	18440	0.439207	0.357331	0.439207	0.357331	17635
1811	18450	3.27511e-07	6.48477	3.27511e-07	6.48477	17645
1812	18460	0.445831	0.35083	0.445831	0.35083	17651
1813	18470	0.350689	0.455078	0.350689	0.455078	17661
1814	18480	0.957335	0.0189362	0.957335	0.0189362	17671
1815	18490	0.0354978	1.4498	0.0354978	1.4498	17681
1816	18500	0.142977	0.844733	0.142977	0.844733	17691
1817	18510	0.113725	0.944145	0.113725	0.944145	17701
1818	18520	0.00728654	2.13748	0.00728654	2.13748	17711
1819	18530	0.14166	0.848753	0.14166	0.848753	17721
1820	18540	0.360462	0.44314	0.360462	0.44314	17731
1821	18550	0.825336	0.0833693	0.825336	0.0833693	17741
1822	18560	6.03668e-09	8.2192	6.03668e-09	8.2192	17751
1823	18570	0.34383	0.463657	0.34383	0.463657	17761
1824	18580	0.239262	0.621126	0.239262	0.621126	17771
1825	18590	0.929691	0.0316616	0.929691	0.0316616	17781
1826	18600	0.0305135	1.51551	0.0305135	1.51551	17791
1827	18610	0.342852	0.464893	0.342852	0.464893	17801
1828	18620	0.0831401	1.08019	0.0831401	1.08019	17811
1829	18630	0.0020986	2.67807	0.0020986	2.67807	17821
1830	18640	0.0779086	1.10841	0.0779086	1.10841	17831
1831	18650	0.0384857	1.4147	0.0384857	1.4147	17841
1832	18660	0.883821	0.0536357	0.883821	0.0536357	17851
1833	18670	1.75183e-10	9.75651	1.75183e-10	9.75651	17861
1834	18680	0.00580317	2.23634	0.00580317	2.23634	17871
1835	18690	0.0171916	1.76468	0.0171916	1.76468	17881
1836	18700	0.910765	0.0405939	0.910765	0.0405939	17891
1837	18710	1.70527e-07	6.76821	1.70527e-07	6.76821	17901
1838	18720	0.0673759	1.1715	0.0673759	1.1715	17911
1839	18730	0.147169	0.832184	0.147169	0.832184	17921
1840	18740	0.0714475	1.14601	0.0714475	1.14601	17931
1841	18750	0.21566	0.666231	0.21566	0.666231	17941
1842	18760	0.000111123	3.9542	0.000111123	3.9542	17951
1843	18770	0.528002	0.277365	0.528002	0.277365	17961
1844	18780	2.17116e-10	9.66331	2.17116e-10	9.66331	17971
1845	18790	0.0571393	1.24307	0.0571393	1.24307	17981
1846	18800	0.20193	0.694798	0.20193	0.694798	17991
1847	18810	0.964082	0.0158861	0.964082	0.0158861	18001
1848	18820	4.1008e-07	6.38713	4.1008e-07	6.38713	18011
1849	18830	0.0410281	1.38692	0.0410281	1.38692	18021
1850	18840	0.139271	0.856139	0.139271	0.856139	18031
1851	18850	0.0734803	1.13383	0.0734803	1.13383	18041
1852	18860	0.170218	0.768994	0.170218	0.768994	18051
1853	18870	0.00879465	2.05578	0.00879465	2.05578	18061
1854	18880	0.106934	0.970882	0.106934	0.970882	18071
1855	18890	1.15352e-06	5.93797	1.15352e-06	5.93797	18081
1856	18900	0.638331	0.194954	0.638331	0.194954	18091
1857	18910	0.000410917	3.38625	0.000410917	3.38625	18101
1858	18920	0.881714	0.0546724	0.881714	0.0546724	18111
1859	18930	1.53716e-07	6.81328	1.53716e-07	6.81328	18121
1860	18940	0.278747	0.55479	0.278747	0.55479	18131
1861	18950	0.582391	0.234785	0.582391	0.234785	18141
1862	18960	0.481767	0.317163	0.481767	0.317163	18151
1863	18970	0.64877	0.18791	0.64877	0.18791	18161
1864	18980	0.00880886	2.05508	0.00880886	2.05508	18168
1865	18990	0.00043278	3.36373	0.00043278	3.36373	18178
1866	19000	0.00355034	2.44973	0.00355034	2.44973	18188
1867	19010	0.416546	0.380337	0.416546	0.380337	18198
1868	19020	5.34316e-09	8.2722	5.34316e-09	8.2722	18208
1869	19030	0.962369	0.0166584	0.962369	0.0166584	18215
1870	19040	9.24145e-05	4.03426	9.24145e-05	4.03426	18225
1871	19050	0.715355	0.145478	0.715355	0.145478	18235
1872	19060	0.9379	0.0278435	0.9379	0.0278435	18245
1873	19070	0.176449	0.753382	0.176449	0.753382	18255
1874	19080	0.957912	0.0186744	0.957912	0.0186744	18265
1875	19090	0.633947	0.197947	0.633947	0.197947	18275
1876	19100	0.126126	0.899194	0.126126	0.899194	18285
1877	19110	0.256179	0.591457	0.256179	0.591457	18295
1878	19120	0.412255	0.384834	0.412255	0.384834	18305
1879	19130	5.05857e-06	5.29597	5.05857e-06	5.29597	18315
1880	19140	0.990067	0.00433533	0.990067	0.00433533	18325
1881	19150	0.0749704	1.12511	0.0749704	1.12511	18335
1882	19160	0.292373	0.534062	0.292373	0.534062	18345
1883	19170	0.997843	0.000937971	0.997843	0.000937971	18355
1884	19180	0.122204	0.912915	0.122204	0.912915	18365
1885	19190	0.873454	0.0587601	0.873454	0.0587601	18375
1886	19200	0.852346	0.0693841	0.852346	0.0693841	18385
1887	19210	0.438019	0.358507	0.438019	0.358507	18395
1888	19220	0.208273	0.681367	0.208273	0.681367	18405
1889	19230	0.431135	0.365387	0.431135	0.365387	18415
1890	19240	0.00141812	2.84829	0.00141812	2.84829	18425
1891	19250	0.0355393	1.44929	0.0355393	1.44929	18435
1892	19260	0.200859	0.697109	0.200859	0.697109	18445
1893	19270	0.176311	0.753722	0.176311	0.753722	18455
1894	19280	0.0404645	1.39293	0.0404645	1.39293	18465
1895	19290	0.418888	0.377902	0.418888	0.377902	18475
1896	19300	0.0159058	1.79845	0.0159058	1.79845	18485
1897	19310	0.1337	0.873869	0.1337	0.873869	18495
1898	19320	0.592313	0.227449	0.592313	0.227449	18505
1899	19330	0.0503173	1.29828	0.0503173	1.29828	18515
1900	19340	0.0020611	2.6859	0.0020611	2.6859	18525
1901	19350	0.0065417	2.18431	0.0065417	2.18431	18535
1902	19360	0.0191378	1.71811	0.0191378	1.71811	18545
1903	19370	0.0230921	1.63654	0.0230921	1.63654	18555
1904	19380	0.717772	0.144013	0.717772	0.144013	18565
1905	19390	0.0398148	1.39996	0.0398148	1.39996	18575
1906	19400	0.00847899	2.07166	0.00847899	2.07166	18585
1907	19410	0.0130277	1.88513	0.0130277	1.88513	18595
1908	19420	0.0205463	1.68727	0.0205463	1.68727	18605
1909	19430	0.252546	0.59766	0.252546	0.59766	18615
1910	19440	0.112499	0.948853	0.112499	0.948853	18625
1911	19450	0.0358959	1.44496	0.0358959	1.44496	18635
1912	19460	0.00869425	2.06077	0.00869425	2.06077	18645
1913	19470	2.35973e-07	6.62714	2.35973e-07	6.62714	18655
1914	19480	0.0214747	1.66807	0.0214747	1.66807	18665
1915	19490	0.000989671	3.00451	0.000989671	3.00451	18675
1916	19500	3.53618e-05	4.45147	3.53618e-05	4.45147	18685
1917	19510	5.76587e-07	6.23914	5.76587e-07	6.23914	18695
1918	19520	9.03938e-05	4.04386	9.03938e-05	4.04386	18705
1919	19530	0.0203496	1.69145	0.0203496	1.69145	18715
1920	19540	0.00373073	2.42821	0.00373073	2.42821	18725
1921	19550	0.14092	0.851028	0.14092	0.851028	18735
1922	19560	1.04239e-06	5.98197	1.04239e-06	5.98197	18745
1923	19570	0.00338324	2.47067	0.00338324	2.47067	18755
1924	19580	6.46036e-07	6.18974	6.46036e-07	6.18974	18765
1925	19590	2.73845e-07	6.56249	2.73845e-07	6.56249	18775
1926	19600	5.01976e-10	9.29932	5.01976e-10	9.29932	18785
1927	19610	1.83347e-08	7.73673	1.83347e-08	7.73673	18795
1928	19620	6.52565e-09	8.18538	6.52565e-09	8.18538	18805
1929	19630	5.08965e-07	6.29331	5.08965e-07	6.29331	18815
1930	19640	0.000291397	3.53552	0.000291397	3.53552	18825
1931	19650	0.00570864	2.24347	0.00570864	2.24347	18835
1932	19660	0.000251357	3.59971	0.000251357	3.59971	18845
1933	19670	2.56835e-10	9.59035	2.56835e-10	9.59035	18855
1934	19680	0.0332013	1.47885	0.0332013	1.47885	18865
1935	19690	7.82389e-06	5.10658	7.82389e-06	5.10658	18875
1936	19700	1.26233e-05	4.89883	1.26233e-05	4.89883	18885
1937	19710	1.04653e-11	10.9802	1.04653e-11	10.9802	18895
1938	19720	4.75171e-07	6.32315	4.75171e-07	6.32315	18905
1939	19730	1.6532e-06	5.78167	1.6532e-06	5.78167	18915
1940	19740	1.81004e-06	5.74231	1.81004e-06	5.74231	18925
1941	19750	1.04473e-07	6.981	1.04473e-07	6.981	18935
1942	19760	0.0124376	1.90526	0.0124376	1.90526	18945
1943	19770	5.87683e-13	12.2309	5.87683e-13	12.2309	18955
1944	19780	3.1317e-07	6.50422	3.1317e-07	6.50422	18965
1945	19790	6.28051e-05	4.20201	6.28051e-05	4.20201	18975
1946	19800	9.60132e-07	6.01767	9.60132e-07	6.01767	18985
1947	19810	0.000845964	3.07265	0.000845964	3.07265	18995
1948	19820	9.75827e-15	14.0106	9.75827e-15	14.0106	19005
1949	19830	8.86568e-06	5.05229	8.86568e-06	5.05229	19015
1950	19840	4.82766e-08	7.31626	4.82766e-08	7.31626	19022
1951	19850	5.82006e-06	5.23507	5.82006e-06	5.23507	19029
1952	19860	0.000233515	3.63169	0.000233515	3.63169	19039
1953	19870	0.0311605	1.5064	0.0311605	1.5064	19049
1954	19880	6.43279e-11	10.1916	6.43279e-11	10.1916	19059
1955	19890	1.3701e-07	6.86325	1.3701e-07	6.86325	19069
1956	19900	0.00848645	2.07127	0.00848645	2.07127	19079
1957	19910	2.11414e-07	6.67487	2.11414e-07	6.67487	19089
1958	19920	0.40581	0.391678	0.40581	0.391678	19099
1959	19930	1.55443e-06	5.80843	1.55443e-06	5.80843	19109
1960	19940	0.000123448	3.90852	0.000123448	3.90852	19119
1961	19950	4.6987e-05	4.32802	4.6987e-05	4.32802	19126
1962	19960	0.00547736	2.26143	0.00547736	2.26143	19136
1963	19970	0.0231064	1.63627	0.0231064	1.63627	19146
1964	19980	0.00137131	2.86286	0.00137131	2.86286	19153
1965	19990	4.69238e-05	4.32861	4.69238e-05	4.32861	19154
1966	20000	0.00101442	2.99378	0.00101442	2.99378	19158
1967	20010	0.047223	1.32585	0.047223	1.32585	19168
1968	20020	0.00138838	2.85749	0.00138838	2.85749	19178
1969	20030	0.96281	0.0164596	0.96281	0.0164596	19188
1970	20040	0.00069656	3.15704	0.00069656	3.15704	19198
1971	20050	0.320776	0.493799	0.320776	0.493799	19208
1972	20060	0.0757521	1.12061	0.0757521	1.12061	19218
1973	20070	0.0783451	1.10599	0.0783451	1.10599	19228
1974	20080	0.000174047	3.75933	0.000174047	3.75933	19238
1975	20090	0.308038	0.511395	0.308038	0.511395	19248
1976	20100	0.0951	1.02182	0.0951	1.02182	19258
1977	20110	0.347453	0.459105	0.347453	0.459105	19268
1978	20120	0.684308	0.164748	0.684308	0.164748	19278
1979	20130	0.0808675	1.09223	0.0808675	1.09223	19288
1980	20140	0.942141	0.025884	0.942141	0.025884	19298
1981	20150	0.119621	0.922193	0.119621	0.922193	19308
1982	20160	0.939574	0.0270691	0.939574	0.0270691	19318
1983	20170	0.747433	0.126428	0.747433	0.126428	19328
1984	20180	0.944484	0.0248053	0.944484	0.0248053	19338
1985	20190	0.0695718	1.15757	0.0695718	1.15757	19348
1986	20200	0.906559	0.042604	0.906559	0.042604	19358
1987	20210	0.937195	0.02817	0.937195	0.02817	19368
1988	20220	0.945697	0.0242479	0.945697	0.0242479	19378
1989	20230	0.543847	0.264523	0.543847	0.264523	19388
1990	20240	0.840742	0.0753371	0.840742	0.0753371	19398
1991	20250	0.996356	0.00158543	0.996356	0.00158543	19408
1992	20260	0.809338	0.0918701	0.809338	0.0918701	19418
1993	20270	0.918764	0.036796	0.918764	0.036796	19428
1994	20280	0.999344	0.000284936	0.999344	0.000284936	19438
1995	20290	0.99946	0.000234667	0.99946	0.000234667	19448
1996	20300	0.233969	0.630843	0.233969	0.630843	19458
1997	20310	0.998425	0.000684349	0.998425	0.000684349	19468
1998	20320	0.997791	0.000960405	0.997791	0.000960405	19478
1999	20330	0.99379	0.00270549	0.99379	0.00270549	19488
[truncated: 21,772 more rows]
