# Supplementary material for: Islands of linkage in an ocean of pervasive recombination reveals two-speed evolution of human cytomegalovirus genomes
Source: Virus Evol. 2016 Jun 15;2(1):vew017. doi: 10.1093/ve/vew017 (PMC6167919; doi:10.1093/ve/vew017)
Supplement: Supplementary Data [file vew017_Supplementary_Data.zip › SupplementaryTables_fromFigshare.xls]

## Sheet: Supplementary Table S1
	RL1_1-936	RL5A_1-333	RL6_1-345	RL10_1-516	RL11_1-705	RL13_185-1083	RL13_94-184	UL4_1-450	UL5_1-498	UL7_1-666	UL8_1-559	UL8_560-972	UL9_376-720	UL9_721-1087	UL10_1-768	UL11_1-369	UL11_370-831	UL13_1-955	UL13_956-1422	UL14_1-981	UL16_1-690	UL18_1-1104	UL20_1-484	UL20_485-1038	UL21A_1-369	UL23_1-852	UL24_1-1074	UL25_1-1968	UL26_1-564	UL27_1-615	UL27_616-1824	UL29_1-2103	UL30_1-363	UL31_229-2013	UL32_1-1671	UL32_1672-3156	UL33_241-1479	UL34_1-1224	UL35_1-1281	UL35_1282-1923	UL36_1-1431	UL37_1-726	UL37_727-1479	UL38_1-999	UL40_1-663	UL42_1-381	UL43_1-1269	UL44_1-1299	UL45_1-765
BE_32_2010	8	0	8	8	8	8	8	8	8	8	8	8	8	8	8	8	8	8	8	8	8	8	8	8	8	8	8	8	8	8	8	8	8	8	8	8	8	8	8	8	8	8	8	8	8	8	8	8	8
BE_33_2010	8	8	0	8	8	8	8	8	6	8	8	8	0	0	8	2	8	8	8	1	8	8	3	7	1	8	7	8	8	8	8	8	8	8	8	8	8	8	8	8	8	8	8	8	7	3	8	8	8
BE_2_2013	8	0	8	8	8	0	0	8	8	8	8	8	8	8	4	7	7	8	8	8	8	8	2	8	8	6	1	8	8	8	8	8	8	8	8	8	4	8	8	8	8	8	8	8	7	7	8	8	8
BE_30_2010	8	3	1	8	8	2	3	8	6	8	8	8	0	0	8	2	8	8	8	8	8	8	8	5	8	8	8	8	8	8	8	8	8	8	8	8	5	8	8	8	8	8	8	8	7	7	8	8	3
BE_49_2011	8	0	4	4	7	3	8	4	8	8	8	1	5	6	8	6	7	8	8	8	8	8	6	5	8	8	8	8	8	8	8	8	8	8	8	8	4	8	8	8	8	8	5	8	8	8	8	4	8
BE_41_2011	8	4	8	3	4	7	7	4	8	8	8	1	0	0	8	6	7	8	7	3	8	8	8	5	8	8	7	8	6	4	4	3	2	8	4	3	8	8	2	8	4	8	8	8	1	8	5	7	8
BE_6_2012	8	2	0	8	6	6	8	2	1	8	8	8	7	5	3	4	8	8	8	8	8	6	8	4	8	5	8	8	8	8	8	8	3	8	8	8	8	8	8	8	8	8	5	8	7	8	8	8	8
BE_33_2011	8	6	4	7	8	4	8	2	4	8	7	6	4	3	8	8	7	8	8	8	8	5	8	5	8	8	8	8	6	4	8	8	8	8	8	8	3	8	8	2	8	8	1	8	6	8	8	8	7
JX512205_strain_HAN19	8	0	4	4	7	3	8	4	8	8	8	1	5	6	8	6	7	8	8	3	8	8	2	8	3	8	8	7	5	2	8	1	8	2	8	8	5	2	5	2	8	2	4	3	7	8	8	7	8
JX512204_strain_HAN16	8	5	2	8	3	4	8	2	4	8	8	8	7	5	3	7	7	8	8	8	8	8	4	8	8	8	8	8	8	4	8	8	8	8	8	1	5	8	8	8	2	7	7	5	6	8	8	8	7
cmv26	8	5	0	8	8	8	8	2	8	8	8	7	1	1	8	2	1	8	8	8	8	8	6	5	8	6	1	8	8	8	8	8	8	8	8	8	4	8	8	6	8	8	8	8	7	8	8	8	8
BE_8_2011	8	0	4	8	8	8	8	8	6	8	8	4	2	8	8	8	8	8	8	8	8	8	3	7	1	8	8	8	8	8	8	8	3	8	8	8	6	8	8	8	8	8	5	8	8	8	8	8	8
KC519321_strain_BE_11_2010	8	0	8	8	8	5	8	8	8	5	2	8	7	8	8	8	7	8	8	8	8	8	6	5	8	8	7	8	8	8	8	8	8	8	8	8	5	8	8	8	8	8	8	8	8	8	8	8	8
BE_1_2010	8	0	8	6	8	2	1	8	6	8	8	7	1	1	8	2	1	8	8	8	8	8	3	7	8	6	1	8	8	8	8	8	8	7	8	8	6	8	8	8	7	8	3	8	7	7	8	8	8
GQ396662_strain_HAN38	8	8	0	1	8	3	8	8	8	8	8	8	1	8	5	5	8	8	8	8	8	8	3	7	1	8	1	8	8	8	8	8	5	7	8	8	6	8	8	8	8	8	8	8	8	8	8	8	8
BE_48_2011	8	6	4	8	8	2	4	7	6	8	8	4	2	8	8	2	8	8	8	6	8	8	4	8	8	8	8	8	8	2	8	2	8	8	8	8	5	2	5	2	8	8	4	2	0	7	8	5	8
cmv13	8	6	4	8	8	2	4	7	6	8	8	4	2	8	8	2	8	8	8	6	8	8	4	8	8	8	8	8	8	2	8	2	8	8	8	8	5	2	5	2	8	8	4	8	7	7	8	8	8
cmv15	8	5	0	8	8	8	8	8	8	8	8	8	8	8	8	8	8	8	8	8	8	8	2	8	8	8	8	8	8	8	1	8	8	8	8	8	8	8	8	8	7	8	3	8	7	4	8	8	8
BE_35_2011	8	6	4	8	8	2	3	7	6	8	8	8	8	8	8	8	8	8	8	8	8	8	3	7	1	8	8	8	8	8	6	8	3	8	8	8	4	8	8	6	8	8	5	8	7	3	8	8	3
BE_5_2010	8	2	0	1	3	4	8	2	4	8	8	8	7	5	3	4	8	8	8	8	8	6	2	8	8	8	8	8	8	8	7	8	8	8	8	8	7	6	4	8	6	7	7	5	8	1	7	2	7
BE_44_2011	8	0	4	4	7	3	8	4	8	8	8	1	5	6	8	6	7	8	7	3	8	8	2	8	3	8	8	7	8	8	8	8	8	8	8	8	3	8	8	8	8	5	8	6	1	8	4	8	2
BE_39_2011	8	6	4	8	8	2	4	7	6	8	8	4	0	0	8	2	8	8	8	6	8	8	4	8	8	8	8	8	8	2	8	2	8	8	8	4	3	8	8	1	8	1	2	7	8	8	8	7	8
BE_25_2010	8	5	4	8	8	2	6	2	8	8	8	8	8	8	1	2	8	5	8	5	8	8	7	5	8	8	8	3	5	5	8	4	8	8	8	4	3	8	8	1	8	1	2	7	8	8	8	7	8
BE_14_2012	1	2	0	8	4	7	7	3	7	8	7	6	0	0	7	7	6	8	1	8	8	1	2	8	6	8	5	1	1	8	8	6	7	1	1	8	2	1	7	8	7	8	3	8	0	2	2	8	8
BE_36_2011	1	2	0	8	4	7	7	3	7	8	7	6	0	0	7	7	6	8	1	8	8	1	2	8	6	8	5	1	1	8	8	6	7	1	1	8	2	1	7	8	7	8	3	8	0	2	2	8	8
BE_24_2010	1	5	4	8	4	7	7	3	7	8	7	6	0	0	7	7	5	8	2	7	8	8	4	8	8	8	8	8	8	7	7	5	8	8	8	5	3	8	8	1	8	1	2	7	8	8	8	8	8
BE_8_2012	1	5	4	8	1	0	0	8	8	8	8	7	1	1	8	2	8	5	8	5	8	1	1	2	8	8	8	7	8	8	8	8	8	8	8	8	8	8	2	8	4	7	7	5	1	8	5	8	8
BE_29_2011	1	0	8	4	7	3	8	6	8	8	7	6	0	0	8	6	7	8	8	3	8	1	4	8	8	8	8	8	8	7	7	5	8	8	8	5	8	8	8	8	8	2	4	3	7	8	8	8	8
BE_19_2011	8	1	0	8	5	2	4	7	6	8	8	4	2	7	8	2	8	8	8	3	8	8	2	8	3	8	8	7	5	2	8	1	8	2	8	8	5	2	8	8	6	7	7	5	1	8	4	8	8
BE_42_2011	8	0	8	4	7	3	8	6	8	8	7	6	4	4	8	6	7	8	8	3	8	1	5	5	8	8	8	8	5	8	3	8	8	3	8	8	7	8	8	8	8	4	6	8	8	8	8	8	8
BE_12_2010	8	0	8	4	7	3	8	6	8	8	7	6	4	4	8	6	7	8	8	3	8	1	5	5	8	8	8	8	5	8	3	8	8	3	8	8	7	8	8	8	8	4	6	8	8	8	8	8	8
BE_2_2012	8	0	8	4	7	3	8	6	8	8	7	6	4	4	8	6	7	8	8	3	8	1	4	8	8	8	8	7	8	8	8	3	2	8	8	8	7	8	8	8	8	4	6	8	8	6	1	8	8
BE_3_2010	8	0	8	4	7	3	8	6	8	8	7	6	0	0	8	6	7	8	8	3	8	1	6	5	8	8	8	7	4	8	8	8	8	8	8	8	3	8	8	8	8	8	1	8	6	8	8	7	8
BE_6_2010	8	0	8	4	7	3	8	6	8	8	7	6	0	0	8	6	7	8	8	3	8	1	5	5	8	8	8	8	5	8	3	8	8	3	8	8	7	8	8	8	8	4	6	8	8	8	8	8	8
JX512201_strain_HAN3	8	5	4	8	4	7	7	3	7	8	7	6	4	3	7	7	5	8	4	8	8	8	2	8	3	8	8	7	8	8	8	8	8	8	8	8	7	8	2	8	8	8	8	8	3	6	1	8	8
GQ221973_strain_HAN13	8	0	5	8	2	1	8	8	8	8	8	7	1	1	8	2	8	8	8	6	8	8	1	2	8	8	8	7	5	8	8	8	8	4	8	8	5	8	8	8	8	8	6	1	8	6	1	7	8
BE_11_2011	8	1	0	2	8	2	6	2	8	1	1	8	8	8	2	1	3	4	3	8	8	1	1	2	8	8	8	7	8	8	8	8	8	8	8	8	8	7	2	8	3	8	8	8	8	8	3	8	8
CZ_2_2012	8	5	4	8	1	1	8	8	8	7	6	5	3	3	6	3	4	8	8	8	2	8	4	8	8	8	8	8	8	2	2	8	8	8	8	8	8	8	8	2	8	2	4	3	7	8	8	7	8
CZ_2_2013	8	1	0	2	8	2	6	2	8	1	1	8	0	0	2	1	3	4	3	8	8	1	1	2	8	8	8	7	8	8	8	8	8	8	8	8	8	7	2	8	3	8	8	8	0	8	3	8	8
JX512199_strain_HAN1	8	5	4	8	8	2	6	8	8	8	8	8	8	8	2	1	8	8	8	8	8	1	1	2	8	8	8	7	8	8	8	8	8	8	8	4	3	8	8	3	8	8	8	8	3	8	8	8	8
JX512202_strain_HAN8	8	5	4	8	1	1	8	8	8	8	8	7	1	1	8	2	8	5	8	5	8	1	1	2	8	8	8	7	8	8	8	8	8	8	8	8	8	8	2	8	8	1	2	7	6	8	6	1	8
BE_5_2011	8	5	4	7	8	4	8	2	4	8	7	6	4	3	8	8	7	8	8	8	8	5	8	5	8	8	8	8	6	4	4	8	8	8	8	8	7	8	2	8	4	8	8	8	7	4	8	7	8
BE_1_2012	8	5	8	8	8	4	8	2	4	6	5	6	4	3	8	8	7	8	2	8	8	4	4	8	4	8	8	7	5	8	8	3	4	8	2	3	5	8	8	8	8	3	6	1	4	8	8	2	8
cmv36	8	5	4	8	4	7	7	3	7	8	7	6	4	3	7	7	5	8	2	7	8	8	4	8	8	8	8	7	8	8	8	8	1	8	8	8	8	8	2	8	8	8	8	8	8	8	8	7	1
BE_17_2011	8	7	1	8	8	4	8	2	4	8	7	6	0	0	7	7	5	8	8	8	4	8	4	8	8	7	2	8	1	8	8	6	7	8	8	4	3	8	8	8	8	1	2	7	6	8	6	1	8
BE_31_2011	8	3	1	8	8	2	2	7	5	8	8	4	2	8	8	2	8	7	5	8	6	3	8	3	2	8	4	5	7	8	8	8	8	8	8	4	7	8	8	8	8	8	8	7	7	8	8	8	8
BE_21_2011	8	3	1	8	8	2	2	7	5	8	8	4	2	8	8	2	8	7	5	8	6	3	8	3	2	2	8	3	5	1	8	8	8	5	5	8	1	8	8	3	8	8	8	8	3	8	8	8	8
BE_3_2011	8	3	1	8	8	2	2	7	5	8	8	4	2	8	8	2	8	7	5	8	6	3	8	3	2	2	8	3	5	1	8	8	8	5	5	8	1	8	8	3	8	8	8	8	3	8	8	8	8
AY446894_strain_Merlin	8	5	4	8	8	8	8	8	8	5	2	8	8	8	2	1	3	3	3	8	8	1	1	2	8	8	8	7	7	6	8	8	8	8	8	8	8	8	2	8	4	8	8	8	8	8	8	7	8
cmv31	8	5	4	8	8	8	8	8	8	5	2	8	8	8	2	1	3	3	3	8	8	1	1	2	8	8	8	7	7	6	8	8	8	8	8	8	8	8	2	8	4	8	8	8	8	8	8	7	8
GU179291_strain_AF1	8	5	0	8	8	2	5	8	8	8	8	7	0	0	5	8	8	8	8	8	2	8	4	8	8	8	8	8	8	7	7	5	8	8	8	5	8	8	8	8	8	2	4	3	7	8	8	8	8
BE_13_2011	8	0	8	8	8	5	8	8	8	4	3	8	0	0	8	8	7	2	6	8	8	4	4	8	4	8	8	7	5	8	8	3	4	8	3	3	5	8	8	8	8	3	6	1	4	8	8	8	8
BE_43_2011	8	0	0	8	8	8	8	8	8	5	2	8	8	8	2	1	3	4	3	8	8	4	4	8	4	8	8	7	5	8	8	3	4	8	8	3	5	8	8	8	8	4	6	8	8	8	8	7	8
BE_24_2011	8	5	8	8	8	4	8	2	4	6	5	6	4	3	8	2	8	8	8	8	8	8	4	8	8	8	3	7	3	8	8	8	2	8	8	8	8	8	2	8	8	1	2	7	6	8	6	1	8
BE_9_2011	8	5	8	8	5	2	4	7	6	8	8	4	2	7	8	2	8	6	8	4	8	8	7	5	8	8	8	7	8	8	8	8	8	8	8	8	8	8	2	8	8	8	7	8	7	8	8	8	8
BE_1_2011	8	5	4	8	4	7	7	3	7	8	7	6	0	0	7	7	5	8	8	8	3	8	4	8	8	7	2	8	6	4	4	8	8	8	8	4	3	8	8	8	8	1	2	7	5	8	6	1	8
BE_8_2010	8	5	4	8	4	7	7	3	7	8	7	6	0	0	7	7	5	8	8	8	4	8	4	8	8	7	2	8	6	4	4	8	8	8	8	4	3	8	8	8	8	1	2	7	6	8	6	1	8
BE_9_2012	8	5	4	8	4	7	7	3	7	8	7	6	0	0	7	7	5	8	8	8	3	8	4	8	8	7	2	8	6	4	4	8	8	8	8	4	3	8	8	8	8	1	2	7	5	8	6	1	8
GQ221974_strain_3157	4	4	8	8	8	0	0	8	8	8	8	8	8	8	2	1	2	8	8	3	8	8	1	2	8	8	8	7	5	8	8	8	8	4	8	8	5	8	1	8	8	1	4	7	0	8	8	8	8
cmv10	4	4	0	8	8	8	8	8	8	8	8	8	8	8	2	1	2	8	1	8	8	1	2	8	6	8	4	5	7	8	8	8	8	8	8	8	7	8	8	8	8	1	2	7	8	8	8	8	8
BE_22_2010	5	4	8	8	5	2	4	7	6	8	8	4	2	8	8	2	8	8	8	8	8	8	8	5	8	8	8	8	8	8	8	8	8	8	8	8	5	8	8	8	8	8	8	8	8	8	8	8	4
BE_28_2011	5	5	2	8	8	8	8	8	8	8	8	7	1	1	8	2	1	8	8	8	8	1	4	8	8	8	4	8	6	3	4	8	8	8	8	8	4	8	8	8	8	8	8	8	0	8	8	4	8
KC519319_strain_BE_9_2010	5	4	8	6	8	2	1	8	6	8	8	7	1	1	8	2	1	8	8	8	8	1	4	8	8	8	4	8	6	3	4	8	8	8	8	2	5	8	8	8	2	8	5	8	7	7	7	8	7
cmv24	5	4	0	8	5	2	4	7	6	8	8	4	2	8	8	2	8	8	8	8	8	8	8	5	8	8	8	8	8	2	8	1	8	8	8	8	3	8	8	8	8	8	6	8	7	8	8	8	8
cmv38	5	5	0	8	8	0	0	2	4	6	5	6	4	3	8	2	8	1	8	8	8	7	4	8	7	1	8	8	8	8	8	8	8	8	8	8	5	2	5	2	8	2	4	3	7	8	8	8	8
BE_45_2011	8	5	3	5	3	4	8	1	4	7	6	5	3	3	6	3	4	1	8	8	2	7	2	8	5	8	8	8	8	2	8	8	8	8	8	8	7	8	8	5	8	8	8	8	8	8	8	8	8
BE_4_2011	8	5	8	5	3	4	8	1	4	7	6	5	3	3	8	6	7	8	8	8	2	8	7	5	8	8	8	7	8	8	8	8	8	8	8	8	3	8	2	8	8	1	2	7	6	8	6	1	8
BE_5_2012	8	6	4	8	2	1	8	8	8	8	8	7	1	1	8	2	8	1	8	8	8	1	1	1	8	8	4	2	8	8	8	8	8	8	8	8	8	8	2	8	4	8	8	7	8	5	8	7	8
cmv25	8	6	4	8	2	1	8	8	8	8	8	7	1	1	8	2	8	1	8	8	8	1	1	1	8	8	4	2	8	8	8	8	8	8	8	8	8	8	2	8	4	8	8	7	8	5	8	7	8
CZ_1_2012	8	5	8	8	4	7	7	3	7	8	7	6	0	0	7	7	5	8	8	8	4	8	4	8	8	7	2	8	6	4	4	8	8	8	8	4	3	8	8	8	8	8	7	4	3	6	1	3	8
BE_46_2011	8	3	1	8	8	2	4	7	6	8	8	4	2	8	8	2	8	8	8	6	8	8	4	8	8	8	8	8	8	2	8	2	8	8	8	8	5	2	5	8	8	5	8	6	1	8	4	8	2
BE_11_2012	8	3	1	8	8	2	4	7	6	8	8	4	2	8	8	2	8	8	8	6	8	8	4	8	8	8	8	8	8	2	8	2	8	8	8	8	5	3	2	8	8	8	7	4	3	6	1	3	8
BE_26_2010	8	3	1	8	8	2	4	7	6	8	8	4	2	8	8	2	8	8	8	6	8	8	4	8	8	8	8	8	8	2	8	2	8	8	8	8	5	3	2	8	8	8	7	4	3	6	1	3	8
BE_15_2012	8	3	1	8	8	2	4	7	6	8	8	4	2	8	8	2	8	8	8	6	8	8	4	8	8	8	8	8	8	2	8	2	8	8	8	8	5	3	2	8	8	8	7	4	3	6	1	3	8
BE_3_2012	8	3	1	8	8	2	4	7	6	8	8	4	2	8	8	2	8	8	8	6	8	8	4	8	8	8	8	8	8	2	8	2	8	8	8	8	5	3	2	8	8	8	7	4	3	8	8	8	8
BE_30_2011	8	3	1	8	8	2	4	7	6	8	8	4	2	8	8	2	8	8	8	6	8	8	4	8	8	8	8	8	8	2	8	2	8	8	8	8	5	3	2	8	8	8	7	4	3	6	1	3	8
BE_7_2012	8	3	1	8	8	0	0	7	6	8	8	4	2	8	8	2	8	8	8	6	8	8	4	8	8	8	8	8	8	2	8	2	8	8	8	8	5	3	2	8	8	8	7	4	3	6	1	3	8
BE_16_2012	8	3	1	8	8	2	4	7	6	8	8	4	2	8	8	2	8	8	8	6	8	8	4	8	8	8	8	8	8	2	8	2	8	8	8	8	5	3	2	8	8	8	7	4	3	6	1	3	8
BE_2_2011	8	3	1	8	8	2	4	7	6	8	8	4	2	8	8	2	8	8	8	6	8	8	4	8	8	8	8	8	8	2	8	2	8	8	8	8	5	2	5	2	8	8	4	2	7	8	8	8	8
BE_22_2011	8	5	0	8	2	1	8	8	8	8	8	7	0	0	8	2	8	1	8	8	8	7	7	5	8	8	8	7	8	8	8	8	8	8	8	8	8	8	2	8	8	1	2	7	6	8	6	1	8
BE_31_2010	8	3	1	8	8	2	4	7	6	8	8	4	2	8	8	2	8	8	8	6	8	8	4	8	8	8	8	8	8	2	8	2	8	8	8	8	5	2	5	2	8	8	4	2	8	8	8	7	8
BE_32_2011	8	3	1	8	8	2	4	7	6	8	8	4	2	8	8	2	8	8	8	6	8	8	4	8	8	8	8	8	8	2	8	2	8	8	8	4	3	8	8	1	8	8	2	7	6	8	8	7	8
KC519323_strain_BE_27_2010	8	0	8	8	8	5	8	8	8	4	3	8	0	0	8	8	7	2	6	8	8	4	4	8	4	8	8	7	5	8	8	3	4	8	3	3	5	8	8	8	8	3	6	1	4	8	8	8	8
JX512207_strain_HAN28	8	7	1	5	3	4	8	2	3	3	4	7	1	2	8	8	8	8	8	8	8	8	4	8	8	8	8	8	8	8	8	8	8	8	8	8	5	8	8	8	8	3	6	1	4	8	8	8	8
BE_4_2010	8	0	4	4	7	3	8	4	8	8	8	1	5	6	8	6	7	8	8	3	8	8	2	8	3	8	8	7	5	2	8	1	8	2	8	8	5	2	6	2	8	2	4	3	7	8	8	7	8
GU179289_strain_VR1814	8	5	4	8	5	2	4	7	6	8	8	4	2	8	8	2	8	6	8	4	8	8	6	5	8	4	8	8	2	8	5	8	8	8	8	8	5	5	4	8	5	8	4	3	7	6	2	6	8
GQ221975_strain_JP	8	0	4	4	7	3	8	4	8	8	8	1	5	6	8	6	7	8	8	3	8	8	2	8	3	8	8	7	5	2	8	1	8	2	8	8	5	2	5	2	8	2	4	3	7	8	8	7	8
BE_34_2011	8	3	1	8	8	2	4	7	6	8	8	4	2	8	8	2	8	8	8	6	8	8	4	8	8	8	8	8	8	2	8	2	8	8	8	8	5	2	5	2	8	8	4	2	7	8	8	5	8
GU179288_strain_U8	8	3	1	8	8	2	4	7	6	8	8	4	2	8	8	2	8	8	8	6	8	8	4	8	8	8	8	8	8	2	8	2	8	8	8	8	8	8	2	8	8	1	2	7	6	8	6	1	8
JX512206_strain_HAN22	8	3	1	8	8	2	4	7	6	8	8	4	2	8	8	2	8	8	8	3	8	1	6	5	8	4	8	8	2	8	5	8	8	8	8	8	5	4	3	8	5	7	7	5	8	8	8	7	8
JX512208_strain_HAN31	8	3	1	8	8	5	8	8	8	2	8	8	1	8	5	5	8	8	8	8	4	8	4	8	8	8	8	8	8	2	8	2	8	8	8	8	5	2	5	2	8	8	4	2	7	8	8	5	8
BE_7_2011	8	3	1	8	8	2	4	7	6	8	8	4	2	8	8	2	8	8	8	6	8	8	4	8	8	8	8	8	8	2	8	2	8	8	8	8	5	3	2	8	8	8	7	4	3	6	1	3	8
cmv12	8	5	4	8	8	2	6	2	8	8	8	8	8	8	1	2	8	5	8	5	8	8	7	5	8	8	8	3	5	5	8	4	8	8	8	4	3	8	8	1	8	1	2	7	8	8	8	7	8
cmv27	8	5	4	8	8	2	4	7	6	8	8	4	2	8	8	7	7	8	8	8	8	8	8	8	5	8	8	4	8	8	8	8	8	8	8	8	3	8	8	8	8	8	3	8	7	8	8	8	8
BE_17_2010	8	0	8	8	7	3	8	4	8	8	8	1	5	6	8	6	7	8	7	3	8	8	8	5	8	8	8	4	8	8	8	8	8	8	8	8	5	8	8	8	8	8	5	8	7	8	8	8	8
BE_23_2010	8	5	4	8	8	8	8	8	8	5	2	8	0	0	2	1	3	4	3	8	8	1	1	2	8	8	8	6	8	8	8	8	8	8	8	8	7	8	8	8	8	8	8	8	8	8	8	8	8
BE_29_2010	8	5	4	8	4	7	7	6	8	8	7	3	6	6	8	8	7	8	8	8	8	8	4	8	8	7	2	8	6	4	4	8	8	5	2	7	5	8	8	8	8	8	5	8	8	8	8	8	8
KJ426589_isolate_HAN	8	0	8	3	4	2	3	2	2	3	4	8	0	0	4	7	7	8	8	8	8	8	8	8	8	8	8	4	8	8	8	8	8	8	8	8	4	8	8	8	8	8	5	8	8	8	8	8	6
KF021605_strain_TR	8	6	4	8	2	1	8	8	8	8	8	7	1	1	8	2	8	1	8	8	8	1	1	1	8	8	4	2	8	8	8	8	8	8	8	8	5	8	8	8	8	8	8	8	8	8	8	8	8
cmv11	8	5	0	8	8	5	8	8	8	3	4	8	8	8	8	8	8	8	8	8	8	8	7	6	5	8	8	4	8	8	8	8	8	8	8	8	7	8	8	5	8	6	8	8	8	8	8	7	8
BE_40_2011	8	3	0	8	8	7	7	8	8	8	8	3	6	6	4	7	7	8	8	1	8	8	6	5	8	8	8	8	8	8	8	8	8	8	8	8	5	8	2	8	8	6	8	8	8	8	8	8	8
BE_14_2010	3	1	0	8	5	2	4	7	6	8	8	4	2	7	8	2	8	6	8	8	7	8	4	8	8	8	7	8	8	8	8	8	8	8	6	6	6	8	8	8	7	8	3	8	0	8	8	7	8
CZ_1_2013	3	5	4	8	8	8	8	8	8	5	2	8	8	8	2	1	3	8	8	8	8	2	4	8	4	8	8	8	8	2	2	8	8	8	8	8	8	8	8	4	8	8	8	8	8	6	8	7	8
CZ_3_2012	3	5	4	5	3	4	8	1	4	7	6	5	3	3	6	3	4	8	8	8	8	8	2	8	3	8	8	7	8	8	8	8	8	8	6	6	6	8	8	8	7	8	3	8	8	8	8	8	8
cmv17	3	5	4	8	8	8	8	8	8	5	2	8	8	8	2	1	3	8	8	8	8	2	4	8	4	8	8	8	8	2	2	8	8	8	8	8	8	8	8	4	8	8	8	8	8	6	8	7	8
cmv22	3	0	0	8	8	1	8	8	8	8	8	1	5	6	8	7	7	8	8	8	8	8	8	5	8	8	8	8	8	8	1	8	5	8	8	8	5	8	8	8	8	8	5	8	7	8	8	7	8
cmv14	3	5	4	8	4	7	7	3	7	8	7	6	4	3	7	7	5	8	4	8	5	8	6	5	8	8	8	8	3	8	8	8	8	6	8	8	4	8	8	8	8	8	8	8	8	1	7	2	8
CZ_1_2011	3	5	6	4	7	3	8	6	8	8	7	6	0	0	8	6	7	8	8	3	8	1	1	2	8	8	8	8	5	8	3	8	8	3	8	8	7	8	8	8	8	4	6	8	8	8	8	8	8
BE_38_2011	2	2	0	4	7	3	8	4	8	8	8	1	0	0	8	6	7	8	8	3	8	8	2	8	3	3	8	8	2	8	5	8	8	8	8	8	5	5	4	8	5	7	7	5	7	8	8	8	8
JX512203_strain_HAN12	2	2	0	4	7	3	8	4	8	8	8	1	0	0	8	6	7	8	8	3	8	8	2	8	3	3	8	8	2	8	5	8	8	8	8	8	5	2	5	2	8	2	4	3	7	8	8	1	8
BE_13_2010	8	5	7	8	8	4	8	2	4	8	7	6	4	3	8	8	8	8	8	8	8	8	4	8	8	8	8	8	5	8	8	8	8	8	7	8	5	8	8	8	8	8	8	8	8	8	8	8	8
HQ380895_strain_JHC	8	4	8	8	4	7	8	2	2	5	4	6	4	8	4	7	7	8	8	8	8	8	7	5	8	8	8	4	8	8	8	8	8	8	8	8	5	8	8	8	8	6	8	8	8	8	8	8	5
BE_4_2012	8	0	8	8	4	7	7	6	8	8	8	3	6	6	8	7	7	8	8	8	7	8	4	8	8	8	8	7	8	8	8	8	8	8	8	8	8	8	2	8	4	8	8	8	8	8	3	8	4
BE_15_2011	8	0	8	5	3	4	8	1	4	7	6	5	0	0	6	3	4	8	8	8	2	8	4	8	8	8	8	8	8	7	7	5	8	8	8	1	5	8	2	7	1	8	8	8	2	8	8	6	8
BE_16_2011	8	0	8	5	3	4	8	1	4	7	6	5	0	0	6	3	4	8	8	8	2	8	4	8	8	8	8	8	8	7	7	5	8	8	8	1	5	8	2	7	1	8	8	8	2	8	8	6	8
GQ466044_strain_3301	8	5	4	5	3	4	8	1	4	7	6	5	3	3	6	3	4	8	8	8	1	8	4	8	7	1	8	7	8	8	8	8	8	8	8	8	8	8	2	8	4	8	8	8	8	8	3	8	8
BE_19_2010	8	6	4	8	8	2	2	7	5	8	8	4	0	0	8	2	8	7	5	8	6	3	8	3	2	2	8	3	5	1	8	8	8	5	5	8	8	8	8	8	8	4	6	8	8	8	8	8	8
BE_12_2012	6	5	0	8	8	1	8	8	8	8	8	7	1	1	8	2	8	2	6	8	8	8	4	8	8	8	8	8	8	2	8	2	8	8	8	8	5	3	2	8	8	8	7	4	3	6	1	3	8
BE_2_2010	6	5	4	4	7	3	8	4	8	8	8	1	0	0	8	6	7	8	8	3	8	8	2	8	3	8	8	7	5	8	8	8	8	8	8	8	7	8	8	8	8	8	6	3	7	7	7	2	8
BE_13_2012	8	5	4	5	3	4	8	1	4	7	6	5	0	0	6	3	4	8	8	8	1	8	4	8	7	8	8	8	6	4	4	8	8	8	8	4	3	8	8	1	8	1	2	7	8	8	8	7	8
KC519322_strain_BE_21_2010	8	0	5	8	2	1	8	8	8	8	8	7	0	0	8	2	8	1	8	8	8	7	8	5	8	8	8	7	8	8	8	8	8	8	8	8	8	8	2	8	4	8	8	8	7	8	8	7	8
BE_16_2010	7	5	6	8	8	5	8	8	8	2	8	8	1	8	5	5	8	8	8	8	4	8	4	8	8	7	2	8	6	4	4	8	8	8	8	4	3	8	8	1	8	1	2	7	8	5	8	7	8
GU179290_strain_U11	7	5	6	8	5	2	4	7	6	8	8	4	2	7	8	2	8	6	8	4	8	8	7	5	8	8	8	8	6	4	4	8	8	8	8	4	3	8	8	1	8	1	2	7	8	5	8	7	8
JX512200_strain_HAN2	7	5	6	8	8	5	8	8	8	0	0	0	0	0	5	5	8	8	8	8	4	8	4	8	8	7	2	8	6	4	4	8	0	8	8	4	3	8	8	1	8	1	2	7	8	5	8	7	8
KC519320_strain_BE_10_2010	7	5	4	4	7	3	8	4	8	8	8	1	0	0	8	6	7	8	7	3	8	8	2	8	3	8	2	8	6	4	4	8	8	8	8	8	8	8	2	8	8	1	2	7	8	5	8	7	8
GQ396663_strain_HAN20	7	6	4	4	7	3	8	6	8	8	7	6	4	4	8	6	7	8	8	3	8	1	5	5	8	8	8	7	4	8	8	8	8	8	8	8	3	8	8	8	8	8	1	8	6	8	8	7	8
BE_12_2011	8	2	0	8	6	6	8	2	1	8	8	8	7	5	3	4	8	8	8	8	8	6	8	4	8	5	8	8	8	8	8	8	8	8	8	8	5	5	3	8	5	7	7	5	1	8	5	8	8
cmv32	8	4	0	6	8	2	1	8	6	8	8	7	1	1	8	2	8	8	8	2	8	3	8	3	2	2	6	1	1	8	8	6	7	1	1	8	2	1	7	8	7	8	3	8	8	2	2	8	8
BE_37_2011	0	2	0	8	8	4	8	2	4	6	5	6	4	3	8	2	8	8	8	8	8	8	4	8	8	8	8	8	5	1	8	8	8	5	8	8	5	8	1	8	8	1	4	7	8	8	8	8	8
BE_18_2011	0	6	4	4	7	3	8	5	8	8	8	2	6	6	8	6	7	8	8	3	8	1	6	5	8	4	8	8	2	8	5	8	8	8	8	8	5	5	3	8	5	7	7	5	1	8	5	8	8
BE_23_2011	0	6	4	4	7	3	8	4	8	8	8	1	0	0	8	6	7	8	8	3	8	8	2	8	8	4	8	8	2	8	5	8	8	8	8	8	5	5	3	8	5	7	7	5	1	8	5	8	8
BE_27_2011	0	6	4	4	7	3	8	5	8	8	8	2	0	0	8	6	7	8	8	3	8	1	6	5	8	4	8	8	2	8	5	8	8	8	8	8	5	5	3	8	5	7	7	5	1	8	5	8	8
BE_6_2011	0	6	4	4	7	3	8	5	8	8	8	2	0	0	8	6	7	8	8	3	8	1	6	5	8	4	8	8	2	8	5	8	8	8	8	8	5	4	3	8	5	7	7	5	1	8	5	8	8
BE_10_2011	0	4	8	6	8	2	1	8	6	8	8	7	1	1	8	2	8	8	8	2	8	8	6	5	8	8	8	8	8	8	8	7	7	1	1	8	2	1	7	8	7	8	3	8	8	2	2	8	8
BE_10_2012	0	4	8	6	8	2	1	8	6	8	8	7	1	1	8	2	8	8	8	2	8	8	8	5	8	8	6	1	1	8	8	6	6	1	1	8	2	1	7	8	7	8	3	8	8	2	2	8	8
BE_20_2011	0	4	8	6	8	2	1	8	6	8	8	7	1	1	8	2	8	8	8	2	8	8	8	5	8	8	6	1	1	8	8	6	7	1	1	8	2	1	7	8	7	8	3	8	8	2	2	8	8
BE_26_2011	0	4	8	6	8	2	1	8	6	8	8	7	1	1	8	2	8	8	8	2	8	8	8	5	8	8	6	1	1	8	8	6	6	1	1	8	2	1	7	8	7	8	3	8	8	2	2	8	8
BE_15_2010	0	5	4	8	1	1	8	8	8	8	8	7	0	0	8	2	8	5	8	5	8	1	1	2	8	8	8	7	8	8	8	8	8	8	8	8	8	8	2	8	3	8	8	8	8	8	3	8	8
BE_18_2010	0	5	4	8	4	7	7	3	7	8	7	6	4	3	7	7	5	8	2	7	8	8	4	8	8	8	8	7	8	8	8	8	1	8	8	8	8	8	2	8	8	8	8	8	8	8	8	7	1
BE_14_2011	0	5	8	8	8	4	8	2	4	6	5	6	0	0	8	0	0	8	8	8	8	8	4	8	8	8	8	7	8	4	8	8	8	8	8	8	7	8	8	8	8	8	8	8	7	8	8	8	8
BE_28_2010	0	0	8	4	7	3	8	6	8	8	7	6	0	0	8	6	7	8	8	3	8	1	5	5	8	8	8	8	5	8	3	8	8	3	8	8	7	8	8	8	8	4	6	8	8	8	8	8	8
BE_20_2010	0	0	0	8	1	1	8	8	8	8	8	7	0	0	8	2	8	5	8	5	8	1	1	2	8	8	8	7	8	8	8	8	8	8	8	8	8	8	2	8	3	8	8	8	8	8	8	7	8
[truncated: 153 more columns]

## Sheet: Supplementary Table S2
Branch	Mean_dNdS	RateClasses	OmegaOver1	WtOmegaOver1	LRT	p	p_Holm	BranchLength	gene	clade
gq221974	0.847439	2	10000	0.018439	44.8666	1.05461e-11	7.0659e-10	0.218255	HHV5wtgp007_11189-12070_RL13_188-1074	gq221974
N12	0.173069	2	10000	0.365329	12.9932	0.000156312	0.010004	3058.4		jx512202, cmv26, gq221974, cmv22, cmv25, AY446894, cmv31, cmv10, cmv15, cmv17, kf021605, kc519322
N18	0.132913	2	2990.06	0.0244803	14.5849	6.69904e-05	0.00435438	14.1579		cmv12, jx512199
N8	0.769059	2	3367.36	0.186563	15.5128	4.09739e-05	0.00270428	72.2363		jx512200, jx512201, jx512203, gq466044, jx512205, gq396663, jx512208, gq396662, jx512204, jx512207, cmv38, cmv36, cmv11, cmv14, gq221975, kc519320, kc519323, hq380895, kc519321
cmv12	0.495038	2	397.521	0.0135557	10.8377	0.000497274	0.0318255	0.0703075	HHV5wtgp011_14358-14858_UL5_1-501	cmv12
cmv10	2.33345	2	10000	0.0504874	29.3328	3.04783e-08	1.8287e-06	0.468264	HHV5wtgp015_16947-17648_UL9_1-717	cmv10
cmv22	2.28614	2	10000	0.0523259	16.5857	2.32505e-05	0.00134853	0.128371		cmv22
jx512200	1.60935	2	41.6298	0.555085	18.2036	9.92517e-06	0.000585585	3.8578		jx512200
jx512203	1.60202	2	203.204	0.036963	30.3153	1.83605e-08	1.11999e-06	0.12441		jx512203
N6	0.728346	2	157.254	0.0411146	11.36	0.000375223	0.0213877	0.754994		jx512202, jx512208, cmv26, gq396662, cmv25, jx512207, kc519319, cmv32, kf021605, kc519322
gu179290	0.994391	2	4516.33	0.0918628	59.9615	4.82947e-15	3.04257e-13	3.33539	HHV5wtgp015_16947-17648_UL9_718-1112	gu179290
N10	1.12833	2	26.8742	0.149524	17.4324	1.48857e-05	0.000922911	0.292789		jx512206, cmv24, cmv27, gu179289, gu179288, gu179290, cmv13
N21	0.373928	2	10000	0.027805	12.2042	0.000238407	0.014066	2.21935		jx512201, gq466044, cmv38, cmv36
N7	0.491147	2	31.779	0.0433944	12.7016	0.000182672	0.0109603	0.0987817		gq221974, AY446894, cmv31, cmv10, cmv11, cmv12, cmv15, cmv17, jx512199
N9	0.247871	2	13.3343	0.110031	14.7917	6.00302e-05	0.00366184	0.327467		jx512201, jx512203, gq466044, jx512205, gq396663, jx512204, cmv22, cmv38, cmv36, gq221975, kc519320, kc519323, hq380895, kc519321
gq466044	0.297829	2	3333.56	0.075166	14.7881	6.01466e-05	0.00378924	32.3254	HHV5wtgp017_18642-19460_UL11_370-834	gq466044
N5	0.635669	2	10000	0.0151385	14.6073	6.62002e-05	0.00410441	0.0315655		jx512200, gq466044, jx512208, gq396662, cmv11
N6	1.31886	2	10000	0.0252237	17.2321	1.65397e-05	0.00105854	0.51476		jx512200, gq466044, jx512208, gq396662, jx512207, cmv11, cmv15
N7	0.6573	2	10000	0.0293527	12.876	0.00016641	0.010151	7.19225		jx512201, jx512203, jx512205, gq396663, jx512204, cmv22, cmv27, cmv36, cmv14, gq221975, kc519320, kc519323, hq380895, kc519321
N7	1.40662	2	16.5649	0.163209	13.0606	0.000150787	0.00904721	0.105084	HHV5wtgp025_25640-26656_UL20_1-484	jx512206, gq396663, cmv26, cmv22, cmv24, gu179289, gu179290, cmv11, cmv12, cmv14, kc519322, hq380895, kc519321
jx512200	10	2	10000	0.0119057	15.5939	3.92542e-05	0.00196271	0.109354	HHV5wtgp035_37483-37848_UL30_1-366	jx512200
cmv14	0.412282	2	10000	0.00415348	44.0779	1.5778e-11	8.52011e-10	0.269911	HHV5wtgp037_40195-43344_UL32_1-1671	cmv14
N5	0.481775	2	11.6828	0.103234	11.8903	0.000282129	0.0189026	0.0774459	HHV5wtgp042_50262-53060_UL37_724-1479	jx512200, jx512202, jx512203, jx512205, jx512208, gq221974, cmv22, cmv27, gu179289, gu179288, kc519319, cmv38, cmv32, gu179290, cmv10, cmv12, cmv13, cmv15, gq221975, kc519320
N6	0.610098	2	1669.91	0.00366137	10.06	0.000757596	0.043183	0.0204074	HHV5wtgp043_51482-52477_UL38_1-1002	jx512201, cmv26, gq396662, cmv36, kc519321
N10	1.14054	2	535.229	0.0259214	23.0778	7.77868e-07	4.51163e-05	0.138068	HHV5wtgp046_54742-55119_UL42_1-387	jx512203, jx512205, gq396663, jx512208, gq221974, cmv27, cmv38, gq221975, kc519322
N14	10	2	1355.98	0.0111463	10.113	0.000736133	0.0419596	0.0272251		cmv26, cmv22, AY446894, jx512207, cmv31, jx512199, kc519323
cmv13	10	2	10000	0.00165119	13.3212	0.000131209	0.00879097	0.00123308	HHV5wtgp052_64625-71350_UL48_1-2592	cmv13
cmv27	0.299054	2	2917.67	0.00166436	15.0027	5.36783e-05	0.00359645	0.0182078	HHV5wtgp059_78194-81922_UL54_1795-3735	cmv27
N10	0.197207	2	15.2587	0.0306307	11.1045	0.000430585	0.0275574	0.0925835	HHV5wtgp060_82066-84789_UL55_1114-2805	jx512201, gq396663, gq396662, gu179289, cmv15, jx512199, hq380895
N4	0.33788	2	10000	0.0737501	47.9694	2.16466e-12	1.21221e-10	49.7262	HHV5wtgp060_82066-84789_UL55_1-378	jx512201, jx512202, gq396663, gq396662, jx512204, cmv25, cmv27, jx512207, gu179289, cmv32, gu179290, cmv31, cmv12, cmv15, cmv17, jx512199, kc519322, hq380895, kc519321
N8	0.126855	2	21.0202	0.0276711	13.3772	0.000127351	0.00662224	0.0986043	HHV5wtgp060_82066-84789_UL55_379-1113	jx512202, jx512205, jx512206, jx512204, jx512207, gu179290, cmv12, gq221975, kc519321
N11	0.0806756	2	358.266	0.00276095	12.3391	0.000221781	0.0150811	0.0273504	HHV5wtgp066_105869-107035_UL72_1-1167	gq221974, jx512207, cmv10
N10	0.59518	2	10000	0.00770396	20.7898	2.56278e-06	0.000164018	0.439729	HHV5wtgp067_107051-107458_UL73_1-438	cmv22, cmv25, jx512207
N8	0.259081	2	47.3576	0.0701926	12.1567	0.000244558	0.0154071	0.318775		jx512201, gq466044, jx512205, jx512206, gq396663, jx512204, gq221974, cmv27, AY446894, gu179289, cmv38, cmv31, cmv10, cmv11, cmv12, cmv14, cmv15, gq221975, cmv17, kc519320
hq380895	0.241154	2	3341.07	0.00388352	12.3682	0.000218352	0.0124461	0.128344	HHV5wtgp090_141798-143921_UL97_1-2124	hq380895
cmv31	10	2	10000	0.00255715	21.4303	1.83459e-06	0.000121083	0.0175912	HHV5wtgp094_147831-150452_UL102_1-2763	cmv31
kc519323	1.95763	2	5424.33	0.0213934	21.4854	1.78264e-06	9.2697e-05	0.131423	HHV5wtgp098_161003-161692_UL111A_1-643	kc519323
jx512202	0.46698	2	10000	0.0136961	27.4002	8.27068e-08	5.37594e-06	0.892584	HHV5wtgp102_165858-166799_UL116_1-966	jx512202
N7	0.255922	2	10000	0.0081441	10.3255	0.000656017	0.0419851	1.42956		jx512200, jx512201, jx512205, gq396663, cmv22, cmv25, cmv24, jx512207, cmv32, cmv36, cmv13, gq221975
N6	1.52133	2	222.099	0.0233301	14.5518	6.81782e-05	0.00415887	0.0277618	HHV5wtgp109_174123-174575_UL124_1-459	jx512205, gq396662, gq221974, cmv27, AY446894, jx512207, gu179290, cmv31, cmv10, cmv11, cmv12, cmv13, gq221975, cmv17, kf021605, jx512199, kc519322, kc519323, hq380895, kc519321
kc519322	1.82529	2	1356.09	0.0114564	11.1635	0.000417119	0.0254443	0.0532488	HHV5wtgp111_176984-177628_UL130_1-690	kc519322
kc519322	10	2	10000	0.0136154	11.7785	0.000299589	0.0200725	0.00825531	HHV5wtgp114_179141-180091_UL148_1-951	kc519322
kc519322	1.35653	2	10000	0.121976	62.8736	1.11022e-15	7.43849e-14	19.3979	HHV5wtgp116_180390-180869_UL147_1-654	kc519322
N24	0.773848	2	97.8005	0.0305245	10.7315	0.000526638	0.0347581	0.0799708		jx512206, jx512204, cmv14, hq380895
cmv25	1.30158	2	50.8894	0.0513121	10.2881	0.000669469	0.0468628	0.0260172	HHV5wtgp120_183406-184323_UL142_401-939	cmv25
N14	2.77888	2	10000	0.0102207	13.7316	0.000105436	0.00748593	0.645439		jx512205, gq396662, cmv22, cmv24, jx512207, cmv31, cmv12
cmv32	0.610926	2	7058.51	0.0810359	36.0487	9.62255e-10	6.15843e-08	1.23721	HHV5wtgp123_186462-186878_UL139_1-444	cmv32
N11	0.552258	2	10000	0.0555472	18.2992	9.43922e-06	0.000594671	11.0003		jx512201, jx512205, jx512206, gq396663, cmv26, jx512204, cmv22, cmv24, gu179289, gu179288, cmv38, cmv13, kc519320, jx512199, kc519322, kc519323, kc519321
N5	1.63682	2	1514.09	0.054343	12.8009	0.000173227	0.0107401	0.484801		jx512200, jx512202, jx512203, gq466044, jx512208, gq396662, gq221974, cmv27, kc519319, cmv32, cmv31, cmv36, cmv10, cmv11, cmv15, gq221975, cmv17, kf021605, hq380895
N25	0.611146	2	10000	0.0268711	25.3019	2.45114e-07	1.78933e-05	1.63308	HHV5wtgp127_189949-190722_UL133_1-357	cmv26, gq221974, kc519319, cmv10, cmv15, kc519320, kc519323
N7	1.12983	2	362.592	0.0312293	15.4086	4.3297e-05	0.00311738	0.080678		jx512202, jx512206, cmv26, jx512204, gq221974, cmv25, cmv27, gu179288, kc519319, gu179290, cmv36, cmv10, cmv12, cmv15, kc519320, kc519323
N6	10	2	518.742	0.0213743	12.5318	0.000200044	0.0128028	0.0283011	HHV5wtgp128_190818-191060_UL148A_1-243	jx512201, jx512203, gq466044, jx512205, gq396663, gq396662, cmv22, cmv24, jx512207, cmv38, cmv31, cmv12, cmv17, kc519322, hq380895
kf021605	1.41067	2	213.774	0.066947	12.0473	0.000259342	0.0153012	0.193754	HHV5wtgp132_192341-194260_UL150_1-345	kf021605
kc519321	0.823299	2	1466.29	0.00659848	14.5421	6.85306e-05	0.00438596	0.086424	HHV5wtgp137_201615-202163_US6_1-552	kc519321
jx512200	1.33369	2	1466.3	0.14987	78.3344	0	0	3.46524	HHV5wtgp138_202589-203266_US7_1-348	jx512200
N5	0.218744	2	4051.5	0.00977028	10.6795	0.000541647	0.0297906	0.251986	HHV5wtgp140_204167-204910_US9_1-744	gq396663, cmv26, gq396662, cmv13, cmv15
N3	0.229834	2	590.362	0.0822154	23.1896	7.33957e-07	3.96337e-05	4.97109	HHV5wtgp157_224133-225227_US27_1-246	jx512200, jx512202, gq466044, jx512208, jx512204, cmv25, cmv27, jx512207, gu179288, cmv38, cmv32, cmv36, cmv11, cmv12, cmv15, kf021605, kc519321
N18	0.556619	2	110.528	0.00959037	11.3853	0.000370133	0.0244288	0.0236653	HHV5wtgp158_225435-226499_US28_1-1065	jx512204, cmv22, cmv36

## Sheet: Supplementary Table S3
	42.HCMV.BSREL.1+.pos.sel.branch	42.HCMV.BUSTED.gene.wide.episodic.pos.sel	142.HCMV.BUSTED.gene.wide.episodic.pos.sel	42.HCMV.LD.hotspots	Hypervariable			no (LD + Hypervar)	LD + Hypervar
RL5A			+	+	+		Positive Selection	20	9
RL6				+	+		no Positive Selection	129	12
RL11				+	+
RL13	+	+	NA	+	+
UL4				+	+
UL5	+
UL7				+	+
UL8				+	+
UL9	+	+	+	+	+
UL10				+	+
UL11	+	+	+	+	+
UL18				+
UL20	+	+	NA	+	+
UL21A		+	+
UL25			+
UL27			+
UL30	+	+	NA
UL32	+	+	+
UL33				+	+
UL35		+	+	+
UL37	+	+	+	+	+
UL38	+
UL42	+	+	+
UL48	+	+
UL54	+	+	+
UL55	+	+	+	+	+
UL69		+	+
UL72	+	+	+
UL73	+	+	+	+	+
UL75				+
UL76				+
UL86				+
UL96			+
UL97	+		NA
UL99			+
UL100				+
UL102	+	+
UL103		+
UL104				+
UL111A	+	+
UL112				+
UL116	+	+	+
UL119				+	+
UL120				+	+
UL122		+	+
UL123			+	+
UL124	+	+	+
UL130	+	+
UL148	+		+
UL147	+	+	+
UL144				+	+
UL142	+	+	NA	+	+
UL139	+	+	+	+	+
UL135		+	+
UL133	+	+	+		+
UL148A	+		NA
UL148C		+	NA
UL150	+	+
US6	+	+
US7	+	+	+
US9	+		NA
US20				+
US23		+	+
US27	+			+	+
US28	+		+
US34A		+	NA
TRS1			+

## Sheet: Supplementary Table S4
Gene	Locus Tag	Genomic Position*	Annotation	Note		Hihger LD p < 1e-5	Hihger LD p < 1e-10
RL5A	HHV5wtgp002	5389-5676	Unknown	RL11 family		+	+
RL6	HHV5wtgp004	8601-9113	Latency	RL11 family		+	+
RL11	HHV5wtgp005	9142-9846	Glycoprotein, Immunomodulation	RL11 family		+
RL13	HHV5wtgp007	11189-12070	Glycoprotein, Repression of replication	RL11 family	+	+	+
UL2	HHV5wtgp009	13211-13390	Unknown
UL4	HHV5wtgp010	13821-14270	Unknown			+
UL7	HHV5wtgp013	15865-16533	Glycoprotein, Modulation chemo- and/or cytokines, Mediation immune cell adhesion			+	+
UL8	HHV5wtgp014	15865-16941	Putative membrane glycoprotein	RL11 family		+	+
UL9	HHV5wtgp015	16947-17648	Putative membrane glycoprotein, Temperance	RL11 family	+	+	+
UL10	HHV5wtgp016	17776-18540	Putative membrane glycoprotein, Temperance	RL11 family		+	+
UL11	HHV5wtgp017	18642-19460	Membrane glycoprotein, Modulation T-cell signaling/function	RL11 family	+	+	+
UL20	HHV5wtgp025	25640-26656	Membrane glycoprotein, Modulation T-cell signaling/function		+	+	+
UL22A	HHV5wtgp027	27443-27843	Secreted glycoprotein, Immunomodulation
UL33	HHV5wtgp038	43415-44773	Envelope protein, modulation of chemo- and/or cytokine Receptor through binding (CCR5/CXCR4)			+	+
UL37	HHV5wtgp042	50262-53060	Glycoprotein, Immunomodulation, MHC-I homologue, Inhibition of apoptosis		+	+	+
UL55	HHV5wtgp060	82066-84789	Glycoprotein B (gB), Heparan-binding		+	+	+
UL73	HHV5wtgp067	107051-107458	Glycoprotein N (gN)		+	+	+
UL74A	HHV5wtgp167	108142-109052	Glycoprotein O (gO)
UL119	HHV5wtgp104	168186-169311	Immunomodulation, Viral Fc Gamma receptor			+
UL120	HHV5wtgp105	169366-169971	Putative membrane glycoprotein			+	+
UL132	HHV5wtgp113	178252-179064	Cell tropism/Cell type-specific replication
UL144	HHV5wtgp119	182206-182736	Membrane glycoprotein, Activation of host NF-kappa-B			+
UL142	HHV5wtgp120	183406-184323	MHC-I homologue, Putative membrane glycoprotein		+	+
UL139	HHV5wtgp123	186462-186878	Homology with CD24, Putative membrane glycoprotein			+	+
UL133	HHV5wtgp127	189949-190722	Putative membrane protein, Viral assembly
US27	HHV5wtgp157	224133-225227	Glycoprotein, Involved in viral spread via extracellular route , Modulation of chemo- and/or cytokine receptor		+	+
*: as in Merlin reference sequence AY446894.
LIST OF GENES WITH HYPERVARIABLE REGIONS (WHERE NUCLEOTIDE DIVERSITY > 10%)

## Sheet: Supplementary Table S5
sample	windowsize	subsampled.bialSNPs	win.sensitivity	win.specificity	win.PPV	win.NPV	loc.sensitivity	loc.specificity	loc.PPV	loc.NPV	cor.localLDindex.nucdiv	cor.localLDindex.nucdiv.p.val	cor.parsimony.nucdiv	cor.parsimony.nucdiv.p.val	cor.PHI.nucdiv	cor.PHI.nucdiv.p.val	cor.PHIpval.nucdiv	cor.PHIpval.nucdiv.p.val	cor.compat.nucdiv	cor.compat.nucdiv.p.val
sample_1	100	20	0.733333	1	1	0.962756	1	1	1	1	-0.117171	0.0043405	0.203575	7.48666e-07	0.154115	0.000192173	-0.0697644	0.0929528	-0.170961	3.43551e-05
sample_2	100	20	0.666667	0.996094	0.961538	0.953271	1	0.952381	0.75	1	0.0396439	0.337646	0.242633	3.3324e-09	0.109634	0.00828283	0.0152637	0.713986	-0.266313	7.40336e-11
sample_3	100	20	0.736111	0.994197	0.946429	0.964353	1	0.952381	0.75	1	-0.0345874	0.402098	0.304344	9.57012e-14	0.27057	4.52363e-11	0.021669	0.604719	-0.281518	6.72502e-12
sample_4	100	20	0.75	0.998073	0.982759	0.964618	1	0.952381	0.75	1	0.0495973	0.227437	0.190912	3.06436e-06	0.0976554	0.0177561	0.00678836	0.869416	-0.184944	6.24375e-06
sample_5	100	20	0.851351	1	1	0.979087	1	1	1	1	-0.152575	0.000201763	0.135295	0.00116842	0.0692407	0.0977597	-0.00108377	0.979348	-0.105027	0.011885
sample_6	100	20	0.783784	1	1	0.969925	1	1	1	1	0.0750075	0.0686635	0.211052	2.40274e-07	0.116257	0.00476287	0.0144337	0.726885	-0.254302	3.93678e-10
sample_7	100	20	0.739726	0.99031	0.915254	0.964151	1	0.904762	0.6	1	0.0242738	0.556907	0.22075	7.81767e-08	0.0747333	0.0721058	0.0398258	0.338344	-0.204243	7.02729e-07
sample_8	100	20	0.723684	0.998066	0.982143	0.960894	1	0.952381	0.75	1	-0.0254591	0.536074	0.249775	8.45235e-10	0.147839	0.000325649	-0.07608	0.0654732	-0.21808	9.46163e-08
sample_9	100	20	0.657143	0.994175	0.938776	0.955224	1	0.904762	0.6	1	0.033529	0.418256	0.22614	3.47948e-08	0.185506	6.64334e-06	0.0188786	0.649469	-0.232794	1.32933e-08
sample_10	100	20	0.69863	0.998043	0.980769	0.958647	1	0.952381	0.75	1	0.142852	0.000541026	0.115431	0.00554411	0.100032	0.0163247	-0.00373508	0.928726	-0.172243	3.2394e-05
sample_11	100	20	0.746667	0.998073	0.982456	0.964618	1	0.952381	0.75	1	0.038843	0.345043	0.126133	0.00210681	0.00668796	0.871004	-0.0512707	0.212892	-0.160159	9.08242e-05
sample_12	100	20	0.75	0.994175	0.95	0.964218	1	0.857143	0.5	1	0.0945633	0.0214954	0.272643	1.82676e-11	0.0929497	0.0243179	-0.0192277	0.642003	-0.280461	4.51973e-12
sample_13	100	20	0.716216	1	1	0.960894	1	1	1	1	-0.00893384	0.828706	0.14544	0.000484143	0.0782066	0.0615946	0.0764993	0.0675085	-0.158837	0.000136312
sample_14	100	20	0.6375	1	1	0.946593	1	1	1	1	0.0981763	0.0167804	0.102675	0.0128911	0.149511	0.000281259	-0.0164989	0.69021	-0.132647	0.00128899
sample_15	100	20	0.702703	0.998062	0.981132	0.959032	1	0.952381	0.75	1	0.17513	1.91719e-05	0.178467	1.50966e-05	0.106188	0.0104284	0.0958682	0.0208245	-0.273514	1.98847e-11
sample_16	100	20	0.666667	0.984496	0.862069	0.953096	1	0.952381	0.75	1	0.0828943	0.0439672	0.346281	0	0.18967	4.07e-06	0.0454461	0.273701	-0.394168	4.50702e-23
sample_17	100	20	0.689189	1	1	0.957249	1	1	1	1	0.0807652	0.0502905	0.25777	2.65516e-10	0.150271	0.000271306	-0.0196577	0.635735	-0.301787	9.66492e-14
sample_18	100	20	0.723684	0.990366	0.916667	0.960748	1	0.857143	0.5	1	0.0294087	0.474363	0.165507	6.20203e-05	0.114908	0.00559583	0.1395	0.000754843	-0.222857	5.83162e-08
sample_19	100	20	0.794521	0.994175	0.95082	0.971537	1	0.857143	0.5	1	0.0191525	0.643306	0.312355	1.24345e-14	0.320415	2.22045e-15	0.0592411	0.153478	-0.339022	4.04461e-17
sample_20	100	20	0.727273	0.996117	0.965517	0.960674	1	0.904762	0.6	1	-0.0580002	0.159068	0.290568	9.95648e-13	0.221418	7.31376e-08	0.0943246	0.0232176	-0.324893	1.06288e-15
min			0.6375	0.984496	0.862069	0.946593	1	0.857143	0.5	1	-0.152575	1.91719e-05	0.102675	0	0.00668796	2.22045e-15	-0.07608	0.000754843	-0.394168	4.50702e-23
max			0.851351	1	1	0.979087	1	1	1	1	0.17513	0.828706	0.346281	0.0128911	0.320415	0.871004	0.1395	0.979348	-0.105027	0.011885
median			0.725478	0.998053	0.980951	0.960894	1	0.952381	0.75	1	0.036186	0.193252	0.215901	1.59225e-07	0.115582	0.00517935	0.0166561	0.471531	-0.227825	3.58047e-08
average			0.724742	0.996221	0.965816	0.961579	1	0.945238	0.765	1	0.0293555	0.25676	0.214887	0.00111379	0.13779	0.0595507	0.018521	0.434482	-0.233938	0.000673749
